# Supplementary material for: Phylogeographic analysis reveals an ancient East African origin of human herpes simplex virus 2 dispersal out-of-Africa
Source: Nat Commun. 2022 Sep 17;13:5477. doi: 10.1038/s41467-022-33214-y (PMC9482657; doi:10.1038/s41467-022-33214-y)
Supplement: Supplementary file 3 — Supplementary Data 1 [file 41467_2022_33214_MOESM3_ESM.xlsx]

## Sheet: Havens_dataS1_metadata
ID	Accession	Used in main analysis	Year	Africa subregions and out of Africa	All subregions	Out of Africa and African merged	ISO-alpha-3	Country	Number reads mapped	Genome coverage	Link
HSV-2-1	LT797627	Y	2008	WestAfrica	WestAfrica	MergedAfrica	GIN	Guinea	536304	0.775671	https://www.ncbi.nlm.nih.gov/nuccore/LT797627
HSV-2-2	LT797622	Y	2010	WestAfrica	WestAfrica	MergedAfrica	NGA	Nigeria	323129	0.789301	https://www.ncbi.nlm.nih.gov/nuccore/LT797622
HSV-2-3	LT797631	Y	2010	WestAfrica	WestAfrica	MergedAfrica	NER	Niger	591165	0.769191	https://www.ncbi.nlm.nih.gov/nuccore/LT797631
HSV-2-4	LT797628	Y	2012	WestAfrica	WestAfrica	MergedAfrica	CIV	Côte d'Ivoire	2091841	0.91778	https://www.ncbi.nlm.nih.gov/nuccore/LT797628
HSV-2-5	LT797632	Y	2011	Africa	Africa	Africa	NCH	NCH	319790	0.796494	https://www.ncbi.nlm.nih.gov/nuccore/LT797632
HSV-2-6	LT797624	Y	2008	CentralAfrica	CentralAfrica	MergedAfrica	GNQ	Equatorial Guinea	131154	0.694114	https://www.ncbi.nlm.nih.gov/nuccore/LT797624
HSV-2-7	LT797626	Y	2008	WestAfrica	WestAfrica	MergedAfrica	MLI	Mali	1118427	0.883082	https://www.ncbi.nlm.nih.gov/nuccore/LT797626
HSV-2-8	LT797625	Y	2009	WestAfrica	WestAfrica	MergedAfrica	MLI	Mali	151569	0.7306	https://www.ncbi.nlm.nih.gov/nuccore/LT797625
HSV-2-9	LT799380	Y	2006	WestAfrica	WestAfrica	MergedAfrica	CIV	Côte d'Ivoire	214057	0.747077	https://www.ncbi.nlm.nih.gov/nuccore/LT799380
HSV-2-10	LT797629	Y	2006	CentralAfrica	CentralAfrica	MergedAfrica	COD	Democratic Republic of the Congo	655754	0.786288	https://www.ncbi.nlm.nih.gov/nuccore/LT797629
HSV-2-11	LT797635	Y	2006	WestAfrica	WestAfrica	MergedAfrica	CIV	Côte d'Ivoire	2972331	0.917341	https://www.ncbi.nlm.nih.gov/nuccore/LT797635
HSV-2-12	LT797633	Y	2007	WestAfrica	WestAfrica	MergedAfrica	CIV	Côte d'Ivoire	140777	0.680643	https://www.ncbi.nlm.nih.gov/nuccore/LT797633
HSV-2-13	LT797623	Y	2013	CentralAfrica	CentralAfrica	MergedAfrica	COG	Republic of the Conco	178260	0.71421	https://www.ncbi.nlm.nih.gov/nuccore/LT797623
HSV-2-14	LT797634	Y	2013	WestAfrica	WestAfrica	MergedAfrica	NCH	NCH	352698	0.698165	https://www.ncbi.nlm.nih.gov/nuccore/LT797634
HSV-2-15	LT797630	Y	2014	outOfAfrica	NorthernAmerica	outOfAfrica	MTQ	Martinique	3231355	0.894701	https://www.ncbi.nlm.nih.gov/nuccore/LT797630
HSV-2-16	LT797786	Y	2014	WestAfrica	WestAfrica	MergedAfrica	NCH	NCH	124855	0.68145	https://www.ncbi.nlm.nih.gov/nuccore/LT797786
HSV-2-17	LT797636	Y	2014	EastAfrica	EastAfrica	EastAfrica	BDI	Burundi	635068	0.867563	https://www.ncbi.nlm.nih.gov/nuccore/LT797636
HSV-2-18	LT797682	Y	2015	Africa	Africa	Africa	NCH	NCH	249430	0.749802	https://www.ncbi.nlm.nih.gov/nuccore/LT797682
HSV-2-19	ERR9769714	Y	2015	Unknown	Unknown	Unknown	NCH	NCH	1246385	0.909253	https://www.ncbi.nlm.nih.gov/nuccore/ERR9769714
HSV-2-20	ERR9769715	Y	2015	Africa	Africa	Africa	NCH	NCH	887365	0.885987	https://www.ncbi.nlm.nih.gov/nuccore/ERR9769715
HSV-2-21	ERR9769716	Y	2015	WestAfrica	WestAfrica	MergedAfrica	CIV	Côte d'Ivoire	224463	0.535772	https://www.ncbi.nlm.nih.gov/nuccore/ERR9769716
HSV-2-22	ERR9769717	Y	2015	CentralAfrica	CentralAfrica	MergedAfrica	CMR	Cameroon	585883	0.761118	https://www.ncbi.nlm.nih.gov/nuccore/ERR9769717
HSV-2-23	ERR9769718	Y	2015	NorthAfrica	NorthAfrica	NorthAfrica	DZA	Algeria	1014948	0.862251	https://www.ncbi.nlm.nih.gov/nuccore/ERR9769718
HSV-2-24	ERR9769719	Y	2015	CentralAfrica	CentralAfrica	MergedAfrica	COG	Republic of the Conco	533638	0.7195	https://www.ncbi.nlm.nih.gov/nuccore/ERR9769719
HSV-2-25	ERR9769720	Y	2015	Africa	Africa	Africa	NCH	NCH	1535498	0.88239	https://www.ncbi.nlm.nih.gov/nuccore/ERR9769720
HSV-2-26	ERR9769721	Y	2015	WestAfrica	WestAfrica	MergedAfrica	GIN	Guinea	1541564	0.881611	https://www.ncbi.nlm.nih.gov/nuccore/ERR9769721
HSV-2-27	ERR9769722	Y	2015	WestAfrica	WestAfrica	MergedAfrica	MLI	Mali	5156368	0.832058	https://www.ncbi.nlm.nih.gov/nuccore/ERR9769722
HSV-2-28	ERR9769723	Y	2015	CentralAfrica	CentralAfrica	MergedAfrica	COG	Republic of the Conco	475121	0.702497	https://www.ncbi.nlm.nih.gov/nuccore/ERR9769723
HSV-2-29	ERR9769724	Y	2015	CentralAfrica	CentralAfrica	MergedAfrica	GAB	Gabon	397111	0.709597	https://www.ncbi.nlm.nih.gov/nuccore/ERR9769724
HSV-2-30	ERR9769725	Y	2015	CentralAfrica	CentralAfrica	MergedAfrica	COG	Republic of the Conco	779577	0.839683	https://www.ncbi.nlm.nih.gov/nuccore/ERR9769725
HSV-2-31	ERR9769726	Y	2015	WestAfrica	WestAfrica	MergedAfrica	BEN	Benin	255816	0.696565	https://www.ncbi.nlm.nih.gov/nuccore/ERR9769726
HSV-2-32	ERR9769727	Y	2015	CentralAfrica	CentralAfrica	MergedAfrica	COG	Republic of the Conco	500931	0.725958	https://www.ncbi.nlm.nih.gov/nuccore/ERR9769727
HSV-2-34	ERR9769728	Y	2015	WestAfrica	WestAfrica	MergedAfrica	CIV	Côte d'Ivoire	525819	0.846495	https://www.ncbi.nlm.nih.gov/nuccore/ERR9769728
HSV-2-35	ERR9769729	Y	2015	outOfAfrica	EasternEurope	outOfAfrica	RUS	Russia	755077	0.838703	https://www.ncbi.nlm.nih.gov/nuccore/ERR9769729
HSV-2-36	ERR9769730	Y	2014	outOfAfrica	WesternEurope	outOfAfrica	FRA	France	453378	0.719435	https://www.ncbi.nlm.nih.gov/nuccore/ERR9769730
HSV-2-37	ERR9769731	Y	2014	Unknown	Unknown	Unknown	NCH	NCH	1105546	0.843972	https://www.ncbi.nlm.nih.gov/nuccore/ERR9769731
HSV-2-38	ERR9769732	Y	2014	WestAfrica	WestAfrica	MergedAfrica	NGA	Nigeria	368723	0.802448	https://www.ncbi.nlm.nih.gov/nuccore/ERR9769732
HSV-2-39	ERR9769733	Y	2014	WestAfrica	WestAfrica	MergedAfrica	MLI	Mali	431461	0.826947	https://www.ncbi.nlm.nih.gov/nuccore/ERR9769733
HSV-2-40	ERR9769734	Y	2014	NorthAfrica	NorthAfrica	NorthAfrica	MAR	Morocco	475693	0.771858	https://www.ncbi.nlm.nih.gov/nuccore/ERR9769734
HSV-2-41	ERR9769735	Y	2014	outOfAfrica	SouthAmerica	outOfAfrica	SUR	Suriname	77548	0.547291	https://www.ncbi.nlm.nih.gov/nuccore/ERR9769735
HSV-2-42	ERR9769736	Y	2014	outOfAfrica	WesternAsia	outOfAfrica	JOR	Jordan	1498291	0.897865	https://www.ncbi.nlm.nih.gov/nuccore/ERR9769736
HSV-2-43	ERR9769737	Y	2014	CentralAfrica	CentralAfrica	MergedAfrica	COG	Republic of the Conco	159367	0.653707	https://www.ncbi.nlm.nih.gov/nuccore/ERR9769737
HSV-2-44	ERR9769738	Y	2014	CentralAfrica	CentralAfrica	MergedAfrica	CMR	Cameroon	241811	0.559083	https://www.ncbi.nlm.nih.gov/nuccore/ERR9769738
HSV-2-45	ERR9769739	Y	2014	Africa	Africa	Africa	NCH	NCH	941530	0.851014	https://www.ncbi.nlm.nih.gov/nuccore/ERR9769739
HSV-2-46	ERR9769740	Y	2014	Unknown	Unknown	Unknown	NCH	NCH	554719	0.831142	https://www.ncbi.nlm.nih.gov/nuccore/ERR9769740
HSV-2-47	ERR9769741	Y	2014	outOfAfrica	NorthernAmerica	outOfAfrica	GLP	Guadeloupe	448765	0.823199	https://www.ncbi.nlm.nih.gov/nuccore/ERR9769741
HSV-2-48	ERR9769742	Y	2014	CentralAfrica	CentralAfrica	MergedAfrica	COG	Republic of the Conco	1208091	0.880516	https://www.ncbi.nlm.nih.gov/nuccore/ERR9769742
HSV-2-49	ERR9769743	Y	2014	Unknown	Unknown	Unknown	NCH	NCH	1363227	0.874728	https://www.ncbi.nlm.nih.gov/nuccore/ERR9769743
HSV-2-50	ERR9769744	Y	2014	CentralAfrica	CentralAfrica	MergedAfrica	COG	Republic of the Conco	503917	0.806427	https://www.ncbi.nlm.nih.gov/nuccore/ERR9769744
HSV-2-51	ERR9769745	Y	2014	outOfAfrica	NorthernAmerica	outOfAfrica	HTI	Haiti	1303397	0.897613	https://www.ncbi.nlm.nih.gov/nuccore/ERR9769745
HSV-2-52	ERR9769746	Y	2014	outOfAfrica	SouthAmerica	outOfAfrica	BRA	Brazil	1405385	0.867001	https://www.ncbi.nlm.nih.gov/nuccore/ERR9769746
HSV-2-53	ERR9769747	Y	2014	CentralAfrica	CentralAfrica	MergedAfrica	COG	Republic of the Conco	836833	0.851	https://www.ncbi.nlm.nih.gov/nuccore/ERR9769747
HSV-2-54	ERR9769748	Y	2013	CentralAfrica	CentralAfrica	MergedAfrica	COG	Republic of the Conco	439735	0.792494	https://www.ncbi.nlm.nih.gov/nuccore/ERR9769748
HSV-2-55	ERR9769749	Y	2013	Africa	Africa	Africa	NCH	NCH	125624	0.531441	https://www.ncbi.nlm.nih.gov/nuccore/ERR9769749
HSV-2-56	ERR9769750	Y	2013	WestAfrica	WestAfrica	MergedAfrica	GIN	Guinea	496239	0.822053	https://www.ncbi.nlm.nih.gov/nuccore/ERR9769750
HSV-2-57	ERR9769751	Y	2013	CentralAfrica	CentralAfrica	MergedAfrica	COG	Republic of the Conco	134207	0.533142	https://www.ncbi.nlm.nih.gov/nuccore/ERR9769751
HSV-2-58	ERR9769752	Y	2013	CentralAfrica	CentralAfrica	MergedAfrica	GAB	Gabon	5182958	0.893302	https://www.ncbi.nlm.nih.gov/nuccore/ERR9769752
HSV-2-59	ERR9769753	Y	2013	outOfAfrica	SoutheasternAsia	outOfAfrica	VNM	VietNam	196916	0.774849	https://www.ncbi.nlm.nih.gov/nuccore/ERR9769753
HSV-2-60	ERR9769754	Y	2013	CentralAfrica	CentralAfrica	MergedAfrica	COG	Republic of the Conco	499586	0.869545	https://www.ncbi.nlm.nih.gov/nuccore/ERR9769754
HSV-2-61	ERR9769755	Y	2013	outOfAfrica	EasternAsia	outOfAfrica	CHN	China	94840	0.593421	https://www.ncbi.nlm.nih.gov/nuccore/ERR9769755
HSV-2-62	ERR9769756	Y	2013	WestAfrica	WestAfrica	MergedAfrica	CIV	Côte d'Ivoire	6285094	0.902319	https://www.ncbi.nlm.nih.gov/nuccore/ERR9769756
HSV-2-63	ERR9769757	Y	2013	outOfAfrica	SoutheasternAsia	outOfAfrica	KHM	Cambodia	151597	0.56802	https://www.ncbi.nlm.nih.gov/nuccore/ERR9769757
HSV-2-64	ERR9769758	Y	2012	WestAfrica	WestAfrica	MergedAfrica	CIV	Côte d'Ivoire	473076	0.761767	https://www.ncbi.nlm.nih.gov/nuccore/ERR9769758
HSV-2-66	ERR9769759	Y	2012	CentralAfrica	CentralAfrica	MergedAfrica	COG	Republic of the Conco	537302	0.799608	https://www.ncbi.nlm.nih.gov/nuccore/ERR9769759
HSV-2-67	ERR9769760	Y	2012	WestAfrica	WestAfrica	MergedAfrica	CIV	Côte d'Ivoire	504249	0.882808	https://www.ncbi.nlm.nih.gov/nuccore/ERR9769760
HSV-2-68	ERR9769761	Y	2016	WestAfrica	WestAfrica	MergedAfrica	SEN	Senegal	254716	0.749312	https://www.ncbi.nlm.nih.gov/nuccore/ERR9769761
HSV-2-69	ERR9769762	Y	2017	NorthAfrica	NorthAfrica	NorthAfrica	DZA	Algeria	54782	0.533855	https://www.ncbi.nlm.nih.gov/nuccore/ERR9769762
HSV-2-72	ERR9769763	Y	2016	outOfAfrica	SouthernEurope	outOfAfrica	ITA	Italy	539250	0.613783	https://www.ncbi.nlm.nih.gov/nuccore/ERR9769763
HSV-2-73	ERR9769764	Y	2016	WestAfrica	WestAfrica	MergedAfrica	TGO	Togo	944566	0.855332	https://www.ncbi.nlm.nih.gov/nuccore/ERR9769764
HSV-2-74	ERR9769765	Y	2017	EastAfrica	EastAfrica	EastAfrica	BDI	Burundi	848435	0.585665	https://www.ncbi.nlm.nih.gov/nuccore/ERR9769765
HSV-2-75	ERR9769766	Y	2017	NorthAfrica	NorthAfrica	NorthAfrica	DZA	Algeria	783714	0.837182	https://www.ncbi.nlm.nih.gov/nuccore/ERR9769766
HSV-2-76	ERR9769767	Y	2017	WestAfrica	WestAfrica	MergedAfrica	GIN	Guinea	279678	0.692687	https://www.ncbi.nlm.nih.gov/nuccore/ERR9769767
HSV-2-77	ERR9769768	Y	2016	CentralAfrica	CentralAfrica	MergedAfrica	CMR	Cameroon	3756120	0.45294	https://www.ncbi.nlm.nih.gov/nuccore/ERR9769768
HSV-2-78	ERR9769769	Y	2017	outOfAfrica	SoutheasternAsia	outOfAfrica	THA	Thailand	404167	0.740006	https://www.ncbi.nlm.nih.gov/nuccore/ERR9769769
HSV-2-79	ERR9769770	Y	2017	CentralAfrica	CentralAfrica	MergedAfrica	COG	Republic of the Conco	438467	0.844023	https://www.ncbi.nlm.nih.gov/nuccore/ERR9769770
HSV-2-87	ERR9769771	Y	2017	WestAfrica	WestAfrica	MergedAfrica	CIV	Côte d'Ivoire	279169	0.806996	https://www.ncbi.nlm.nih.gov/nuccore/ERR9769771
HSV-2-88	ERR9769772	Y	2017	WestAfrica	WestAfrica	MergedAfrica	SEN	Senegal	516092	0.867996	https://www.ncbi.nlm.nih.gov/nuccore/ERR9769772
HSV-2-89	ERR9769773	Y	2017	CentralAfrica	CentralAfrica	MergedAfrica	COG	Republic of the Conco	264213	0.805908	https://www.ncbi.nlm.nih.gov/nuccore/ERR9769773
HSV-2-90	ERR9769774	Y	2018	NorthAfrica	NorthAfrica	NorthAfrica	MAR	Morocco	201715	0.781271	https://www.ncbi.nlm.nih.gov/nuccore/ERR9769774
HSV-2-91	ERR9769775	Y	2018	WestAfrica	WestAfrica	MergedAfrica	MLI	Mali	1107527	0.904367	https://www.ncbi.nlm.nih.gov/nuccore/ERR9769775
HSV-2-92	ERR9769776	Y	2018	CentralAfrica	CentralAfrica	MergedAfrica	COG	Republic of the Conco	557582	0.871773	https://www.ncbi.nlm.nih.gov/nuccore/ERR9769776
HSV-2-93	ERR9769777	Y	2018	CentralAfrica	CentralAfrica	MergedAfrica	CMR	Cameroon	444704	0.851216	https://www.ncbi.nlm.nih.gov/nuccore/ERR9769777
HSV-2-94	ERR9769778	Y	2018	WestAfrica	WestAfrica	MergedAfrica	MLI	Mali	675867	0.882383	https://www.ncbi.nlm.nih.gov/nuccore/ERR9769778
JN561323	JN561323	N		outOfAfrica	NorthernEurope	outOfAfrica	GBR	United Kingdom			https://www.ncbi.nlm.nih.gov/nuccore/JN561323
JX112656	JX112656	N		Unknown	Unknown	Unknown	NCH	NCH			https://www.ncbi.nlm.nih.gov/nuccore/JX112656
KF781518	KF781518	Y	1995	SouthernAfrica	SouthernAfrica	MergedAfrica	ZAF	South Africa			https://www.ncbi.nlm.nih.gov/nuccore/KF781518
KP192856	KP192856	N		outOfAfrica	NorthernAmerica	outOfAfrica	USA	United States			https://www.ncbi.nlm.nih.gov/nuccore/KP192856
KP334093	KP334093	N		outOfAfrica	NorthernAmerica	outOfAfrica	USA	United States			https://www.ncbi.nlm.nih.gov/nuccore/KP334093
KP334094	KP334094	N		outOfAfrica	NorthernAmerica	outOfAfrica	USA	United States			https://www.ncbi.nlm.nih.gov/nuccore/KP334094
KP334095	KP334095	N		outOfAfrica	NorthernAmerica	outOfAfrica	USA	United States			https://www.ncbi.nlm.nih.gov/nuccore/KP334095
KP334096	KP334096	N		outOfAfrica	NorthernAmerica	outOfAfrica	USA	United States			https://www.ncbi.nlm.nih.gov/nuccore/KP334096
KP334097	KP334097	N		outOfAfrica	NorthernAmerica	outOfAfrica	USA	United States			https://www.ncbi.nlm.nih.gov/nuccore/KP334097
KR135298	KR135298	Y	2003	outOfAfrica	NorthernAmerica	outOfAfrica	USA	United States			https://www.ncbi.nlm.nih.gov/nuccore/KR135298
KR135299	KR135299	Y	2007	EastAfrica	EastAfrica	EastAfrica	UGA	Uganda			https://www.ncbi.nlm.nih.gov/nuccore/KR135299
KR135300	KR135300	Y	2007	EastAfrica	EastAfrica	EastAfrica	UGA	Uganda			https://www.ncbi.nlm.nih.gov/nuccore/KR135300
KR135301	KR135301	Y	2007	EastAfrica	EastAfrica	EastAfrica	UGA	Uganda			https://www.ncbi.nlm.nih.gov/nuccore/KR135301
KR135302	KR135302	Y	2007	EastAfrica	EastAfrica	EastAfrica	UGA	Uganda			https://www.ncbi.nlm.nih.gov/nuccore/KR135302
KR135303	KR135303	Y	2007	EastAfrica	EastAfrica	EastAfrica	UGA	Uganda			https://www.ncbi.nlm.nih.gov/nuccore/KR135303
KR135304	KR135304	Y	2007	EastAfrica	EastAfrica	EastAfrica	UGA	Uganda			https://www.ncbi.nlm.nih.gov/nuccore/KR135304
KR135305	KR135305	Y	2007	EastAfrica	EastAfrica	EastAfrica	UGA	Uganda			https://www.ncbi.nlm.nih.gov/nuccore/KR135305
KR135306	KR135306	Y	2008	EastAfrica	EastAfrica	EastAfrica	UGA	Uganda			https://www.ncbi.nlm.nih.gov/nuccore/KR135306
KR135307	KR135307	Y	2008	EastAfrica	EastAfrica	EastAfrica	UGA	Uganda			https://www.ncbi.nlm.nih.gov/nuccore/KR135307
KR135308	KR135308	Y	2007	outOfAfrica	NorthernAmerica	outOfAfrica	USA	United States			https://www.ncbi.nlm.nih.gov/nuccore/KR135308
KR135309	KR135309	Y	2007	outOfAfrica	NorthernAmerica	outOfAfrica	USA	United States			https://www.ncbi.nlm.nih.gov/nuccore/KR135309
KR135310	KR135310	Y	2007	outOfAfrica	NorthernAmerica	outOfAfrica	USA	United States			https://www.ncbi.nlm.nih.gov/nuccore/KR135310
KR135311	KR135311	Y	2005	outOfAfrica	NorthernAmerica	outOfAfrica	USA	United States			https://www.ncbi.nlm.nih.gov/nuccore/KR135311
KR135312	KR135312	Y	2009	outOfAfrica	NorthernAmerica	outOfAfrica	USA	United States			https://www.ncbi.nlm.nih.gov/nuccore/KR135312
KR135313	KR135313	Y	2011	outOfAfrica	NorthernAmerica	outOfAfrica	USA	United States			https://www.ncbi.nlm.nih.gov/nuccore/KR135313
KR135314	KR135314	Y	1996	outOfAfrica	NorthernAmerica	outOfAfrica	USA	United States			https://www.ncbi.nlm.nih.gov/nuccore/KR135314
KR135315	KR135315	Y	2007	EastAfrica	EastAfrica	EastAfrica	UGA	Uganda			https://www.ncbi.nlm.nih.gov/nuccore/KR135315
KR135316	KR135316	Y	2007	EastAfrica	EastAfrica	EastAfrica	UGA	Uganda			https://www.ncbi.nlm.nih.gov/nuccore/KR135316
KR135317	KR135317	Y	2007	EastAfrica	EastAfrica	EastAfrica	UGA	Uganda			https://www.ncbi.nlm.nih.gov/nuccore/KR135317
KR135318	KR135318	Y	2008	EastAfrica	EastAfrica	EastAfrica	UGA	Uganda			https://www.ncbi.nlm.nih.gov/nuccore/KR135318
KR135319	KR135319	Y	2008	EastAfrica	EastAfrica	EastAfrica	UGA	Uganda			https://www.ncbi.nlm.nih.gov/nuccore/KR135319
KR135320	KR135320	Y	1995	SouthernAfrica	SouthernAfrica	MergedAfrica	ZAF	South Africa			https://www.ncbi.nlm.nih.gov/nuccore/KR135320
KR135321	KR135321	Y	1989	outOfAfrica	NorthernAmerica	outOfAfrica	USA	United States			https://www.ncbi.nlm.nih.gov/nuccore/KR135321
KR135322	KR135322	Y	2009	outOfAfrica	EasternAsia	outOfAfrica	JPN	Japan			https://www.ncbi.nlm.nih.gov/nuccore/KR135322
KR135323	KR135323	Y	2010	outOfAfrica	EasternAsia	outOfAfrica	JPN	Japan			https://www.ncbi.nlm.nih.gov/nuccore/KR135323
KR135324	KR135324	Y	2008	outOfAfrica	EasternAsia	outOfAfrica	JPN	Japan			https://www.ncbi.nlm.nih.gov/nuccore/KR135324
KR135325	KR135325	Y	2009	outOfAfrica	EasternAsia	outOfAfrica	JPN	Japan			https://www.ncbi.nlm.nih.gov/nuccore/KR135325
KR135326	KR135326	Y	2009	outOfAfrica	EasternAsia	outOfAfrica	JPN	Japan			https://www.ncbi.nlm.nih.gov/nuccore/KR135326
KR135327	KR135327	Y	2010	outOfAfrica	EasternAsia	outOfAfrica	JPN	Japan			https://www.ncbi.nlm.nih.gov/nuccore/KR135327
KR135328	KR135328	Y	2009	outOfAfrica	EasternAsia	outOfAfrica	JPN	Japan			https://www.ncbi.nlm.nih.gov/nuccore/KR135328
KR135329	KR135329	Y	2010	outOfAfrica	EasternAsia	outOfAfrica	JPN	Japan			https://www.ncbi.nlm.nih.gov/nuccore/KR135329
KR135330	KR135330	N		outOfAfrica	NorthernAmerica	outOfAfrica	USA	United States			https://www.ncbi.nlm.nih.gov/nuccore/KR135330
KR135331	KR135331	Y	1971	outOfAfrica	NorthernAmerica	outOfAfrica	USA	United States			https://www.ncbi.nlm.nih.gov/nuccore/KR135331
KU310667	KU310667	Y	2013	outOfAfrica	NorthernAmerica	outOfAfrica	USA	United States			https://www.ncbi.nlm.nih.gov/nuccore/KU310667
KU893109	KU893109	Y	2011	EastAfrica	EastAfrica	EastAfrica	UGA	Uganda			https://www.ncbi.nlm.nih.gov/nuccore/KU893109
KX574860	KX574860	Y	2004	outOfAfrica	SouthAmerica	outOfAfrica	PER	Peru			https://www.ncbi.nlm.nih.gov/nuccore/KX574860
KX574861	KX574861	Y	2003	outOfAfrica	SouthAmerica	outOfAfrica	PER	Peru			https://www.ncbi.nlm.nih.gov/nuccore/KX574861
KX574862	KX574862	Y	2005	EastAfrica	EastAfrica	EastAfrica	ZMB	Zambia			https://www.ncbi.nlm.nih.gov/nuccore/KX574862
KX574863	KX574863	Y	2005	EastAfrica	EastAfrica	EastAfrica	ZWE	Zimbabwe			https://www.ncbi.nlm.nih.gov/nuccore/KX574863
KX574864	KX574864	Y	2005	EastAfrica	EastAfrica	EastAfrica	ZMB	Zambia			https://www.ncbi.nlm.nih.gov/nuccore/KX574864
KX574865	KX574865	Y	2005	outOfAfrica	SouthAmerica	outOfAfrica	PER	Peru			https://www.ncbi.nlm.nih.gov/nuccore/KX574865
KX574866	KX574866	Y	2005	outOfAfrica	SouthAmerica	outOfAfrica	PER	Peru			https://www.ncbi.nlm.nih.gov/nuccore/KX574866
KX574867	KX574867	Y	2005	outOfAfrica	SouthAmerica	outOfAfrica	PER	Peru			https://www.ncbi.nlm.nih.gov/nuccore/KX574867
KX574868	KX574868	Y	1994	outOfAfrica	NorthernAmerica	outOfAfrica	USA	United States			https://www.ncbi.nlm.nih.gov/nuccore/KX574868
KX574869	KX574869	Y	1995	outOfAfrica	NorthernAmerica	outOfAfrica	USA	United States			https://www.ncbi.nlm.nih.gov/nuccore/KX574869
KX574870	KX574870	Y	2007	outOfAfrica	NorthernAmerica	outOfAfrica	USA	United States			https://www.ncbi.nlm.nih.gov/nuccore/KX574870
KX574871	KX574871	Y	2004	EastAfrica	EastAfrica	EastAfrica	ZWE	Zimbabwe			https://www.ncbi.nlm.nih.gov/nuccore/KX574871
KX574872	KX574872	Y	2004	outOfAfrica	SouthAmerica	outOfAfrica	PER	Peru			https://www.ncbi.nlm.nih.gov/nuccore/KX574872
KX574873	KX574873	Y	2004	outOfAfrica	SouthAmerica	outOfAfrica	PER	Peru			https://www.ncbi.nlm.nih.gov/nuccore/KX574873
KX574874	KX574874	Y	2004	outOfAfrica	SouthAmerica	outOfAfrica	PER	Peru			https://www.ncbi.nlm.nih.gov/nuccore/KX574874
KX574875	KX574875	Y	2005	outOfAfrica	SouthAmerica	outOfAfrica	PER	Peru			https://www.ncbi.nlm.nih.gov/nuccore/KX574875
KX574876	KX574876	Y	2006	outOfAfrica	SouthAmerica	outOfAfrica	PER	Peru			https://www.ncbi.nlm.nih.gov/nuccore/KX574876
KX574877	KX574877	Y	2006	outOfAfrica	SouthAmerica	outOfAfrica	PER	Peru			https://www.ncbi.nlm.nih.gov/nuccore/KX574877
KX574878	KX574878	Y	2007	outOfAfrica	SouthAmerica	outOfAfrica	PER	Peru			https://www.ncbi.nlm.nih.gov/nuccore/KX574878
KX574879	KX574879	Y	2005	SouthernAfrica	SouthernAfrica	MergedAfrica	ZAF	South Africa			https://www.ncbi.nlm.nih.gov/nuccore/KX574879
KX574880	KX574880	Y	2006	SouthernAfrica	SouthernAfrica	MergedAfrica	ZAF	South Africa			https://www.ncbi.nlm.nih.gov/nuccore/KX574880
KX574881	KX574881	Y	2007	SouthernAfrica	SouthernAfrica	MergedAfrica	ZAF	South Africa			https://www.ncbi.nlm.nih.gov/nuccore/KX574881
KX574882	KX574882	Y	2007	outOfAfrica	NorthernAmerica	outOfAfrica	USA	United States			https://www.ncbi.nlm.nih.gov/nuccore/KX574882
KX574883	KX574883	Y	2006	EastAfrica	EastAfrica	EastAfrica	ZMB	Zambia			https://www.ncbi.nlm.nih.gov/nuccore/KX574883
KX574884	KX574884	Y	2008	outOfAfrica	NorthernAmerica	outOfAfrica	USA	United States			https://www.ncbi.nlm.nih.gov/nuccore/KX574884
KX574885	KX574885	Y	2008	outOfAfrica	NorthernAmerica	outOfAfrica	USA	United States			https://www.ncbi.nlm.nih.gov/nuccore/KX574885
KX574886	KX574886	Y	2008	outOfAfrica	NorthernAmerica	outOfAfrica	USA	United States			https://www.ncbi.nlm.nih.gov/nuccore/KX574886
KX574887	KX574887	Y	2008	outOfAfrica	NorthernAmerica	outOfAfrica	USA	United States			https://www.ncbi.nlm.nih.gov/nuccore/KX574887
KX574888	KX574888	Y	1994	outOfAfrica	NorthernAmerica	outOfAfrica	USA	United States			https://www.ncbi.nlm.nih.gov/nuccore/KX574888
KX574889	KX574889	Y	1994	outOfAfrica	NorthernAmerica	outOfAfrica	USA	United States			https://www.ncbi.nlm.nih.gov/nuccore/KX574889
KX574890	KX574890	Y	1993	outOfAfrica	NorthernAmerica	outOfAfrica	USA	United States			https://www.ncbi.nlm.nih.gov/nuccore/KX574890
KX574891	KX574891	Y	2009	outOfAfrica	NorthernAmerica	outOfAfrica	USA	United States			https://www.ncbi.nlm.nih.gov/nuccore/KX574891
KX574892	KX574892	Y	2007	SouthernAfrica	SouthernAfrica	MergedAfrica	ZAF	South Africa			https://www.ncbi.nlm.nih.gov/nuccore/KX574892
KX574893	KX574893	Y	2008	EastAfrica	EastAfrica	EastAfrica	KEN	Kenya			https://www.ncbi.nlm.nih.gov/nuccore/KX574893
KX574894	KX574894	Y	2008	EastAfrica	EastAfrica	EastAfrica	KEN	Kenya			https://www.ncbi.nlm.nih.gov/nuccore/KX574894
KX574895	KX574895	Y	2009	outOfAfrica	NorthernAmerica	outOfAfrica	USA	United States			https://www.ncbi.nlm.nih.gov/nuccore/KX574895
KX574896	KX574896	Y	2010	outOfAfrica	NorthernAmerica	outOfAfrica	USA	United States			https://www.ncbi.nlm.nih.gov/nuccore/KX574896
KX574897	KX574897	Y	1998	outOfAfrica	NorthernAmerica	outOfAfrica	USA	United States			https://www.ncbi.nlm.nih.gov/nuccore/KX574897
KX574898	KX574898	Y	2011	outOfAfrica	NorthernAmerica	outOfAfrica	USA	United States			https://www.ncbi.nlm.nih.gov/nuccore/KX574898
KX574899	KX574899	Y	2011	EastAfrica	EastAfrica	EastAfrica	UGA	Uganda			https://www.ncbi.nlm.nih.gov/nuccore/KX574899
KX574900	KX574900	Y	2011	EastAfrica	EastAfrica	EastAfrica	UGA	Uganda			https://www.ncbi.nlm.nih.gov/nuccore/KX574900
KX574901	KX574901	Y	2012	outOfAfrica	NorthernAmerica	outOfAfrica	USA	United States			https://www.ncbi.nlm.nih.gov/nuccore/KX574901
KX574902	KX574902	Y	2006	EastAfrica	EastAfrica	EastAfrica	TZA	Tanzania			https://www.ncbi.nlm.nih.gov/nuccore/KX574902
KX574903	KX574903	Y	2003	outOfAfrica	NorthernAmerica	outOfAfrica	USA	United States			https://www.ncbi.nlm.nih.gov/nuccore/KX574903
KX574904	KX574904	Y	2004	outOfAfrica	NorthernAmerica	outOfAfrica	USA	United States			https://www.ncbi.nlm.nih.gov/nuccore/KX574904
KX574905	KX574905	Y	2006	EastAfrica	EastAfrica	EastAfrica	ZMB	Zambia			https://www.ncbi.nlm.nih.gov/nuccore/KX574905
KX574906	KX574906	Y	2011	EastAfrica	EastAfrica	EastAfrica	UGA	Uganda			https://www.ncbi.nlm.nih.gov/nuccore/KX574906
KX574907	KX574907	Y	2006	outOfAfrica	NorthernAmerica	outOfAfrica	USA	United States			https://www.ncbi.nlm.nih.gov/nuccore/KX574907
KX574908	KX574908	Y	1995	outOfAfrica	NorthernAmerica	outOfAfrica	USA	United States			https://www.ncbi.nlm.nih.gov/nuccore/KX574908
KY922720	KY922720	N		outOfAfrica	NorthernEurope	outOfAfrica	FIN	Finland			https://www.ncbi.nlm.nih.gov/nuccore/KY922720
KY922721	KY922721	N		outOfAfrica	NorthernEurope	outOfAfrica	FIN	Finland			https://www.ncbi.nlm.nih.gov/nuccore/KY922721
KY922722	KY922722	N		outOfAfrica	NorthernEurope	outOfAfrica	FIN	Finland			https://www.ncbi.nlm.nih.gov/nuccore/KY922722
KY922723	KY922723	N		outOfAfrica	NorthernEurope	outOfAfrica	FIN	Finland			https://www.ncbi.nlm.nih.gov/nuccore/KY922723
KY922724	KY922724	N		outOfAfrica	NorthernEurope	outOfAfrica	FIN	Finland			https://www.ncbi.nlm.nih.gov/nuccore/KY922724
KY922725	KY922725	N		outOfAfrica	NorthernEurope	outOfAfrica	FIN	Finland			https://www.ncbi.nlm.nih.gov/nuccore/KY922725
KY922726	KY922726	N		outOfAfrica	NorthernEurope	outOfAfrica	FIN	Finland			https://www.ncbi.nlm.nih.gov/nuccore/KY922726
LS480640	LS480640	N		outOfAfrica	NorthernAmerica	outOfAfrica	USA	United States			https://www.ncbi.nlm.nih.gov/nuccore/LS480640
MF510267	MF510267	Y	1994	outOfAfrica	NorthernAmerica	outOfAfrica	USA	United States			https://www.ncbi.nlm.nih.gov/nuccore/MF510267
MF510268	MF510268	Y	1995	outOfAfrica	NorthernAmerica	outOfAfrica	USA	United States			https://www.ncbi.nlm.nih.gov/nuccore/MF510268
MF510269	MF510269	Y	2006	EastAfrica	EastAfrica	EastAfrica	ZMB	Zambia			https://www.ncbi.nlm.nih.gov/nuccore/MF510269
MF510270	MF510270	Y	2001	outOfAfrica	NorthernAmerica	outOfAfrica	USA	United States			https://www.ncbi.nlm.nih.gov/nuccore/MF510270
MF510271	MF510271	Y	2006	outOfAfrica	NorthernAmerica	outOfAfrica	USA	United States			https://www.ncbi.nlm.nih.gov/nuccore/MF510271
MF510272	MF510272	Y	2004	outOfAfrica	NorthernAmerica	outOfAfrica	USA	United States			https://www.ncbi.nlm.nih.gov/nuccore/MF510272
MF510273	MF510273	Y	2008	outOfAfrica	NorthernAmerica	outOfAfrica	USA	United States			https://www.ncbi.nlm.nih.gov/nuccore/MF510273
MF510274	MF510274	Y	2002	outOfAfrica	NorthernAmerica	outOfAfrica	USA	United States			https://www.ncbi.nlm.nih.gov/nuccore/MF510274
MF510275	MF510275	Y	2009	EastAfrica	EastAfrica	EastAfrica	KEN	Kenya			https://www.ncbi.nlm.nih.gov/nuccore/MF510275
MF510276	MF510276	Y	2012	outOfAfrica	NorthernAmerica	outOfAfrica	USA	United States			https://www.ncbi.nlm.nih.gov/nuccore/MF510276
MF510277	MF510277	Y	2013	outOfAfrica	NorthernAmerica	outOfAfrica	USA	United States			https://www.ncbi.nlm.nih.gov/nuccore/MF510277
MF510278	MF510278	Y	2001	outOfAfrica	NorthernAmerica	outOfAfrica	USA	United States			https://www.ncbi.nlm.nih.gov/nuccore/MF510278
MF510279	MF510279	Y	1998	outOfAfrica	NorthernAmerica	outOfAfrica	USA	United States			https://www.ncbi.nlm.nih.gov/nuccore/MF510279
MF510280	MF510280	Y	2009	EastAfrica	EastAfrica	EastAfrica	UGA	Uganda			https://www.ncbi.nlm.nih.gov/nuccore/MF510280
MF510281	MF510281	Y	2006	CentralAfrica	CentralAfrica	MergedAfrica	CMR	Cameroon			https://www.ncbi.nlm.nih.gov/nuccore/MF510281
MF510282	MF510282	Y	2004	outOfAfrica	NorthernAmerica	outOfAfrica	USA	United States			https://www.ncbi.nlm.nih.gov/nuccore/MF510282
MF510283	MF510283	N		Unknown	Unknown	Unknown	NCH	NCH			https://www.ncbi.nlm.nih.gov/nuccore/MF510283
MF510284	MF510284	Y	2015	outOfAfrica	NorthernAmerica	outOfAfrica	USA	United States			https://www.ncbi.nlm.nih.gov/nuccore/MF510284
MF510285	MF510285	Y	1995	outOfAfrica	NorthernAmerica	outOfAfrica	USA	United States			https://www.ncbi.nlm.nih.gov/nuccore/MF510285
MF510286	MF510286	Y	2007	outOfAfrica	NorthernAmerica	outOfAfrica	USA	United States			https://www.ncbi.nlm.nih.gov/nuccore/MF510286
MF510287	MF510287	Y	2009	EastAfrica	EastAfrica	EastAfrica	ZMB	Zambia			https://www.ncbi.nlm.nih.gov/nuccore/MF510287
MF510288	MF510288	Y	2000	outOfAfrica	NorthernAmerica	outOfAfrica	USA	United States			https://www.ncbi.nlm.nih.gov/nuccore/MF510288
MF510289	MF510289	Y	2009	SouthernAfrica	SouthernAfrica	MergedAfrica	BWA	Botswana			https://www.ncbi.nlm.nih.gov/nuccore/MF510289
MF510290	MF510290	Y	2009	outOfAfrica	NorthernAmerica	outOfAfrica	USA	United States			https://www.ncbi.nlm.nih.gov/nuccore/MF510290
MF510291	MF510291	Y	2004	outOfAfrica	NorthernAmerica	outOfAfrica	USA	United States			https://www.ncbi.nlm.nih.gov/nuccore/MF510291
MF510292	MF510292	Y	2014	outOfAfrica	NorthernAmerica	outOfAfrica	USA	United States			https://www.ncbi.nlm.nih.gov/nuccore/MF510292
MF510293	MF510293	Y	2013	outOfAfrica	NorthernAmerica	outOfAfrica	USA	United States			https://www.ncbi.nlm.nih.gov/nuccore/MF510293
MF510294	MF510294	Y	2014	outOfAfrica	NorthernAmerica	outOfAfrica	USA	United States			https://www.ncbi.nlm.nih.gov/nuccore/MF510294
MF510295	MF510295	Y	2005	outOfAfrica	NorthernAmerica	outOfAfrica	USA	United States			https://www.ncbi.nlm.nih.gov/nuccore/MF510295
MF510296	MF510296	Y	2007	EastAfrica	EastAfrica	EastAfrica	UGA	Uganda			https://www.ncbi.nlm.nih.gov/nuccore/MF510296
MF510297	MF510297	Y	2014	outOfAfrica	NorthernAmerica	outOfAfrica	USA	United States			https://www.ncbi.nlm.nih.gov/nuccore/MF510297
MF510298	MF510298	Y	2003	outOfAfrica	NorthernAmerica	outOfAfrica	USA	United States			https://www.ncbi.nlm.nih.gov/nuccore/MF510298
MF510299	MF510299	N	[1993:1994]	SouthernAfrica	SouthernAfrica	MergedAfrica	BWA	Botswana			https://www.ncbi.nlm.nih.gov/nuccore/MF510299
MF510300	MF510300	Y	2007	outOfAfrica	NorthernAmerica	outOfAfrica	USA	United States			https://www.ncbi.nlm.nih.gov/nuccore/MF510300
MF510301	MF510301	Y	2003	outOfAfrica	SouthAmerica	outOfAfrica	PER	Peru			https://www.ncbi.nlm.nih.gov/nuccore/MF510301
MF510302	MF510302	Y	2004	EastAfrica	EastAfrica	EastAfrica	ZMB	Zambia			https://www.ncbi.nlm.nih.gov/nuccore/MF510302
MF510303	MF510303	Y	2009	EastAfrica	EastAfrica	EastAfrica	TZA	Tanzania			https://www.ncbi.nlm.nih.gov/nuccore/MF510303
MF510304	MF510304	Y	1995	outOfAfrica	NorthernAmerica	outOfAfrica	USA	United States			https://www.ncbi.nlm.nih.gov/nuccore/MF510304
MF510305	MF510305	Y	1997	outOfAfrica	NorthernAmerica	outOfAfrica	USA	United States			https://www.ncbi.nlm.nih.gov/nuccore/MF510305
MF510306	MF510306	Y	2014	outOfAfrica	NorthernAmerica	outOfAfrica	USA	United States			https://www.ncbi.nlm.nih.gov/nuccore/MF510306
MF510307	MF510307	Y	2010	outOfAfrica	NorthernAmerica	outOfAfrica	USA	United States			https://www.ncbi.nlm.nih.gov/nuccore/MF510307
MF510308	MF510308	Y	1995	outOfAfrica	NorthernAmerica	outOfAfrica	USA	United States			https://www.ncbi.nlm.nih.gov/nuccore/MF510308
MF510309	MF510309	Y	2006	EastAfrica	EastAfrica	EastAfrica	ZMB	Zambia			https://www.ncbi.nlm.nih.gov/nuccore/MF510309
MF510310	MF510310	Y	1998	outOfAfrica	NorthernAmerica	outOfAfrica	USA	United States			https://www.ncbi.nlm.nih.gov/nuccore/MF510310
MF510311	MF510311	Y	2007	outOfAfrica	NorthernAmerica	outOfAfrica	USA	United States			https://www.ncbi.nlm.nih.gov/nuccore/MF510311
MF510312	MF510312	Y	2009	EastAfrica	EastAfrica	EastAfrica	ZMB	Zambia			https://www.ncbi.nlm.nih.gov/nuccore/MF510312
MF510313	MF510313	Y	2004	outOfAfrica	NorthernAmerica	outOfAfrica	USA	United States			https://www.ncbi.nlm.nih.gov/nuccore/MF510313
MF510314	MF510314	Y	2000	outOfAfrica	NorthernAmerica	outOfAfrica	USA	United States			https://www.ncbi.nlm.nih.gov/nuccore/MF510314
MF510315	MF510315	Y	2002	outOfAfrica	NorthernAmerica	outOfAfrica	USA	United States			https://www.ncbi.nlm.nih.gov/nuccore/MF510315
MF510316	MF510316	Y	2013	outOfAfrica	NorthernAmerica	outOfAfrica	USA	United States			https://www.ncbi.nlm.nih.gov/nuccore/MF510316
MF510317	MF510317	Y	2015	outOfAfrica	NorthernAmerica	outOfAfrica	USA	United States			https://www.ncbi.nlm.nih.gov/nuccore/MF510317
MF510318	MF510318	Y	1994	outOfAfrica	NorthernAmerica	outOfAfrica	USA	United States			https://www.ncbi.nlm.nih.gov/nuccore/MF510318
MF510319	MF510319	Y	2010	outOfAfrica	NorthernAmerica	outOfAfrica	USA	United States			https://www.ncbi.nlm.nih.gov/nuccore/MF510319
MF510320	MF510320	Y	2006	outOfAfrica	SouthAmerica	outOfAfrica	PER	Peru			https://www.ncbi.nlm.nih.gov/nuccore/MF510320
MF510321	MF510321	Y	2009	outOfAfrica	NorthernAmerica	outOfAfrica	USA	United States			https://www.ncbi.nlm.nih.gov/nuccore/MF510321
MF510322	MF510322	Y	2006	EastAfrica	EastAfrica	EastAfrica	ZMB	Zambia			https://www.ncbi.nlm.nih.gov/nuccore/MF510322
MF510323	MF510323	N		EastAfrica	EastAfrica	EastAfrica	ZMB	Zambia			https://www.ncbi.nlm.nih.gov/nuccore/MF510323
MF510324	MF510324	N		EastAfrica	EastAfrica	EastAfrica	UGA	Uganda			https://www.ncbi.nlm.nih.gov/nuccore/MF510324
MF510325	MF510325	Y	2009	EastAfrica	EastAfrica	EastAfrica	ZMB	Zambia			https://www.ncbi.nlm.nih.gov/nuccore/MF510325
MF510326	MF510326	Y	1997	outOfAfrica	NorthernAmerica	outOfAfrica	USA	United States			https://www.ncbi.nlm.nih.gov/nuccore/MF510326
MF510327	MF510327	Y	2010	outOfAfrica	NorthernAmerica	outOfAfrica	USA	United States			https://www.ncbi.nlm.nih.gov/nuccore/MF510327
MF510328	MF510328	Y	2010	outOfAfrica	NorthernAmerica	outOfAfrica	USA	United States			https://www.ncbi.nlm.nih.gov/nuccore/MF510328
MF510329	MF510329	Y	1994	outOfAfrica	NorthernAmerica	outOfAfrica	USA	United States			https://www.ncbi.nlm.nih.gov/nuccore/MF510329
MF510330	MF510330	Y	2009	EastAfrica	EastAfrica	EastAfrica	ZMB	Zambia			https://www.ncbi.nlm.nih.gov/nuccore/MF510330
MF510331	MF510331	Y	2015	outOfAfrica	NorthernAmerica	outOfAfrica	USA	United States			https://www.ncbi.nlm.nih.gov/nuccore/MF510331
MF510332	MF510332	Y	1998	outOfAfrica	NorthernAmerica	outOfAfrica	USA	United States			https://www.ncbi.nlm.nih.gov/nuccore/MF510332
MF510333	MF510333	Y	2010	outOfAfrica	NorthernAmerica	outOfAfrica	USA	United States			https://www.ncbi.nlm.nih.gov/nuccore/MF510333
MF510334	MF510334	Y	2004	outOfAfrica	SouthAmerica	outOfAfrica	PER	Peru			https://www.ncbi.nlm.nih.gov/nuccore/MF510334
MF510335	MF510335	Y	2013	outOfAfrica	NorthernAmerica	outOfAfrica	USA	United States			https://www.ncbi.nlm.nih.gov/nuccore/MF510335
MF510336	MF510336	Y	2007	outOfAfrica	NorthernAmerica	outOfAfrica	USA	United States			https://www.ncbi.nlm.nih.gov/nuccore/MF510336
MF510337	MF510337	Y	2012	EastAfrica	EastAfrica	EastAfrica	UGA	Uganda			https://www.ncbi.nlm.nih.gov/nuccore/MF510337
MF510338	MF510338	Y	2015	outOfAfrica	NorthernAmerica	outOfAfrica	USA	United States			https://www.ncbi.nlm.nih.gov/nuccore/MF510338
MF510339	MF510339	Y	1995	outOfAfrica	NorthernAmerica	outOfAfrica	USA	United States			https://www.ncbi.nlm.nih.gov/nuccore/MF510339
MF510340	MF510340	Y	2013	outOfAfrica	NorthernAmerica	outOfAfrica	USA	United States			https://www.ncbi.nlm.nih.gov/nuccore/MF510340
MF510341	MF510341	Y	2007	outOfAfrica	NorthernAmerica	outOfAfrica	USA	United States			https://www.ncbi.nlm.nih.gov/nuccore/MF510341
MF510342	MF510342	Y	2013	outOfAfrica	NorthernAmerica	outOfAfrica	USA	United States			https://www.ncbi.nlm.nih.gov/nuccore/MF510342
MF510343	MF510343	Y	2005	EastAfrica	EastAfrica	EastAfrica	ZMB	Zambia			https://www.ncbi.nlm.nih.gov/nuccore/MF510343
MF510344	MF510344	Y	2006	outOfAfrica	NorthernAmerica	outOfAfrica	USA	United States			https://www.ncbi.nlm.nih.gov/nuccore/MF510344
MF510345	MF510345	N		Unknown	Unknown	Unknown	NCH	NCH			https://www.ncbi.nlm.nih.gov/nuccore/MF510345
MF510346	MF510346	Y	1996	outOfAfrica	NorthernAmerica	outOfAfrica	USA	United States			https://www.ncbi.nlm.nih.gov/nuccore/MF510346
MF510347	MF510347	Y	2009	EastAfrica	EastAfrica	EastAfrica	TZA	Tanzania			https://www.ncbi.nlm.nih.gov/nuccore/MF510347
MF510348	MF510348	Y	2006	EastAfrica	EastAfrica	EastAfrica	ZWE	Zimbabwe			https://www.ncbi.nlm.nih.gov/nuccore/MF510348
MF510349	MF510349	Y	2012	outOfAfrica	NorthernAmerica	outOfAfrica	USA	United States			https://www.ncbi.nlm.nih.gov/nuccore/MF510349
MF510350	MF510350	Y	2007	outOfAfrica	NorthernAmerica	outOfAfrica	USA	United States			https://www.ncbi.nlm.nih.gov/nuccore/MF510350
MF510351	MF510351	Y	2013	outOfAfrica	NorthernAmerica	outOfAfrica	USA	United States			https://www.ncbi.nlm.nih.gov/nuccore/MF510351
MF510352	MF510352	Y	2007	outOfAfrica	NorthernAmerica	outOfAfrica	USA	United States			https://www.ncbi.nlm.nih.gov/nuccore/MF510352
MF510353	MF510353	Y	2009	outOfAfrica	NorthernAmerica	outOfAfrica	USA	United States			https://www.ncbi.nlm.nih.gov/nuccore/MF510353
MF510354	MF510354	Y	1994	outOfAfrica	NorthernAmerica	outOfAfrica	USA	United States			https://www.ncbi.nlm.nih.gov/nuccore/MF510354
MF510355	MF510355	Y	2001	outOfAfrica	NorthernAmerica	outOfAfrica	USA	United States			https://www.ncbi.nlm.nih.gov/nuccore/MF510355
MF510356	MF510356	Y	2014	outOfAfrica	NorthernAmerica	outOfAfrica	USA	United States			https://www.ncbi.nlm.nih.gov/nuccore/MF510356
MF510357	MF510357	Y	2006	outOfAfrica	NorthernAmerica	outOfAfrica	USA	United States			https://www.ncbi.nlm.nih.gov/nuccore/MF510357
MF510358	MF510358	Y	2012	EastAfrica	EastAfrica	EastAfrica	UGA	Uganda			https://www.ncbi.nlm.nih.gov/nuccore/MF510358
MF510359	MF510359	Y	1996	outOfAfrica	NorthernAmerica	outOfAfrica	USA	United States			https://www.ncbi.nlm.nih.gov/nuccore/MF510359
MF510360	MF510360	Y	2013	outOfAfrica	NorthernAmerica	outOfAfrica	USA	United States			https://www.ncbi.nlm.nih.gov/nuccore/MF510360
MF510361	MF510361	Y	2006	EastAfrica	EastAfrica	EastAfrica	ZMB	Zambia			https://www.ncbi.nlm.nih.gov/nuccore/MF510361
MF510362	MF510362	Y	2005	outOfAfrica	NorthernAmerica	outOfAfrica	USA	United States			https://www.ncbi.nlm.nih.gov/nuccore/MF510362
MF510363	MF510363	Y	2015	outOfAfrica	NorthernAmerica	outOfAfrica	USA	United States			https://www.ncbi.nlm.nih.gov/nuccore/MF510363
MF510364	MF510364	Y	1995	outOfAfrica	NorthernAmerica	outOfAfrica	USA	United States			https://www.ncbi.nlm.nih.gov/nuccore/MF510364
MF510365	MF510365	Y	2010	outOfAfrica	NorthernAmerica	outOfAfrica	USA	United States			https://www.ncbi.nlm.nih.gov/nuccore/MF510365
MF510366	MF510366	Y	2012	EastAfrica	EastAfrica	EastAfrica	UGA	Uganda			https://www.ncbi.nlm.nih.gov/nuccore/MF510366
MF510367	MF510367	Y	2001	outOfAfrica	NorthernAmerica	outOfAfrica	USA	United States			https://www.ncbi.nlm.nih.gov/nuccore/MF510367
MF510368	MF510368	Y	2012	outOfAfrica	NorthernAmerica	outOfAfrica	USA	United States			https://www.ncbi.nlm.nih.gov/nuccore/MF510368
MF510369	MF510369	Y	2002	outOfAfrica	NorthernAmerica	outOfAfrica	USA	United States			https://www.ncbi.nlm.nih.gov/nuccore/MF510369
MF510370	MF510370	Y	2009	outOfAfrica	NorthernAmerica	outOfAfrica	USA	United States			https://www.ncbi.nlm.nih.gov/nuccore/MF510370
MF510371	MF510371	Y	2008	outOfAfrica	NorthernAmerica	outOfAfrica	USA	United States			https://www.ncbi.nlm.nih.gov/nuccore/MF510371
MF564034	MF564034	Y	2004	outOfAfrica	NorthernAmerica	outOfAfrica	USA	United States			https://www.ncbi.nlm.nih.gov/nuccore/MF564034
MF564035	MF564035	Y	2004	outOfAfrica	NorthernAmerica	outOfAfrica	USA	United States			https://www.ncbi.nlm.nih.gov/nuccore/MF564035
MF564036	MF564036	Y	2007	outOfAfrica	NorthernAmerica	outOfAfrica	USA	United States			https://www.ncbi.nlm.nih.gov/nuccore/MF564036
MF564037	MF564037	Y	2008	outOfAfrica	NorthernAmerica	outOfAfrica	USA	United States			https://www.ncbi.nlm.nih.gov/nuccore/MF564037
MF621254	MF621254	Y	2005	outOfAfrica	NorthernAmerica	outOfAfrica	USA	United States			https://www.ncbi.nlm.nih.gov/nuccore/MF621254
MF621255	MF621255	Y	2006	outOfAfrica	SouthAmerica	outOfAfrica	PER	Peru			https://www.ncbi.nlm.nih.gov/nuccore/MF621255
MF621256	MF621256	Y	2007	EastAfrica	EastAfrica	EastAfrica	ZWE	Zimbabwe			https://www.ncbi.nlm.nih.gov/nuccore/MF621256
MF621257	MF621257	Y	2008	outOfAfrica	NorthernAmerica	outOfAfrica	USA	United States			https://www.ncbi.nlm.nih.gov/nuccore/MF621257
MF621258	MF621258	Y	2009	EastAfrica	EastAfrica	EastAfrica	KEN	Kenya			https://www.ncbi.nlm.nih.gov/nuccore/MF621258
MH790550	MH790550	Y	2011	outOfAfrica	NorthernAmerica	outOfAfrica	USA	United States			https://www.ncbi.nlm.nih.gov/nuccore/MH790550
MH790551	MH790551	Y	2008	WestAfrica	WestAfrica	MergedAfrica	SEN	Senegal			https://www.ncbi.nlm.nih.gov/nuccore/MH790551
MH790552	MH790552	Y	2013	outOfAfrica	NorthernAmerica	outOfAfrica	USA	United States			https://www.ncbi.nlm.nih.gov/nuccore/MH790552
MH790553	MH790553	Y	2005	outOfAfrica	NorthernAmerica	outOfAfrica	USA	United States			https://www.ncbi.nlm.nih.gov/nuccore/MH790553
MH790554	MH790554	Y	2001	outOfAfrica	NorthernAmerica	outOfAfrica	USA	United States			https://www.ncbi.nlm.nih.gov/nuccore/MH790554
MH790555	MH790555	Y	2004	outOfAfrica	NorthernAmerica	outOfAfrica	USA	United States			https://www.ncbi.nlm.nih.gov/nuccore/MH790555
MH790556	MH790556	Y	2012	outOfAfrica	NorthernAmerica	outOfAfrica	USA	United States			https://www.ncbi.nlm.nih.gov/nuccore/MH790556
MH790557	MH790557	Y	2011	outOfAfrica	NorthernAmerica	outOfAfrica	USA	United States			https://www.ncbi.nlm.nih.gov/nuccore/MH790557
MH790558	MH790558	Y	2005	outOfAfrica	NorthernAmerica	outOfAfrica	USA	United States			https://www.ncbi.nlm.nih.gov/nuccore/MH790558
MH790559	MH790559	Y	2012	outOfAfrica	NorthernAmerica	outOfAfrica	USA	United States			https://www.ncbi.nlm.nih.gov/nuccore/MH790559
MH790560	MH790560	Y	2008	outOfAfrica	NorthernAmerica	outOfAfrica	USA	United States			https://www.ncbi.nlm.nih.gov/nuccore/MH790560
MH790561	MH790561	Y	2003	outOfAfrica	NorthernAmerica	outOfAfrica	USA	United States			https://www.ncbi.nlm.nih.gov/nuccore/MH790561
MH790562	MH790562	Y	1996	outOfAfrica	NorthernAmerica	outOfAfrica	USA	United States			https://www.ncbi.nlm.nih.gov/nuccore/MH790562
MH790563	MH790563	Y	2007	outOfAfrica	NorthernAmerica	outOfAfrica	USA	United States			https://www.ncbi.nlm.nih.gov/nuccore/MH790563
MH790564	MH790564	Y	2008	outOfAfrica	NorthernAmerica	outOfAfrica	USA	United States			https://www.ncbi.nlm.nih.gov/nuccore/MH790564
MH790565	MH790565	Y	2009	outOfAfrica	NorthernAmerica	outOfAfrica	USA	United States			https://www.ncbi.nlm.nih.gov/nuccore/MH790565
MH790566	MH790566	Y	2013	outOfAfrica	NorthernAmerica	outOfAfrica	USA	United States			https://www.ncbi.nlm.nih.gov/nuccore/MH790566
MH790567	MH790567	Y	2006	outOfAfrica	NorthernAmerica	outOfAfrica	USA	United States			https://www.ncbi.nlm.nih.gov/nuccore/MH790567
MH790568	MH790568	Y	2012	outOfAfrica	NorthernAmerica	outOfAfrica	USA	United States			https://www.ncbi.nlm.nih.gov/nuccore/MH790568
MH790569	MH790569	Y	2010	outOfAfrica	NorthernAmerica	outOfAfrica	USA	United States			https://www.ncbi.nlm.nih.gov/nuccore/MH790569
MH790570	MH790570	Y	2004	outOfAfrica	NorthernAmerica	outOfAfrica	USA	United States			https://www.ncbi.nlm.nih.gov/nuccore/MH790570
MH790571	MH790571	Y	2004	outOfAfrica	NorthernAmerica	outOfAfrica	USA	United States			https://www.ncbi.nlm.nih.gov/nuccore/MH790571
MH790572	MH790572	Y	1998	outOfAfrica	NorthernAmerica	outOfAfrica	USA	United States			https://www.ncbi.nlm.nih.gov/nuccore/MH790572
MH790573	MH790573	Y	2011	outOfAfrica	NorthernAmerica	outOfAfrica	USA	United States			https://www.ncbi.nlm.nih.gov/nuccore/MH790573
MH790574	MH790574	Y	2005	outOfAfrica	NorthernAmerica	outOfAfrica	USA	United States			https://www.ncbi.nlm.nih.gov/nuccore/MH790574
MH790575	MH790575	Y	2007	outOfAfrica	NorthernAmerica	outOfAfrica	USA	United States			https://www.ncbi.nlm.nih.gov/nuccore/MH790575
MH790576	MH790576	Y	2006	CentralAfrica	CentralAfrica	MergedAfrica	CMR	Cameroon			https://www.ncbi.nlm.nih.gov/nuccore/MH790576
MH790577	MH790577	Y	2007	outOfAfrica	NorthernAmerica	outOfAfrica	USA	United States			https://www.ncbi.nlm.nih.gov/nuccore/MH790577
MH790578	MH790578	Y	2008	WestAfrica	WestAfrica	MergedAfrica	SEN	Senegal			https://www.ncbi.nlm.nih.gov/nuccore/MH790578
MH790579	MH790579	Y	2008	WestAfrica	WestAfrica	MergedAfrica	SEN	Senegal			https://www.ncbi.nlm.nih.gov/nuccore/MH790579
MH790580	MH790580	Y	1997	outOfAfrica	NorthernAmerica	outOfAfrica	USA	United States			https://www.ncbi.nlm.nih.gov/nuccore/MH790580
MH790581	MH790581	Y	2011	outOfAfrica	NorthernAmerica	outOfAfrica	USA	United States			https://www.ncbi.nlm.nih.gov/nuccore/MH790581
MH790582	MH790582	N		Unknown	Unknown	Unknown	NCH	NCH			https://www.ncbi.nlm.nih.gov/nuccore/MH790582
MH790583	MH790583	Y	2003	outOfAfrica	SouthAmerica	outOfAfrica	PER	Peru			https://www.ncbi.nlm.nih.gov/nuccore/MH790583
MH790584	MH790584	Y	2012	outOfAfrica	NorthernAmerica	outOfAfrica	USA	United States			https://www.ncbi.nlm.nih.gov/nuccore/MH790584
MH790585	MH790585	Y	2002	outOfAfrica	NorthernAmerica	outOfAfrica	USA	United States			https://www.ncbi.nlm.nih.gov/nuccore/MH790585
MH790586	MH790586	Y	2016	outOfAfrica	NorthernAmerica	outOfAfrica	USA	United States			https://www.ncbi.nlm.nih.gov/nuccore/MH790586
MH790587	MH790587	Y	2013	outOfAfrica	NorthernAmerica	outOfAfrica	USA	United States			https://www.ncbi.nlm.nih.gov/nuccore/MH790587
MH790588	MH790588	Y	1995	outOfAfrica	NorthernAmerica	outOfAfrica	USA	United States			https://www.ncbi.nlm.nih.gov/nuccore/MH790588
MH790589	MH790589	Y	2004	outOfAfrica	NorthernAmerica	outOfAfrica	USA	United States			https://www.ncbi.nlm.nih.gov/nuccore/MH790589
MH790590	MH790590	Y	2006	CentralAfrica	CentralAfrica	MergedAfrica	CMR	Cameroon			https://www.ncbi.nlm.nih.gov/nuccore/MH790590
MH790591	MH790591	Y	2006	outOfAfrica	NorthernAmerica	outOfAfrica	USA	United States			https://www.ncbi.nlm.nih.gov/nuccore/MH790591
MH790592	MH790592	Y	2008	outOfAfrica	NorthernAmerica	outOfAfrica	USA	United States			https://www.ncbi.nlm.nih.gov/nuccore/MH790592
MH790593	MH790593	Y	2006	CentralAfrica	CentralAfrica	MergedAfrica	CMR	Cameroon			https://www.ncbi.nlm.nih.gov/nuccore/MH790593
MH790594	MH790594	N		Unknown	Unknown	Unknown	NCH	NCH			https://www.ncbi.nlm.nih.gov/nuccore/MH790594
MH790595	MH790595	Y	2006	CentralAfrica	CentralAfrica	MergedAfrica	CMR	Cameroon			https://www.ncbi.nlm.nih.gov/nuccore/MH790595
MH790596	MH790596	Y	2007	WestAfrica	WestAfrica	MergedAfrica	SEN	Senegal			https://www.ncbi.nlm.nih.gov/nuccore/MH790596
MH790597	MH790597	Y	2008	WestAfrica	WestAfrica	MergedAfrica	SEN	Senegal			https://www.ncbi.nlm.nih.gov/nuccore/MH790597
MH790598	MH790598	Y	2008	outOfAfrica	NorthernAmerica	outOfAfrica	USA	United States			https://www.ncbi.nlm.nih.gov/nuccore/MH790598
MH790599	MH790599	Y	2015	outOfAfrica	NorthernAmerica	outOfAfrica	USA	United States			https://www.ncbi.nlm.nih.gov/nuccore/MH790599
MH790600	MH790600	Y	2004	outOfAfrica	NorthernAmerica	outOfAfrica	USA	United States			https://www.ncbi.nlm.nih.gov/nuccore/MH790600
MH790601	MH790601	Y	2013	outOfAfrica	NorthernAmerica	outOfAfrica	USA	United States			https://www.ncbi.nlm.nih.gov/nuccore/MH790601
MH790602	MH790602	Y	2005	outOfAfrica	NorthernAmerica	outOfAfrica	USA	United States			https://www.ncbi.nlm.nih.gov/nuccore/MH790602
MH790603	MH790603	Y	2006	CentralAfrica	CentralAfrica	MergedAfrica	CMR	Cameroon			https://www.ncbi.nlm.nih.gov/nuccore/MH790603
MH790604	MH790604	Y	2014	outOfAfrica	NorthernAmerica	outOfAfrica	USA	United States			https://www.ncbi.nlm.nih.gov/nuccore/MH790604
MH790605	MH790605	Y	2011	outOfAfrica	NorthernAmerica	outOfAfrica	USA	United States			https://www.ncbi.nlm.nih.gov/nuccore/MH790605
MH790606	MH790606	Y	2015	outOfAfrica	NorthernAmerica	outOfAfrica	USA	United States			https://www.ncbi.nlm.nih.gov/nuccore/MH790606
MH790607	MH790607	Y	2005	outOfAfrica	NorthernAmerica	outOfAfrica	USA	United States			https://www.ncbi.nlm.nih.gov/nuccore/MH790607
MH790608	MH790608	Y	2006	CentralAfrica	CentralAfrica	MergedAfrica	CMR	Cameroon			https://www.ncbi.nlm.nih.gov/nuccore/MH790608
MH790609	MH790609	Y	2008	WestAfrica	WestAfrica	MergedAfrica	SEN	Senegal			https://www.ncbi.nlm.nih.gov/nuccore/MH790609
MH790610	MH790610	Y	2006	CentralAfrica	CentralAfrica	MergedAfrica	CMR	Cameroon			https://www.ncbi.nlm.nih.gov/nuccore/MH790610
MH790611	MH790611	Y	1995	outOfAfrica	NorthernAmerica	outOfAfrica	USA	United States			https://www.ncbi.nlm.nih.gov/nuccore/MH790611
MH790612	MH790612	Y	2006	CentralAfrica	CentralAfrica	MergedAfrica	CMR	Cameroon			https://www.ncbi.nlm.nih.gov/nuccore/MH790612
MH790613	MH790613	Y	2011	outOfAfrica	NorthernAmerica	outOfAfrica	USA	United States			https://www.ncbi.nlm.nih.gov/nuccore/MH790613
MH790614	MH790614	Y	1998	outOfAfrica	NorthernAmerica	outOfAfrica	USA	United States			https://www.ncbi.nlm.nih.gov/nuccore/MH790614
MH790615	MH790615	Y	2004	outOfAfrica	NorthernAmerica	outOfAfrica	USA	United States			https://www.ncbi.nlm.nih.gov/nuccore/MH790615
MH790616	MH790616	Y	2005	outOfAfrica	NorthernAmerica	outOfAfrica	USA	United States			https://www.ncbi.nlm.nih.gov/nuccore/MH790616
MH790617	MH790617	Y	2006	outOfAfrica	NorthernAmerica	outOfAfrica	USA	United States			https://www.ncbi.nlm.nih.gov/nuccore/MH790617
MH790618	MH790618	Y	2011	outOfAfrica	NorthernAmerica	outOfAfrica	USA	United States			https://www.ncbi.nlm.nih.gov/nuccore/MH790618
MH790619	MH790619	Y	2004	outOfAfrica	NorthernAmerica	outOfAfrica	USA	United States			https://www.ncbi.nlm.nih.gov/nuccore/MH790619
MH790620	MH790620	Y	2013	outOfAfrica	NorthernAmerica	outOfAfrica	USA	United States			https://www.ncbi.nlm.nih.gov/nuccore/MH790620
MH790621	MH790621	Y	1998	outOfAfrica	NorthernAmerica	outOfAfrica	USA	United States			https://www.ncbi.nlm.nih.gov/nuccore/MH790621
MH790622	MH790622	Y	1999	outOfAfrica	NorthernAmerica	outOfAfrica	USA	United States			https://www.ncbi.nlm.nih.gov/nuccore/MH790622
MH790623	MH790623	Y	2006	CentralAfrica	CentralAfrica	MergedAfrica	CMR	Cameroon			https://www.ncbi.nlm.nih.gov/nuccore/MH790623
MH790624	MH790624	Y	2008	WestAfrica	WestAfrica	MergedAfrica	SEN	Senegal			https://www.ncbi.nlm.nih.gov/nuccore/MH790624
MH790625	MH790625	Y	2006	CentralAfrica	CentralAfrica	MergedAfrica	CMR	Cameroon			https://www.ncbi.nlm.nih.gov/nuccore/MH790625
MH790626	MH790626	Y	2005	outOfAfrica	NorthernAmerica	outOfAfrica	USA	United States			https://www.ncbi.nlm.nih.gov/nuccore/MH790626
MH790627	MH790627	Y	2006	outOfAfrica	NorthernAmerica	outOfAfrica	USA	United States			https://www.ncbi.nlm.nih.gov/nuccore/MH790627
MH790628	MH790628	Y	2007	WestAfrica	WestAfrica	MergedAfrica	SEN	Senegal			https://www.ncbi.nlm.nih.gov/nuccore/MH790628
MH790629	MH790629	Y	1999	outOfAfrica	NorthernAmerica	outOfAfrica	USA	United States			https://www.ncbi.nlm.nih.gov/nuccore/MH790629
MH790630	MH790630	Y	2006	CentralAfrica	CentralAfrica	MergedAfrica	CMR	Cameroon			https://www.ncbi.nlm.nih.gov/nuccore/MH790630
MH790631	MH790631	Y	2010	outOfAfrica	NorthernAmerica	outOfAfrica	USA	United States			https://www.ncbi.nlm.nih.gov/nuccore/MH790631
MH790632	MH790632	Y	2009	outOfAfrica	NorthernAmerica	outOfAfrica	USA	United States			https://www.ncbi.nlm.nih.gov/nuccore/MH790632
MH790633	MH790633	Y	2006	outOfAfrica	NorthernAmerica	outOfAfrica	USA	United States			https://www.ncbi.nlm.nih.gov/nuccore/MH790633
MH790634	MH790634	Y	2000	outOfAfrica	NorthernAmerica	outOfAfrica	USA	United States			https://www.ncbi.nlm.nih.gov/nuccore/MH790634
MH790635	MH790635	Y	2010	outOfAfrica	NorthernAmerica	outOfAfrica	USA	United States			https://www.ncbi.nlm.nih.gov/nuccore/MH790635
MH790636	MH790636	Y	2004	outOfAfrica	NorthernAmerica	outOfAfrica	USA	United States			https://www.ncbi.nlm.nih.gov/nuccore/MH790636
MH790637	MH790637	Y	2012	outOfAfrica	NorthernAmerica	outOfAfrica	USA	United States			https://www.ncbi.nlm.nih.gov/nuccore/MH790637
MH790638	MH790638	N		Unknown	Unknown	Unknown	NCH	NCH			https://www.ncbi.nlm.nih.gov/nuccore/MH790638
MH790639	MH790639	Y	2012	outOfAfrica	NorthernAmerica	outOfAfrica	USA	United States			https://www.ncbi.nlm.nih.gov/nuccore/MH790639
MH790640	MH790640	Y	2006	CentralAfrica	CentralAfrica	MergedAfrica	CMR	Cameroon			https://www.ncbi.nlm.nih.gov/nuccore/MH790640
MH790641	MH790641	Y	2013	outOfAfrica	NorthernAmerica	outOfAfrica	USA	United States			https://www.ncbi.nlm.nih.gov/nuccore/MH790641
MH790642	MH790642	Y	2007	outOfAfrica	NorthernAmerica	outOfAfrica	USA	United States			https://www.ncbi.nlm.nih.gov/nuccore/MH790642
MH790643	MH790643	Y	2005	outOfAfrica	NorthernAmerica	outOfAfrica	USA	United States			https://www.ncbi.nlm.nih.gov/nuccore/MH790643
MH790644	MH790644	Y	2009	outOfAfrica	NorthernAmerica	outOfAfrica	USA	United States			https://www.ncbi.nlm.nih.gov/nuccore/MH790644
MH790645	MH790645	Y	2010	WestAfrica	WestAfrica	MergedAfrica	SEN	Senegal			https://www.ncbi.nlm.nih.gov/nuccore/MH790645
MH790646	MH790646	Y	2007	outOfAfrica	NorthernAmerica	outOfAfrica	USA	United States			https://www.ncbi.nlm.nih.gov/nuccore/MH790646
MH790647	MH790647	Y	2005	outOfAfrica	NorthernAmerica	outOfAfrica	USA	United States			https://www.ncbi.nlm.nih.gov/nuccore/MH790647
MH790648	MH790648	Y	2005	outOfAfrica	NorthernAmerica	outOfAfrica	USA	United States			https://www.ncbi.nlm.nih.gov/nuccore/MH790648
MH790649	MH790649	Y	2006	CentralAfrica	CentralAfrica	MergedAfrica	CMR	Cameroon			https://www.ncbi.nlm.nih.gov/nuccore/MH790649
MH790650	MH790650	Y	2011	outOfAfrica	NorthernAmerica	outOfAfrica	USA	United States			https://www.ncbi.nlm.nih.gov/nuccore/MH790650
MH790651	MH790651	Y	2002	outOfAfrica	NorthernAmerica	outOfAfrica	USA	United States			https://www.ncbi.nlm.nih.gov/nuccore/MH790651
MH790652	MH790652	Y	2012	outOfAfrica	NorthernAmerica	outOfAfrica	USA	United States			https://www.ncbi.nlm.nih.gov/nuccore/MH790652
MH790653	MH790653	Y	2004	outOfAfrica	NorthernAmerica	outOfAfrica	USA	United States			https://www.ncbi.nlm.nih.gov/nuccore/MH790653
MH790654	MH790654	Y	2002	outOfAfrica	NorthernAmerica	outOfAfrica	USA	United States			https://www.ncbi.nlm.nih.gov/nuccore/MH790654
MH790655	MH790655	Y	2006	CentralAfrica	CentralAfrica	MergedAfrica	CMR	Cameroon			https://www.ncbi.nlm.nih.gov/nuccore/MH790655
MH790656	MH790656	Y	2006	CentralAfrica	CentralAfrica	MergedAfrica	CMR	Cameroon			https://www.ncbi.nlm.nih.gov/nuccore/MH790656
MH790657	MH790657	Y	2012	outOfAfrica	NorthernAmerica	outOfAfrica	USA	United States			https://www.ncbi.nlm.nih.gov/nuccore/MH790657
MH790658	MH790658	N		Unknown	Unknown	Unknown	NCH	NCH			https://www.ncbi.nlm.nih.gov/nuccore/MH790658
MH790659	MH790659	Y	2006	CentralAfrica	CentralAfrica	MergedAfrica	CMR	Cameroon			https://www.ncbi.nlm.nih.gov/nuccore/MH790659
MH790660	MH790660	Y	2008	outOfAfrica	NorthernAmerica	outOfAfrica	USA	United States			https://www.ncbi.nlm.nih.gov/nuccore/MH790660
MH790661	MH790661	Y	2000	outOfAfrica	NorthernAmerica	outOfAfrica	USA	United States			https://www.ncbi.nlm.nih.gov/nuccore/MH790661
MH790662	MH790662	Y	1998	outOfAfrica	NorthernAmerica	outOfAfrica	USA	United States			https://www.ncbi.nlm.nih.gov/nuccore/MH790662
MH790663	MH790663	Y	2010	outOfAfrica	NorthernAmerica	outOfAfrica	USA	United States			https://www.ncbi.nlm.nih.gov/nuccore/MH790663
MH790664	MH790664	Y	1995	outOfAfrica	NorthernAmerica	outOfAfrica	USA	United States			https://www.ncbi.nlm.nih.gov/nuccore/MH790664
MH790665	MH790665	Y	1996	outOfAfrica	NorthernAmerica	outOfAfrica	USA	United States			https://www.ncbi.nlm.nih.gov/nuccore/MH790665
MH790666	MH790666	Y	2006	CentralAfrica	CentralAfrica	MergedAfrica	CMR	Cameroon			https://www.ncbi.nlm.nih.gov/nuccore/MH790666
MH790667	MH790667	Y	2008	WestAfrica	WestAfrica	MergedAfrica	SEN	Senegal			https://www.ncbi.nlm.nih.gov/nuccore/MH790667
MH790668	MH790668	Y	2007	outOfAfrica	NorthernAmerica	outOfAfrica	USA	United States			https://www.ncbi.nlm.nih.gov/nuccore/MH790668
MH790669	MH790669	Y	2009	outOfAfrica	NorthernAmerica	outOfAfrica	USA	United States			https://www.ncbi.nlm.nih.gov/nuccore/MH790669
MH790670	MH790670	Y	1996	outOfAfrica	NorthernAmerica	outOfAfrica	USA	United States			https://www.ncbi.nlm.nih.gov/nuccore/MH790670
MH790671	MH790671	Y	2014	outOfAfrica	NorthernAmerica	outOfAfrica	USA	United States			https://www.ncbi.nlm.nih.gov/nuccore/MH790671
MH899846	MH899846	N		Unknown	Unknown	Unknown	NCH	NCH			https://www.ncbi.nlm.nih.gov/nuccore/MH899846
MK105995	MK105995	N	[1989:1997]	outOfAfrica	NorthernAmerica	outOfAfrica	USA	United States			https://www.ncbi.nlm.nih.gov/nuccore/MK105995
MK105996	MK105996	N	[1981:2008]	outOfAfrica	NorthernAmerica	outOfAfrica	USA	United States			https://www.ncbi.nlm.nih.gov/nuccore/MK105996
MK105997	MK105997	N	[1981:2008]	outOfAfrica	NorthernAmerica	outOfAfrica	USA	United States			https://www.ncbi.nlm.nih.gov/nuccore/MK105997
MK105998	MK105998	N	[1989:1997]	outOfAfrica	NorthernAmerica	outOfAfrica	USA	United States			https://www.ncbi.nlm.nih.gov/nuccore/MK105998
MK105999	MK105999	N	[1981:2008]	outOfAfrica	NorthernAmerica	outOfAfrica	USA	United States			https://www.ncbi.nlm.nih.gov/nuccore/MK105999
MK106000	MK106000	N	[1989:1997]	outOfAfrica	NorthernAmerica	outOfAfrica	USA	United States			https://www.ncbi.nlm.nih.gov/nuccore/MK106000
MK106001	MK106001	N	[1981:2008]	outOfAfrica	NorthernAmerica	outOfAfrica	USA	United States			https://www.ncbi.nlm.nih.gov/nuccore/MK106001
MK106002	MK106002	N	[1981:2008]	outOfAfrica	NorthernAmerica	outOfAfrica	USA	United States			https://www.ncbi.nlm.nih.gov/nuccore/MK106002
MK106003	MK106003	N	[1981:2008]	outOfAfrica	NorthernAmerica	outOfAfrica	USA	United States			https://www.ncbi.nlm.nih.gov/nuccore/MK106003
MK106004	MK106004	N	[1981:2008]	outOfAfrica	NorthernAmerica	outOfAfrica	USA	United States			https://www.ncbi.nlm.nih.gov/nuccore/MK106004
NC_001798	NC_001798	N		outOfAfrica	NorthernEurope	outOfAfrica	GBR	United Kingdom			https://www.ncbi.nlm.nih.gov/nuccore/NC_001798
NC_001806	NC_001806	N		Unknown	Unknown	Unknown	NCH	NCH			https://www.ncbi.nlm.nih.gov/nuccore/NC_001806
NC_023677	NC_023677	N	2004	outOfAfrica	NorthernAmerica	outOfAfrica	USA	United States			https://www.ncbi.nlm.nih.gov/nuccore/NC_023677
Z86099	Z86099	N		Unknown	Unknown	Unknown	NCH	NCH			https://www.ncbi.nlm.nih.gov/nuccore/Z86099
