# Supplementary material for: Phylogeographic analysis reveals an ancient East African origin of human herpes simplex virus 2 dispersal out-of-Africa
Source: Nat Commun. 2022 Sep 17;13:5477. doi: 10.1038/s41467-022-33214-y (PMC9482657; doi:10.1038/s41467-022-33214-y)
Supplement: Supplementary file 5 — Supplementary Data 3 [file 41467_2022_33214_MOESM5_ESM.txt]

#NEXUS
Begin Taxa;
 Dimensions NTax=395;
 TaxLabels HSV-2-11_2006_WestAfrica_CIV HSV-2-12_2007_WestAfrica_CIV HSV-2-16_2014_WestAfrica_NCH HSV-2-1_2008_WestAfrica_GIN HSV-2-7_2008_WestAfrica_MLI HSV-2-10_2006_CentralAfrica_COD HSV-2-43_2014_CentralAfrica_COG HSV-2-2_2010_WestAfrica_NGA HSV-2-3_2010_WestAfrica_NER HSV-2-6_2008_CentralAfrica_GNQ HSV-2-29_2015_CentralAfrica_GAB HSV-2-8_2009_WestAfrica_MLI HSV-2-31_2015_WestAfrica_BEN KU893109_2011_EastAfrica_UGA KX574906_2011_EastAfrica_UGA HSV-2-27_2015_WestAfrica_MLI MF510366_2012_EastAfrica_UGA KR135302_2007_EastAfrica_UGA MF510337_2012_EastAfrica_UGA KR135303_2007_EastAfrica_UGA KR135315_2007_EastAfrica_UGA HSV-2-17_2014_EastAfrica_BDI KR135307_2008_EastAfrica_UGA KR135319_2008_EastAfrica_UGA MH790652_2012_NorthernAmerica_USA MF510296_2007_EastAfrica_UGA KR135299_2007_EastAfrica_UGA KR135301_2007_EastAfrica_UGA KR135318_2008_EastAfrica_UGA KR135306_2008_EastAfrica_UGA KR135300_2007_EastAfrica_UGA MF621258_2009_EastAfrica_KEN KR135316_2007_EastAfrica_UGA KR135317_2007_EastAfrica_UGA HSV-2-14_2013_WestAfrica_NCH MF510280_2009_EastAfrica_UGA HSV-2-48_2014_CentralAfrica_COG KR135304_2007_EastAfrica_UGA MF510347_2009_EastAfrica_TZA HSV-2-50_2014_CentralAfrica_COG MF510360_2013_NorthernAmerica_USA MF510369_2002_NorthernAmerica_USA HSV-2-39_2014_WestAfrica_MLI HSV-2-66_2012_CentralAfrica_COG KX574862_2005_EastAfrica_ZMB KX574863_2005_EastAfrica_ZWE HSV-2-78_2017_SoutheasternAsia_THA KR135298_2003_NorthernAmerica_USA KR135328_2009_EasternAsia_JPN MH790581_2011_NorthernAmerica_USA KR135323_2010_EasternAsia_JPN KR135324_2008_EasternAsia_JPN KR135326_2009_EasternAsia_JPN KR135329_2010_EasternAsia_JPN KR135322_2009_EasternAsia_JPN KR135327_2010_EasternAsia_JPN MH790644_2009_NorthernAmerica_USA MF510351_2013_NorthernAmerica_USA MF510272_2004_NorthernAmerica_USA MF510291_2004_NorthernAmerica_USA MF510300_2007_NorthernAmerica_USA MF510357_2006_NorthernAmerica_USA MF510321_2009_NorthernAmerica_USA KX574889_1994_NorthernAmerica_USA KX574890_1993_NorthernAmerica_USA MH790646_2007_NorthernAmerica_USA MF510297_2014_NorthernAmerica_USA MF510277_2013_NorthernAmerica_USA MH790571_2004_NorthernAmerica_USA MF510302_2004_EastAfrica_ZMB MH790552_2013_NorthernAmerica_USA MF510358_2012_EastAfrica_UGA MF510327_2010_NorthernAmerica_USA MF510316_2013_NorthernAmerica_USA MH790617_2006_NorthernAmerica_USA KX574893_2008_EastAfrica_KEN MH790553_2005_NorthernAmerica_USA MF510368_2012_NorthernAmerica_USA HSV-2-60_2013_CentralAfrica_COG KX574871_2004_EastAfrica_ZWE HSV-2-41_2014_SouthAmerica_SUR KX574888_1994_NorthernAmerica_USA KX574895_2009_NorthernAmerica_USA MF510353_2009_NorthernAmerica_USA MF510313_2004_NorthernAmerica_USA MF510365_2010_NorthernAmerica_USA HSV-2-91_2018_WestAfrica_MLI MF564036_2007_NorthernAmerica_USA MF564037_2008_NorthernAmerica_USA KR135314_1996_NorthernAmerica_USA MF510325_2009_EastAfrica_ZMB MF510274_2002_NorthernAmerica_USA MF510311_2007_NorthernAmerica_USA MF510317_2015_NorthernAmerica_USA MF510356_2014_NorthernAmerica_USA HSV-2-90_2018_NorthAfrica_MAR KR135310_2007_NorthernAmerica_USA MH790620_2013_NorthernAmerica_USA MH790632_2009_NorthernAmerica_USA KX574904_2004_NorthernAmerica_USA MF510293_2013_NorthernAmerica_USA HSV-2-9_2006_WestAfrica_CIV HSV-2-64_2012_WestAfrica_CIV HSV-2-21_2015_WestAfrica_CIV KU310667_2013_NorthernAmerica_USA HSV-2-62_2013_WestAfrica_CIV HSV-2-72_2016_SouthernEurope_ITA KX574905_2006_EastAfrica_ZMB MF564034_2004_NorthernAmerica_USA MF564035_2004_NorthernAmerica_USA KR135320_1995_SouthernAfrica_ZAF KR135321_1989_NorthernAmerica_USA MF510286_2007_NorthernAmerica_USA MF510349_2012_NorthernAmerica_USA MF510335_2013_NorthernAmerica_USA MH790556_2012_NorthernAmerica_USA HSV-2-38_2014_WestAfrica_NGA MH790565_2009_NorthernAmerica_USA MH790558_2005_NorthernAmerica_USA MH790574_2005_NorthernAmerica_USA MH790616_2005_NorthernAmerica_USA MH790587_2013_NorthernAmerica_USA HSV-2-34_2015_WestAfrica_CIV MH790589_2004_NorthernAmerica_USA MH790636_2004_NorthernAmerica_USA MF510304_1995_NorthernAmerica_USA MF510310_1998_NorthernAmerica_USA MF510344_2006_NorthernAmerica_USA KX574868_1994_NorthernAmerica_USA KX574869_1995_NorthernAmerica_USA HSV-2-37_2014_Unknown_NCH KX574872_2004_SouthAmerica_PER MF510334_2004_SouthAmerica_PER MF510309_2006_EastAfrica_ZMB MH790643_2005_NorthernAmerica_USA MH790554_2001_NorthernAmerica_USA MH790660_2008_NorthernAmerica_USA MH790633_2006_NorthernAmerica_USA MH790601_2013_NorthernAmerica_USA KR135325_2009_EasternAsia_JPN MH790607_2005_NorthernAmerica_USA MH790648_2005_NorthernAmerica_USA MF621256_2007_EastAfrica_ZWE HSV-2-76_2017_WestAfrica_GIN MF510361_2006_EastAfrica_ZMB KX574867_2005_SouthAmerica_PER MF510275_2009_EastAfrica_KEN MF510315_2002_NorthernAmerica_USA MF510338_2015_NorthernAmerica_USA MH790592_2008_NorthernAmerica_USA HSV-2-51_2014_NorthernAmerica_HTI MF510320_2006_SouthAmerica_PER KR135311_2005_NorthernAmerica_USA MH790626_2005_NorthernAmerica_USA MH790647_2005_NorthernAmerica_USA KX574908_1995_NorthernAmerica_USA KX574897_1998_NorthernAmerica_USA MH790618_2011_NorthernAmerica_USA KR135312_2009_NorthernAmerica_USA KR135313_2011_NorthernAmerica_USA MF510282_2004_NorthernAmerica_USA KX574875_2005_SouthAmerica_PER MF510298_2003_NorthernAmerica_USA MH790668_2007_NorthernAmerica_USA MH790586_2016_NorthernAmerica_USA MH790635_2010_NorthernAmerica_USA MF510339_1995_NorthernAmerica_USA MF510314_2000_NorthernAmerica_USA MH790563_2007_NorthernAmerica_USA MH790621_1998_NorthernAmerica_USA MH790559_2012_NorthernAmerica_USA MH790637_2012_NorthernAmerica_USA MH790661_2000_NorthernAmerica_USA KX574878_2007_SouthAmerica_PER HSV-2-45_2014_Africa_NCH KX574880_2006_SouthernAfrica_ZAF HSV-2-20_2015_Africa_NCH MF510322_2006_EastAfrica_ZMB MH790630_2006_CentralAfrica_CMR KX574882_2007_NorthernAmerica_USA KX574884_2008_NorthernAmerica_USA MH790655_2006_CentralAfrica_CMR HSV-2-15_2014_NorthernAmerica_MTQ MF510355_2001_NorthernAmerica_USA KX574900_2011_EastAfrica_UGA MH790595_2006_CentralAfrica_CMR HSV-2-93_2018_CentralAfrica_CMR MH790623_2006_CentralAfrica_CMR MF510287_2009_EastAfrica_ZMB MF510343_2005_EastAfrica_ZMB KX574864_2005_EastAfrica_ZMB HSV-2-24_2015_CentralAfrica_COG HSV-2-28_2015_CentralAfrica_COG HSV-2-57_2013_CentralAfrica_COG HSV-2-89_2017_CentralAfrica_COG MF510269_2006_EastAfrica_ZMB MH790605_2011_NorthernAmerica_USA HSV-2-58_2013_CentralAfrica_GAB HSV-2-44_2014_CentralAfrica_CMR HSV-2-77_2016_CentralAfrica_CMR KX574899_2011_EastAfrica_UGA MF510281_2006_CentralAfrica_CMR MH790656_2006_CentralAfrica_CMR MH790640_2006_CentralAfrica_CMR MH790612_2006_CentralAfrica_CMR MH790666_2006_CentralAfrica_CMR MH790569_2010_NorthernAmerica_USA MF510270_2001_NorthernAmerica_USA KX574873_2004_SouthAmerica_PER HSV-2-18_2015_Africa_NCH HSV-2-73_2016_WestAfrica_TGO HSV-2-26_2015_WestAfrica_GIN HSV-2-68_2016_WestAfrica_SEN HSV-2-61_2013_EasternAsia_CHN HSV-2-88_2017_WestAfrica_SEN HSV-2-56_2013_WestAfrica_GIN HSV-2-49_2014_Unknown_NCH HSV-2-75_2017_NorthAfrica_DZA KR135331_1971_NorthernAmerica_USA MH790610_2006_CentralAfrica_CMR MH790659_2006_CentralAfrica_CMR MH790603_2006_CentralAfrica_CMR MH790649_2006_CentralAfrica_CMR MH790631_2010_NorthernAmerica_USA MH790564_2008_NorthernAmerica_USA MH790609_2008_WestAfrica_SEN MF510271_2006_NorthernAmerica_USA MF510279_1998_NorthernAmerica_USA KX574876_2006_SouthAmerica_PER KX574901_2012_NorthernAmerica_USA KX574892_2007_SouthernAfrica_ZAF KF781518_1995_SouthernAfrica_ZAF MF510268_1995_NorthernAmerica_USA MF510308_1995_NorthernAmerica_USA HSV-2-4_2012_WestAfrica_CIV HSV-2-36_2014_WesternEurope_FRA MH790653_2004_NorthernAmerica_USA MH790641_2013_NorthernAmerica_USA MF510359_1996_NorthernAmerica_USA MF510329_1994_NorthernAmerica_USA MF510354_1994_NorthernAmerica_USA HSV-2-25_2015_Africa_NCH MF510330_2009_EastAfrica_ZMB HSV-2-67_2012_WestAfrica_CIV KX574866_2005_SouthAmerica_PER HSV-2-46_2014_Unknown_NCH MH790584_2012_NorthernAmerica_USA KR135309_2007_NorthernAmerica_USA MH790550_2011_NorthernAmerica_USA MH790557_2011_NorthernAmerica_USA MH790588_1995_NorthernAmerica_USA MH790664_1995_NorthernAmerica_USA KX574861_2003_SouthAmerica_PER MF510363_2015_NorthernAmerica_USA MH790566_2013_NorthernAmerica_USA MH790604_2014_NorthernAmerica_USA MF510290_2009_NorthernAmerica_USA MF510331_2015_NorthernAmerica_USA MH790577_2007_NorthernAmerica_USA HSV-2-40_2014_NorthAfrica_MAR MH790598_2008_NorthernAmerica_USA MF510312_2009_EastAfrica_ZMB HSV-2-52_2014_SouthAmerica_BRA MF510348_2006_EastAfrica_ZWE MH790624_2008_WestAfrica_SEN HSV-2-87_2017_WestAfrica_CIV MH790628_2007_WestAfrica_SEN HSV-2-94_2018_WestAfrica_MLI MH790593_2006_CentralAfrica_CMR MH790568_2012_NorthernAmerica_USA MF510341_2007_NorthernAmerica_USA KX574870_2007_NorthernAmerica_USA KX574865_2005_SouthAmerica_PER KX574874_2004_SouthAmerica_PER MF510303_2009_EastAfrica_TZA MH790611_1995_NorthernAmerica_USA MH790662_1998_NorthernAmerica_USA KX574891_2009_NorthernAmerica_USA KX574896_2010_NorthernAmerica_USA MH790551_2008_WestAfrica_SEN MH790667_2008_WestAfrica_SEN MH790608_2006_CentralAfrica_CMR MH790578_2008_WestAfrica_SEN MH790645_2010_WestAfrica_SEN MH790579_2008_WestAfrica_SEN MH790596_2007_WestAfrica_SEN MF510301_2003_SouthAmerica_PER KX574907_2006_NorthernAmerica_USA KX574886_2008_NorthernAmerica_USA MF510371_2008_NorthernAmerica_USA MF510294_2014_NorthernAmerica_USA MF510352_2007_NorthernAmerica_USA HSV-2-69_2017_NorthAfrica_DZA HSV-2-19_2015_Unknown_NCH MF510364_1995_NorthernAmerica_USA MF510367_2001_NorthernAmerica_USA HSV-2-22_2015_CentralAfrica_CMR KX574879_2005_SouthernAfrica_ZAF MF510284_2015_NorthernAmerica_USA MF510362_2005_NorthernAmerica_USA MF621254_2005_NorthernAmerica_USA MF510340_2013_NorthernAmerica_USA HSV-2-54_2013_CentralAfrica_COG MH790650_2011_NorthernAmerica_USA MF510267_1994_NorthernAmerica_USA MF510346_1996_NorthernAmerica_USA MH790567_2006_NorthernAmerica_USA MH790639_2012_NorthernAmerica_USA MF510273_2008_NorthernAmerica_USA MF621257_2008_NorthernAmerica_USA MF510350_2007_NorthernAmerica_USA MF510333_2010_NorthernAmerica_USA MH790629_1999_NorthernAmerica_USA MH790654_2002_NorthernAmerica_USA MF510285_1995_NorthernAmerica_USA MF510326_1997_NorthernAmerica_USA MF510370_2009_NorthernAmerica_USA MH790600_2004_NorthernAmerica_USA MH790627_2006_NorthernAmerica_USA MH790561_2003_NorthernAmerica_USA MH790619_2004_NorthernAmerica_USA MH790576_2006_CentralAfrica_CMR MH790573_2011_NorthernAmerica_USA MH790599_2015_NorthernAmerica_USA MH790591_2006_NorthernAmerica_USA MH790613_2011_NorthernAmerica_USA MH790555_2004_NorthernAmerica_USA MH790602_2005_NorthernAmerica_USA HSV-2-47_2014_NorthernAmerica_GLP HSV-2-79_2017_CentralAfrica_COG HSV-2-30_2015_CentralAfrica_COG HSV-2-53_2014_CentralAfrica_COG HSV-2-42_2014_WesternAsia_JOR MH790669_2009_NorthernAmerica_USA MH790590_2006_CentralAfrica_CMR MH790625_2006_CentralAfrica_CMR KX574877_2006_SouthAmerica_PER MH790583_2003_SouthAmerica_PER MH790622_1999_NorthernAmerica_USA MF510295_2005_NorthernAmerica_USA MF510336_2007_NorthernAmerica_USA MF510318_1994_NorthernAmerica_USA MF510342_2013_NorthernAmerica_USA MH790562_1996_NorthernAmerica_USA MH790671_2014_NorthernAmerica_USA KR135305_2007_EastAfrica_UGA KX574885_2008_NorthernAmerica_USA MF621255_2006_SouthAmerica_PER MH790634_2000_NorthernAmerica_USA KX574881_2007_SouthernAfrica_ZAF MF510289_2009_SouthernAfrica_BWA KR135308_2007_NorthernAmerica_USA KX574903_2003_NorthernAmerica_USA HSV-2-5_2011_Africa_NCH HSV-2-59_2013_SoutheasternAsia_VNM KX574860_2004_SouthAmerica_PER KX574887_2008_NorthernAmerica_USA KX574898_2011_NorthernAmerica_USA MH790606_2015_NorthernAmerica_USA MH790657_2012_NorthernAmerica_USA MH790663_2010_NorthernAmerica_USA HSV-2-13_2013_CentralAfrica_COG HSV-2-35_2015_EasternEurope_RUS KX574883_2006_EastAfrica_ZMB HSV-2-74_2017_EastAfrica_BDI HSV-2-63_2013_SoutheasternAsia_KHM KX574894_2008_EastAfrica_KEN KX574902_2006_EastAfrica_TZA MH790575_2007_NorthernAmerica_USA MF510276_2012_NorthernAmerica_USA MH790570_2004_NorthernAmerica_USA MH790580_1997_NorthernAmerica_USA MH790651_2002_NorthernAmerica_USA MH790670_1996_NorthernAmerica_USA HSV-2-92_2018_CentralAfrica_COG MH790560_2008_NorthernAmerica_USA MH790597_2008_WestAfrica_SEN MF510332_1998_NorthernAmerica_USA MF510305_1997_NorthernAmerica_USA MH790642_2007_NorthernAmerica_USA MH790572_1998_NorthernAmerica_USA MH790614_1998_NorthernAmerica_USA MF510306_2014_NorthernAmerica_USA MF510292_2014_NorthernAmerica_USA MH790585_2002_NorthernAmerica_USA MH790665_1996_NorthernAmerica_USA HSV-2-32_2015_CentralAfrica_COG HSV-2-55_2013_Africa_NCH HSV-2-23_2015_NorthAfrica_DZA MF510307_2010_NorthernAmerica_USA MF510288_2000_NorthernAmerica_USA MF510328_2010_NorthernAmerica_USA MF510278_2001_NorthernAmerica_USA MH790615_2004_NorthernAmerica_USA MF510319_2010_NorthernAmerica_USA;
End;
Begin Trees;
 Tree tree_1E-3=((((HSV-2-11_2006_WestAfrica_CIV:0.00083[&Region="WestAfrica"],HSV-2-12_2007_WestAfrica_CIV:1.00083[&Region="WestAfrica"])NODE_0000003:0.45634[&Region="WestAfrica"],(HSV-2-16_2014_WestAfrica_NCH:7.05017[&Region="WestAfrica"],(HSV-2-1_2008_WestAfrica_GIN:0.95952[&Region="WestAfrica"],HSV-2-7_2008_WestAfrica_MLI:0.95952[&Region="WestAfrica"])NODE_0000005:0.09066[&Region="WestAfrica"])NODE_0000004:1.40699[&Region="WestAfrica"])NODE_0000002:0.28962[&Region="WestAfrica"],((HSV-2-10_2006_CentralAfrica_COD:0.21746[&Region="CentralAfrica"],HSV-2-43_2014_CentralAfrica_COG:8.21746[&Region="CentralAfrica"])NODE_0000007:0.04343[&Region="CentralAfrica"],((HSV-2-2_2010_WestAfrica_NGA:0.99341[&Region="WestAfrica"],HSV-2-3_2010_WestAfrica_NER:0.99341[&Region="WestAfrica"])NODE_0000009:1.43482[&Region="WestAfrica"],((HSV-2-6_2008_CentralAfrica_GNQ:0.15031[&Region="CentralAfrica"],HSV-2-29_2015_CentralAfrica_GAB:7.15031[&Region="CentralAfrica"])NODE_0000011:0.08430[&Region="CentralAfrica"],(HSV-2-8_2009_WestAfrica_MLI:0.51662[&Region="WestAfrica"],HSV-2-31_2015_WestAfrica_BEN:6.51662[&Region="WestAfrica"])NODE_0000012:0.71799[&Region="WestAfrica"])NODE_0000010:0.19362[&Region="CentralAfrica"])NODE_0000008:1.83266[&Region="CentralAfrica"])NODE_0000006:0.48590[&Region="CentralAfrica"])NODE_0000001:36.46700[&Region="WestAfrica"],((KU893109_2011_EastAfrica_UGA:0.06639[&Region="EastAfrica"],KX574906_2011_EastAfrica_UGA:0.06639[&Region="EastAfrica"])NODE_0000014:40.75060[&Region="EastAfrica"],(HSV-2-27_2015_WestAfrica_MLI:44.59420[&Region="WestAfrica"],((MF510366_2012_EastAfrica_UGA:5.90808[&Region="EastAfrica"],(KR135302_2007_EastAfrica_UGA:0.44858[&Region="EastAfrica"],MF510337_2012_EastAfrica_UGA:5.44858[&Region="EastAfrica"])NODE_0000018:0.45950[&Region="EastAfrica"])NODE_0000017:35.38760[&Region="EastAfrica"],((KR135303_2007_EastAfrica_UGA:1.45157[&Region="EastAfrica"],KR135315_2007_EastAfrica_UGA:1.45157[&Region="EastAfrica"])NODE_0000020:34.78910[&Region="EastAfrica"],(((HSV-2-17_2014_EastAfrica_BDI:6.69484[&Region="EastAfrica"],(KR135307_2008_EastAfrica_UGA:0.00544[&Region="EastAfrica"],KR135319_2008_EastAfrica_UGA:0.00544[&Region="EastAfrica"])NODE_0000024:0.68941[&Region="EastAfrica"])NODE_0000023:1.13036[&Region="EastAfrica"],(MH790652_2012_NorthernAmerica_USA:5.76065[&Region="NorthernAmerica"],(MF510296_2007_EastAfrica_UGA:0.61732[&Region="EastAfrica"],(KR135299_2007_EastAfrica_UGA:0.29595[&Region="EastAfrica"],KR135301_2007_EastAfrica_UGA:0.29595[&Region="EastAfrica"])NODE_0000027:0.32137[&Region="EastAfrica"])NODE_0000026:0.14333[&Region="EastAfrica"])NODE_0000025:0.06455[&Region="EastAfrica"])NODE_0000022:35.39340[&Region="EastAfrica"],((KR135318_2008_EastAfrica_UGA:1.91004[&Region="EastAfrica"],(KR135306_2008_EastAfrica_UGA:1.61338[&Region="EastAfrica"],(KR135300_2007_EastAfrica_UGA:0.29821[&Region="EastAfrica"],(MF621258_2009_EastAfrica_KEN:2.22912[&Region="EastAfrica"],(KR135316_2007_EastAfrica_UGA:0.21687[&Region="EastAfrica"],KR135317_2007_EastAfrica_UGA:0.21687[&Region="EastAfrica"])NODE_0000033:0.01225[&Region="EastAfrica"])NODE_0000032:0.06910[&Region="EastAfrica"])NODE_0000031:0.31516[&Region="EastAfrica"])NODE_0000030:0.29666[&Region="EastAfrica"])NODE_0000029:35.29050[&Region="EastAfrica"],((HSV-2-14_2013_WestAfrica_NCH:5.09696[&Region="WestAfrica"],MF510280_2009_EastAfrica_UGA:1.09696[&Region="EastAfrica"])NODE_0000035:37.09290[&Region="EastAfrica"],(HSV-2-48_2014_CentralAfrica_COG:43.17200[&Region="CentralAfrica"],((KR135304_2007_EastAfrica_UGA:5.45065[&Region="EastAfrica"],(MF510347_2009_EastAfrica_TZA:7.23742[&Region="EastAfrica"],(HSV-2-50_2014_CentralAfrica_COG:12.14010[&Region="CentralAfrica"],(MF510360_2013_NorthernAmerica_USA:11.00080[&Region="NorthernAmerica"],MF510369_2002_NorthernAmerica_USA:0.00076[&Region="NorthernAmerica"])NODE_0000041:0.13938[&Region="NorthernAmerica"])NODE_0000040:0.09728[&Region="NorthernAmerica"])NODE_0000039:0.21323[&Region="NorthernAmerica"])NODE_0000038:30.71680[&Region="NorthernAmerica"],(((HSV-2-39_2014_WestAfrica_MLI:3.53547[&Region="WestAfrica"],HSV-2-66_2012_CentralAfrica_COG:1.53547[&Region="CentralAfrica"])NODE_0000044:6.40171[&Region="CentralAfrica"],(KX574862_2005_EastAfrica_ZMB:0.64013[&Region="EastAfrica"],KX574863_2005_EastAfrica_ZWE:0.64013[&Region="EastAfrica"])NODE_0000045:0.29704[&Region="EastAfrica"])NODE_0000043:33.21610[&Region="EastAfrica"],((HSV-2-78_2017_SoutheasternAsia_THA:24.38990[&Region="SoutheasternAsia"],(KR135298_2003_NorthernAmerica_USA:10.30850[&Region="NorthernAmerica"],((KR135328_2009_EasternAsia_JPN:2.27002[&Region="EasternAsia"],(MH790581_2011_NorthernAmerica_USA:3.34998[&Region="NorthernAmerica"],(KR135323_2010_EasternAsia_JPN:2.19535[&Region="EasternAsia"],(KR135324_2008_EasternAsia_JPN:0.04467[&Region="EasternAsia"],(KR135326_2009_EasternAsia_JPN:0.15589[&Region="EasternAsia"],KR135329_2010_EasternAsia_JPN:1.15589[&Region="EasternAsia"])NODE_0000054:0.88878[&Region="EasternAsia"])NODE_0000053:0.15068[&Region="EasternAsia"])NODE_0000052:0.15463[&Region="EasternAsia"])NODE_0000051:0.92004[&Region="EasternAsia"])NODE_0000050:13.96820[&Region="EasternAsia"],((KR135322_2009_EasternAsia_JPN:1.18000[&Region="EasternAsia"],KR135327_2010_EasternAsia_JPN:2.18000[&Region="EasternAsia"])NODE_0000056:15.00900[&Region="EasternAsia"],((MH790644_2009_NorthernAmerica_USA:5.02055[&Region="NorthernAmerica"],(MF510351_2013_NorthernAmerica_USA:9.01256[&Region="NorthernAmerica"],((MF510272_2004_NorthernAmerica_USA:0.00176[&Region="NorthernAmerica"],MF510291_2004_NorthernAmerica_USA:0.00176[&Region="NorthernAmerica"])NODE_0000061:0.00624[&Region="NorthernAmerica"],(MF510300_2007_NorthernAmerica_USA:1.00000[&Region="NorthernAmerica"],MF510357_2006_NorthernAmerica_USA:0.00000[&Region="NorthernAmerica"])NODE_0000062:2.00800[&Region="NorthernAmerica"])NODE_0000060:0.00456[&Region="NorthernAmerica"])NODE_0000059:0.00799[&Region="NorthernAmerica"])NODE_0000058:11.14550[&Region="NorthernAmerica"],((MF510321_2009_NorthernAmerica_USA:16.00990[&Region="NorthernAmerica"],(KX574889_1994_NorthernAmerica_USA:1.00000[&Region="NorthernAmerica"],KX574890_1993_NorthernAmerica_USA:0.00000[&Region="NorthernAmerica"])NODE_0000065:0.00985[&Region="NorthernAmerica"])NODE_0000064:0.10258[&Region="NorthernAmerica"],(MH790646_2007_NorthernAmerica_USA:3.09051[&Region="NorthernAmerica"],(MF510297_2014_NorthernAmerica_USA:10.00800[&Region="NorthernAmerica"],(MF510277_2013_NorthernAmerica_USA:9.00154[&Region="NorthernAmerica"],MH790571_2004_NorthernAmerica_USA:0.00154[&Region="NorthernAmerica"])NODE_0000068:0.00645[&Region="NorthernAmerica"])NODE_0000067:0.08252[&Region="NorthernAmerica"])NODE_0000066:11.02190[&Region="NorthernAmerica"])NODE_0000063:0.05364[&Region="NorthernAmerica"])NODE_0000057:0.02296[&Region="NorthernAmerica"])NODE_0000055:0.04915[&Region="NorthernAmerica"])NODE_0000049:0.07031[&Region="NorthernAmerica"])NODE_0000048:0.08141[&Region="NorthernAmerica"])NODE_0000047:21.76170[&Region="NorthernAmerica"],(((MF510302_2004_EastAfrica_ZMB:0.87143[&Region="EastAfrica"],MH790552_2013_NorthernAmerica_USA:9.87143[&Region="NorthernAmerica"])NODE_0000071:9.49110[&Region="EastAfrica"],(((MF510358_2012_EastAfrica_UGA:6.84339[&Region="EastAfrica"],(MF510327_2010_NorthernAmerica_USA:4.02726[&Region="NorthernAmerica"],(MF510316_2013_NorthernAmerica_USA:7.01395[&Region="NorthernAmerica"],MH790617_2006_NorthernAmerica_USA:0.01395[&Region="NorthernAmerica"])NODE_0000076:0.01331[&Region="NorthernAmerica"])NODE_0000075:0.81614[&Region="NorthernAmerica"])NODE_0000074:11.45040[&Region="NorthernAmerica"],((KX574893_2008_EastAfrica_KEN:4.53182[&Region="EastAfrica"],(MH790553_2005_NorthernAmerica_USA:1.35561[&Region="NorthernAmerica"],(MF510368_2012_NorthernAmerica_USA:8.18554[&Region="NorthernAmerica"],(HSV-2-60_2013_CentralAfrica_COG:9.01788[&Region="CentralAfrica"],KX574871_2004_EastAfrica_ZWE:0.01788[&Region="EastAfrica"])NODE_0000081:0.16767[&Region="EastAfrica"])NODE_0000080:0.17007[&Region="EastAfrica"])NODE_0000079:0.17620[&Region="EastAfrica"])NODE_0000078:9.72562[&Region="EastAfrica"],(HSV-2-41_2014_SouthAmerica_SUR:20.21600[&Region="SouthAmerica"],(KX574888_1994_NorthernAmerica_USA:0.00171[&Region="NorthernAmerica"],(KX574895_2009_NorthernAmerica_USA:5.04306[&Region="NorthernAmerica"],(MF510353_2009_NorthernAmerica_USA:5.01600[&Region="NorthernAmerica"],(MF510313_2004_NorthernAmerica_USA:0.00076[&Region="NorthernAmerica"],MF510365_2010_NorthernAmerica_USA:6.00076[&Region="NorthernAmerica"])NODE_0000086:0.01523[&Region="NorthernAmerica"])NODE_0000085:0.02707[&Region="NorthernAmerica"])NODE_0000084:9.95865[&Region="NorthernAmerica"])NODE_0000083:0.21425[&Region="NorthernAmerica"])NODE_0000082:0.04148[&Region="NorthernAmerica"])NODE_0000077:0.03636[&Region="NorthernAmerica"])NODE_0000073:0.03449[&Region="NorthernAmerica"],(((HSV-2-91_2018_WestAfrica_MLI:11.14330[&Region="WestAfrica"],(MF564036_2007_NorthernAmerica_USA:0.00076[&Region="NorthernAmerica"],MF564037_2008_NorthernAmerica_USA:1.00076[&Region="NorthernAmerica"])NODE_0000090:0.14251[&Region="NorthernAmerica"])NODE_0000089:11.14840[&Region="NorthernAmerica"],((KR135314_1996_NorthernAmerica_USA:0.22531[&Region="NorthernAmerica"],MF510325_2009_EastAfrica_ZMB:13.22530[&Region="EastAfrica"])NODE_0000092:0.03450[&Region="NorthernAmerica"],(MF510274_2002_NorthernAmerica_USA:0.01215[&Region="NorthernAmerica"],MF510311_2007_NorthernAmerica_USA:5.01215[&Region="NorthernAmerica"])NODE_0000093:6.24765[&Region="NorthernAmerica"])NODE_0000091:0.03191[&Region="NorthernAmerica"])NODE_0000088:0.00419[&Region="NorthernAmerica"],((MF510317_2015_NorthernAmerica_USA:1.01097[&Region="NorthernAmerica"],MF510356_2014_NorthernAmerica_USA:0.01097[&Region="NorthernAmerica"])NODE_0000095:10.46370[&Region="NorthernAmerica"],((HSV-2-90_2018_NorthAfrica_MAR:11.04100[&Region="NorthAfrica"],(KR135310_2007_NorthernAmerica_USA:0.02711[&Region="NorthernAmerica"],MH790620_2013_NorthernAmerica_USA:6.02711[&Region="NorthernAmerica"])NODE_0000098:0.01388[&Region="NorthernAmerica"])NODE_0000097:3.07759[&Region="NorthernAmerica"],(MH790632_2009_NorthernAmerica_USA:5.04884[&Region="NorthernAmerica"],(KX574904_2004_NorthernAmerica_USA:0.02109[&Region="NorthernAmerica"],MF510293_2013_NorthernAmerica_USA:9.02109[&Region="NorthernAmerica"])NODE_0000100:0.02776[&Region="NorthernAmerica"])NODE_0000099:0.06973[&Region="NorthernAmerica"])NODE_0000096:0.35611[&Region="NorthernAmerica"])NODE_0000094:7.82122[&Region="NorthernAmerica"])NODE_0000087:2.03239[&Region="NorthernAmerica"])NODE_0000072:0.03423[&Region="NorthernAmerica"])NODE_0000070:22.78020[&Region="NorthernAmerica"],(((HSV-2-9_2006_WestAfrica_CIV:1.05704[&Region="WestAfrica"],(HSV-2-64_2012_WestAfrica_CIV:0.06020[&Region="WestAfrica"],(HSV-2-21_2015_WestAfrica_CIV:2.35516[&Region="WestAfrica"],(KU310667_2013_NorthernAmerica_USA:0.28024[&Region="NorthernAmerica"],(HSV-2-62_2013_WestAfrica_CIV:0.13194[&Region="WestAfrica"],HSV-2-72_2016_SouthernEurope_ITA:3.13194[&Region="SouthernEurope"])NODE_0000107:0.14830[&Region="WestAfrica"])NODE_0000106:0.07492[&Region="WestAfrica"])NODE_0000105:0.70504[&Region="WestAfrica"])NODE_0000104:6.99684[&Region="WestAfrica"])NODE_0000103:16.22620[&Region="WestAfrica"],(KX574905_2006_EastAfrica_ZMB:17.26020[&Region="EastAfrica"],((MF564034_2004_NorthernAmerica_USA:0.02052[&Region="NorthernAmerica"],MF564035_2004_NorthernAmerica_USA:0.02052[&Region="NorthernAmerica"])NODE_0000110:15.20510[&Region="NorthernAmerica"],((KR135320_1995_SouthernAfrica_ZAF:6.02874[&Region="SouthernAfrica"],KR135321_1989_NorthernAmerica_USA:0.02874[&Region="NorthernAmerica"])NODE_0000112:0.15762[&Region="NorthernAmerica"],((MF510286_2007_NorthernAmerica_USA:0.00220[&Region="NorthernAmerica"],(MF510349_2012_NorthernAmerica_USA:0.14408[&Region="NorthernAmerica"],(MF510335_2013_NorthernAmerica_USA:1.14198[&Region="NorthernAmerica"],MH790556_2012_NorthernAmerica_USA:0.14198[&Region="NorthernAmerica"])NODE_0000116:0.00209[&Region="NorthernAmerica"])NODE_0000115:4.85812[&Region="NorthernAmerica"])NODE_0000114:3.28925[&Region="NorthernAmerica"],((HSV-2-38_2014_WestAfrica_NGA:5.34339[&Region="WestAfrica"],MH790565_2009_NorthernAmerica_USA:0.34339[&Region="NorthernAmerica"])NODE_0000118:4.75613[&Region="NorthernAmerica"],((MH790558_2005_NorthernAmerica_USA:0.00320[&Region="NorthernAmerica"],MH790574_2005_NorthernAmerica_USA:0.00320[&Region="NorthernAmerica"])NODE_0000120:1.07854[&Region="NorthernAmerica"],(MH790616_2005_NorthernAmerica_USA:1.05518[&Region="NorthernAmerica"],(MH790587_2013_NorthernAmerica_USA:9.05453[&Region="NorthernAmerica"],(HSV-2-34_2015_WestAfrica_CIV:11.03940[&Region="WestAfrica"],(MH790589_2004_NorthernAmerica_USA:0.00076[&Region="NorthernAmerica"],MH790636_2004_NorthernAmerica_USA:0.00076[&Region="NorthernAmerica"])NODE_0000124:0.03868[&Region="NorthernAmerica"])NODE_0000123:0.01510[&Region="NorthernAmerica"])NODE_0000122:0.00065[&Region="NorthernAmerica"])NODE_0000121:0.02655[&Region="NorthernAmerica"])NODE_0000119:0.01779[&Region="NorthernAmerica"])NODE_0000117:0.19193[&Region="NorthernAmerica"])NODE_0000113:14.89490[&Region="NorthernAmerica"])NODE_0000111:0.03931[&Region="NorthernAmerica"])NODE_0000109:0.03458[&Region="NorthernAmerica"])NODE_0000108:0.02302[&Region="NorthernAmerica"])NODE_0000102:17.84440[&Region="NorthernAmerica"],((((MF510304_1995_NorthernAmerica_USA:0.00144[&Region="NorthernAmerica"],(MF510310_1998_NorthernAmerica_USA:0.00076[&Region="NorthernAmerica"],MF510344_2006_NorthernAmerica_USA:8.00076[&Region="NorthernAmerica"])NODE_0000129:3.00068[&Region="NorthernAmerica"])NODE_0000128:1.47504[&Region="NorthernAmerica"],((KX574868_1994_NorthernAmerica_USA:0.00076[&Region="NorthernAmerica"],KX574869_1995_NorthernAmerica_USA:1.00076[&Region="NorthernAmerica"])NODE_0000131:0.34996[&Region="NorthernAmerica"],(HSV-2-37_2014_Unknown_NCH:10.47690[&Region="NorthernAmerica"],(KX574872_2004_SouthAmerica_PER:0.28057[&Region="SouthAmerica"],MF510334_2004_SouthAmerica_PER:0.28057[&Region="SouthAmerica"])NODE_0000133:0.19631[&Region="SouthAmerica"])NODE_0000132:9.87386[&Region="SouthAmerica"])NODE_0000130:0.12575[&Region="NorthernAmerica"])NODE_0000127:0.04893[&Region="NorthernAmerica"],((MF510309_2006_EastAfrica_ZMB:2.28465[&Region="EastAfrica"],MH790643_2005_NorthernAmerica_USA:1.28465[&Region="NorthernAmerica"])NODE_0000135:3.16973[&Region="NorthernAmerica"],((MH790554_2001_NorthernAmerica_USA:0.00063[&Region="NorthernAmerica"],MH790660_2008_NorthernAmerica_USA:7.00063[&Region="NorthernAmerica"])NODE_0000137:0.28192[&Region="NorthernAmerica"],(MH790633_2006_NorthernAmerica_USA:4.31178[&Region="NorthernAmerica"],(MH790601_2013_NorthernAmerica_USA:11.19530[&Region="NorthernAmerica"],(KR135325_2009_EasternAsia_JPN:7.09130[&Region="EasternAsia"],((MH790607_2005_NorthernAmerica_USA:0.00416[&Region="NorthernAmerica"],MH790648_2005_NorthernAmerica_USA:0.00416[&Region="NorthernAmerica"])NODE_0000142:3.06574[&Region="NorthernAmerica"],(MF621256_2007_EastAfrica_ZWE:5.06069[&Region="EastAfrica"],(HSV-2-76_2017_WestAfrica_GIN:15.05770[&Region="WestAfrica"],((MF510361_2006_EastAfrica_ZMB:1.04379[&Region="EastAfrica"],(KX574867_2005_SouthAmerica_PER:0.04160[&Region="SouthAmerica"],MF510275_2009_EastAfrica_KEN:4.04160[&Region="EastAfrica"])NODE_0000147:0.00219[&Region="SouthAmerica"])NODE_0000146:3.01363[&Region="SouthAmerica"],(MF510315_2002_NorthernAmerica_USA:0.00025[&Region="NorthernAmerica"],(MF510338_2015_NorthernAmerica_USA:7.03718[&Region="NorthernAmerica"],MH790592_2008_NorthernAmerica_USA:0.03718[&Region="NorthernAmerica"])NODE_0000149:5.96307[&Region="NorthernAmerica"])NODE_0000148:0.05717[&Region="NorthernAmerica"])NODE_0000145:0.00023[&Region="NorthernAmerica"])NODE_0000144:0.00303[&Region="NorthernAmerica"])NODE_0000143:0.00920[&Region="NorthernAmerica"])NODE_0000141:0.02141[&Region="NorthernAmerica"])NODE_0000140:0.10399[&Region="NorthernAmerica"])NODE_0000139:0.11649[&Region="NorthernAmerica"])NODE_0000138:0.97077[&Region="NorthernAmerica"])NODE_0000136:0.17183[&Region="NorthernAmerica"])NODE_0000134:7.07103[&Region="NorthernAmerica"])NODE_0000126:22.59680[&Region="NorthernAmerica"],((((HSV-2-51_2014_NorthernAmerica_HTI:8.64613[&Region="NorthernAmerica"],MF510320_2006_SouthAmerica_PER:0.64613[&Region="SouthAmerica"])NODE_0000153:1.43184[&Region="NorthernAmerica"],(KR135311_2005_NorthernAmerica_USA:0.97846[&Region="NorthernAmerica"],(MH790626_2005_NorthernAmerica_USA:0.00233[&Region="NorthernAmerica"],MH790647_2005_NorthernAmerica_USA:0.00233[&Region="NorthernAmerica"])NODE_0000155:0.97613[&Region="NorthernAmerica"])NODE_0000154:0.09951[&Region="NorthernAmerica"])NODE_0000152:9.64524[&Region="NorthernAmerica"],((KX574908_1995_NorthernAmerica_USA:0.07850[&Region="NorthernAmerica"],(KX574897_1998_NorthernAmerica_USA:0.00076[&Region="NorthernAmerica"],MH790618_2011_NorthernAmerica_USA:13.00080[&Region="NorthernAmerica"])NODE_0000158:3.07774[&Region="NorthernAmerica"])NODE_0000157:0.59203[&Region="NorthernAmerica"],((KR135312_2009_NorthernAmerica_USA:0.01898[&Region="NorthernAmerica"],KR135313_2011_NorthernAmerica_USA:2.01898[&Region="NorthernAmerica"])NODE_0000160:14.15860[&Region="NorthernAmerica"],((MF510282_2004_NorthernAmerica_USA:1.13285[&Region="NorthernAmerica"],(KX574875_2005_SouthAmerica_PER:2.04167[&Region="SouthAmerica"],(MF510298_2003_NorthernAmerica_USA:0.00080[&Region="NorthernAmerica"],MH790668_2007_NorthernAmerica_USA:4.00080[&Region="NorthernAmerica"])NODE_0000164:0.04087[&Region="NorthernAmerica"])NODE_0000163:0.09117[&Region="NorthernAmerica"])NODE_0000162:7.90874[&Region="NorthernAmerica"],((MH790586_2016_NorthernAmerica_USA:6.22744[&Region="NorthernAmerica"],MH790635_2010_NorthernAmerica_USA:0.22744[&Region="NorthernAmerica"])NODE_0000166:14.80860[&Region="NorthernAmerica"],((MF510339_1995_NorthernAmerica_USA:0.00000[&Region="NorthernAmerica"],(MF510314_2000_NorthernAmerica_USA:0.00076[&Region="NorthernAmerica"],MH790563_2007_NorthernAmerica_USA:7.00076[&Region="NorthernAmerica"])NODE_0000169:4.99924[&Region="NorthernAmerica"])NODE_0000168:0.02366[&Region="NorthernAmerica"],(MH790621_1998_NorthernAmerica_USA:0.00197[&Region="NorthernAmerica"],(MH790559_2012_NorthernAmerica_USA:0.00153[&Region="NorthernAmerica"],MH790637_2012_NorthernAmerica_USA:0.00153[&Region="NorthernAmerica"])NODE_0000171:14.00040[&Region="NorthernAmerica"])NODE_0000170:3.02169[&Region="NorthernAmerica"])NODE_0000167:0.01234[&Region="NorthernAmerica"])NODE_0000165:0.00559[&Region="NorthernAmerica"])NODE_0000161:0.13595[&Region="NorthernAmerica"])NODE_0000159:0.49299[&Region="NorthernAmerica"])NODE_0000156:0.05268[&Region="NorthernAmerica"])NODE_0000151:23.39240[&Region="NorthernAmerica"],((MH790661_2000_NorthernAmerica_USA:1.62880[&Region="NorthernAmerica"],(KX574878_2007_SouthAmerica_PER:6.22901[&Region="SouthAmerica"],(HSV-2-45_2014_Africa_NCH:13.12640[&Region="Africa"],(KX574880_2006_SouthernAfrica_ZAF:5.09719[&Region="SouthernAfrica"],((HSV-2-20_2015_Africa_NCH:14.05720[&Region="Africa"],((MF510322_2006_EastAfrica_ZMB:0.30468[&Region="EastAfrica"],MH790630_2006_CentralAfrica_CMR:0.30468[&Region="CentralAfrica"])NODE_0000180:4.72995[&Region="EastAfrica"],((KX574882_2007_NorthernAmerica_USA:0.00250[&Region="NorthernAmerica"],KX574884_2008_NorthernAmerica_USA:1.00250[&Region="NorthernAmerica"])NODE_0000182:6.02067[&Region="NorthernAmerica"],(MH790655_2006_CentralAfrica_CMR:5.02116[&Region="CentralAfrica"],(HSV-2-15_2014_NorthernAmerica_MTQ:13.01990[&Region="NorthernAmerica"],(MF510355_2001_NorthernAmerica_USA:0.01900[&Region="NorthernAmerica"],(KX574900_2011_EastAfrica_UGA:5.45747[&Region="EastAfrica"],MH790595_2006_CentralAfrica_CMR:0.45747[&Region="CentralAfrica"])NODE_0000186:4.56153[&Region="CentralAfrica"])NODE_0000185:0.00088[&Region="NorthernAmerica"])NODE_0000184:0.00128[&Region="NorthernAmerica"])NODE_0000183:0.00200[&Region="NorthernAmerica"])NODE_0000181:0.01146[&Region="NorthernAmerica"])NODE_0000179:0.02256[&Region="NorthernAmerica"])NODE_0000178:0.02533[&Region="NorthernAmerica"],((HSV-2-93_2018_CentralAfrica_CMR:13.16570[&Region="CentralAfrica"],(MH790623_2006_CentralAfrica_CMR:1.13816[&Region="CentralAfrica"],(MF510287_2009_EastAfrica_ZMB:4.07423[&Region="EastAfrica"],MF510343_2005_EastAfrica_ZMB:0.07423[&Region="EastAfrica"])NODE_0000190:0.06393[&Region="EastAfrica"])NODE_0000189:0.02758[&Region="EastAfrica"])NODE_0000188:0.03748[&Region="EastAfrica"],(KX574864_2005_EastAfrica_ZMB:0.11476[&Region="EastAfrica"],(HSV-2-24_2015_CentralAfrica_COG:9.08228[&Region="CentralAfrica"],((HSV-2-28_2015_CentralAfrica_COG:2.06008[&Region="CentralAfrica"],HSV-2-57_2013_CentralAfrica_COG:0.06008[&Region="CentralAfrica"])NODE_0000194:7.02033[&Region="CentralAfrica"],(HSV-2-89_2017_CentralAfrica_COG:11.07630[&Region="CentralAfrica"],(MF510269_2006_EastAfrica_ZMB:0.07552[&Region="EastAfrica"],(MH790605_2011_NorthernAmerica_USA:5.07466[&Region="NorthernAmerica"],((HSV-2-58_2013_CentralAfrica_GAB:2.47752[&Region="CentralAfrica"],(HSV-2-44_2014_CentralAfrica_CMR:3.05635[&Region="CentralAfrica"],(HSV-2-77_2016_CentralAfrica_CMR:5.03362[&Region="CentralAfrica"],KX574899_2011_EastAfrica_UGA:0.03362[&Region="EastAfrica"])NODE_0000201:0.02273[&Region="CentralAfrica"])NODE_0000200:0.42117[&Region="CentralAfrica"])NODE_0000199:4.59576[&Region="CentralAfrica"],(MF510281_2006_CentralAfrica_CMR:0.06864[&Region="CentralAfrica"],(MH790656_2006_CentralAfrica_CMR:0.06833[&Region="CentralAfrica"],(MH790640_2006_CentralAfrica_CMR:0.06517[&Region="CentralAfrica"],(MH790612_2006_CentralAfrica_CMR:0.06480[&Region="CentralAfrica"],MH790666_2006_CentralAfrica_CMR:0.06480[&Region="CentralAfrica"])NODE_0000205:0.00037[&Region="CentralAfrica"])NODE_0000204:0.00316[&Region="CentralAfrica"])NODE_0000203:0.00032[&Region="CentralAfrica"])NODE_0000202:0.00463[&Region="CentralAfrica"])NODE_0000198:0.00138[&Region="CentralAfrica"])NODE_0000197:0.00086[&Region="CentralAfrica"])NODE_0000196:0.00078[&Region="CentralAfrica"])NODE_0000195:0.00411[&Region="CentralAfrica"])NODE_0000193:0.00186[&Region="CentralAfrica"])NODE_0000192:1.03248[&Region="CentralAfrica"])NODE_0000191:0.08846[&Region="EastAfrica"])NODE_0000187:3.87931[&Region="EastAfrica"])NODE_0000177:0.01467[&Region="NorthernAmerica"])NODE_0000176:0.02920[&Region="NorthernAmerica"])NODE_0000175:0.10261[&Region="NorthernAmerica"])NODE_0000174:2.39979[&Region="NorthernAmerica"])NODE_0000173:27.48000[&Region="NorthernAmerica"],((MH790569_2010_NorthernAmerica_USA:39.07000[&Region="NorthernAmerica"],(MF510270_2001_NorthernAmerica_USA:30.06340[&Region="NorthernAmerica"],(KX574873_2004_SouthAmerica_PER:33.05450[&Region="SouthAmerica"],(((HSV-2-18_2015_Africa_NCH:0.81094[&Region="Africa"],HSV-2-73_2016_WestAfrica_TGO:1.81094[&Region="WestAfrica"])NODE_0000212:0.28934[&Region="WestAfrica"],(HSV-2-26_2015_WestAfrica_GIN:0.02266[&Region="WestAfrica"],HSV-2-68_2016_WestAfrica_SEN:1.02266[&Region="WestAfrica"])NODE_0000213:1.07762[&Region="WestAfrica"])NODE_0000211:42.94550[&Region="WestAfrica"],(HSV-2-61_2013_EasternAsia_CHN:42.04120[&Region="EasternAsia"],(HSV-2-88_2017_WestAfrica_SEN:46.03170[&Region="WestAfrica"],(HSV-2-56_2013_WestAfrica_GIN:42.02740[&Region="WestAfrica"],((HSV-2-49_2014_Unknown_NCH:0.05992[&Region="NorthAfrica"],HSV-2-75_2017_NorthAfrica_DZA:3.05992[&Region="NorthAfrica"])NODE_0000218:42.96340[&Region="NorthAfrica"],((KR135331_1971_NorthernAmerica_USA:0.02205[&Region="NorthernAmerica"],(MH790610_2006_CentralAfrica_CMR:0.11467[&Region="CentralAfrica"],(MH790659_2006_CentralAfrica_CMR:0.08156[&Region="CentralAfrica"],(MH790603_2006_CentralAfrica_CMR:0.05973[&Region="CentralAfrica"],MH790649_2006_CentralAfrica_CMR:0.05973[&Region="CentralAfrica"])NODE_0000223:0.02183[&Region="CentralAfrica"])NODE_0000222:0.03311[&Region="CentralAfrica"])NODE_0000221:34.90740[&Region="CentralAfrica"])NODE_0000220:0.00095[&Region="NorthernAmerica"],((MH790631_2010_NorthernAmerica_USA:12.17870[&Region="NorthernAmerica"],(MH790564_2008_NorthernAmerica_USA:10.16530[&Region="NorthernAmerica"],(MH790609_2008_WestAfrica_SEN:10.06160[&Region="WestAfrica"],(MF510271_2006_NorthernAmerica_USA:8.00076[&Region="NorthernAmerica"],MF510279_1998_NorthernAmerica_USA:0.00076[&Region="NorthernAmerica"])NODE_0000228:0.06085[&Region="NorthernAmerica"])NODE_0000227:0.10364[&Region="NorthernAmerica"])NODE_0000226:0.01342[&Region="NorthernAmerica"])NODE_0000225:3.02754[&Region="NorthernAmerica"],(KX574876_2006_SouthAmerica_PER:11.17870[&Region="SouthAmerica"],(KX574901_2012_NorthernAmerica_USA:17.17300[&Region="NorthernAmerica"],(KX574892_2007_SouthernAfrica_ZAF:12.13980[&Region="SouthernAfrica"],(KF781518_1995_SouthernAfrica_ZAF:0.08175[&Region="SouthernAfrica"],(MF510268_1995_NorthernAmerica_USA:0.01360[&Region="NorthernAmerica"],MF510308_1995_NorthernAmerica_USA:0.01360[&Region="NorthernAmerica"])NODE_0000233:0.06815[&Region="NorthernAmerica"])NODE_0000232:0.05810[&Region="NorthernAmerica"])NODE_0000231:0.03315[&Region="NorthernAmerica"])NODE_0000230:0.00570[&Region="NorthernAmerica"])NODE_0000229:0.02751[&Region="NorthernAmerica"])NODE_0000224:23.81680[&Region="NorthernAmerica"])NODE_0000219:0.00027[&Region="NorthernAmerica"])NODE_0000217:0.00413[&Region="NorthernAmerica"])NODE_0000216:0.00426[&Region="NorthernAmerica"])NODE_0000215:0.00957[&Region="NorthernAmerica"])NODE_0000214:0.00453[&Region="NorthernAmerica"])NODE_0000210:0.00871[&Region="NorthernAmerica"])NODE_0000209:0.00890[&Region="NorthernAmerica"])NODE_0000208:0.00660[&Region="NorthernAmerica"])NODE_0000207:0.03159[&Region="NorthernAmerica"],(((HSV-2-4_2012_WestAfrica_CIV:8.68816[&Region="WestAfrica"],(HSV-2-36_2014_WesternEurope_FRA:10.37280[&Region="WesternEurope"],MH790653_2004_NorthernAmerica_USA:0.37279[&Region="NorthernAmerica"])NODE_0000237:0.31537[&Region="NorthernAmerica"])NODE_0000236:9.73291[&Region="NorthernAmerica"],(MH790641_2013_NorthernAmerica_USA:19.34460[&Region="NorthernAmerica"],(MF510359_1996_NorthernAmerica_USA:2.00800[&Region="NorthernAmerica"],(MF510329_1994_NorthernAmerica_USA:0.00256[&Region="NorthernAmerica"],MF510354_1994_NorthernAmerica_USA:0.00256[&Region="NorthernAmerica"])NODE_0000240:0.00544[&Region="NorthernAmerica"])NODE_0000239:0.33658[&Region="NorthernAmerica"])NODE_0000238:0.07649[&Region="NorthernAmerica"])NODE_0000235:0.20098[&Region="NorthernAmerica"],((HSV-2-25_2015_Africa_NCH:6.75467[&Region="Africa"],MF510330_2009_EastAfrica_ZMB:0.75467[&Region="EastAfrica"])NODE_0000242:14.60370[&Region="EastAfrica"],(((HSV-2-67_2012_WestAfrica_CIV:7.92342[&Region="WestAfrica"],KX574866_2005_SouthAmerica_PER:0.92342[&Region="SouthAmerica"])NODE_0000245:9.39598[&Region="SouthAmerica"],(HSV-2-46_2014_Unknown_NCH:19.27220[&Region="NorthernAmerica"],(MH790584_2012_NorthernAmerica_USA:17.12230[&Region="NorthernAmerica"],(KR135309_2007_NorthernAmerica_USA:12.08910[&Region="NorthernAmerica"],((MH790550_2011_NorthernAmerica_USA:0.00153[&Region="NorthernAmerica"],MH790557_2011_NorthernAmerica_USA:0.00153[&Region="NorthernAmerica"])NODE_0000250:16.04370[&Region="NorthernAmerica"],(MH790588_1995_NorthernAmerica_USA:0.00073[&Region="NorthernAmerica"],MH790664_1995_NorthernAmerica_USA:0.00073[&Region="NorthernAmerica"])NODE_0000251:0.04455[&Region="NorthernAmerica"])NODE_0000249:0.04379[&Region="NorthernAmerica"])NODE_0000248:0.03325[&Region="NorthernAmerica"])NODE_0000247:0.14986[&Region="NorthernAmerica"])NODE_0000246:0.04721[&Region="NorthernAmerica"])NODE_0000244:0.99566[&Region="NorthernAmerica"],((KX574861_2003_SouthAmerica_PER:8.31402[&Region="SouthAmerica"],((MF510363_2015_NorthernAmerica_USA:2.00800[&Region="NorthernAmerica"],(MH790566_2013_NorthernAmerica_USA:0.00159[&Region="NorthernAmerica"],MH790604_2014_NorthernAmerica_USA:1.00159[&Region="NorthernAmerica"])NODE_0000256:0.00641[&Region="NorthernAmerica"])NODE_0000255:18.24200[&Region="NorthernAmerica"],((MF510290_2009_NorthernAmerica_USA:0.00196[&Region="NorthernAmerica"],MF510331_2015_NorthernAmerica_USA:6.00196[&Region="NorthernAmerica"])NODE_0000258:14.21380[&Region="NorthernAmerica"],(MH790577_2007_NorthernAmerica_USA:12.13110[&Region="NorthernAmerica"],(HSV-2-40_2014_NorthAfrica_MAR:19.11390[&Region="NorthAfrica"],(MH790598_2008_NorthernAmerica_USA:13.08650[&Region="NorthernAmerica"],((MF510312_2009_EastAfrica_ZMB:3.56876[&Region="EastAfrica"],(HSV-2-52_2014_SouthAmerica_BRA:8.12669[&Region="SouthAmerica"],(MF510348_2006_EastAfrica_ZWE:0.01255[&Region="EastAfrica"],MH790624_2008_WestAfrica_SEN:2.01255[&Region="WestAfrica"])NODE_0000265:0.11414[&Region="EastAfrica"])NODE_0000264:0.44207[&Region="EastAfrica"])NODE_0000263:10.49260[&Region="EastAfrica"],((HSV-2-87_2017_WestAfrica_CIV:11.07060[&Region="WestAfrica"],(MH790628_2007_WestAfrica_SEN:1.03994[&Region="WestAfrica"],(HSV-2-94_2018_WestAfrica_MLI:12.03880[&Region="WestAfrica"],MH790593_2006_CentralAfrica_CMR:0.03881[&Region="CentralAfrica"])NODE_0000269:0.00113[&Region="CentralAfrica"])NODE_0000268:0.03065[&Region="CentralAfrica"])NODE_0000267:10.98300[&Region="CentralAfrica"],((MH790568_2012_NorthernAmerica_USA:8.41754[&Region="NorthernAmerica"],((MF510341_2007_NorthernAmerica_USA:0.06265[&Region="NorthernAmerica"],KX574870_2007_NorthernAmerica_USA:0.06265[&Region="NorthernAmerica"])NODE_0000273:3.24290[&Region="NorthernAmerica"],(KX574865_2005_SouthAmerica_PER:1.26455[&Region="SouthAmerica"],(KX574874_2004_SouthAmerica_PER:0.21768[&Region="SouthAmerica"],MF510303_2009_EastAfrica_TZA:5.21768[&Region="EastAfrica"])NODE_0000275:0.04687[&Region="SouthAmerica"])NODE_0000274:0.04101[&Region="SouthAmerica"])NODE_0000272:0.11198[&Region="SouthAmerica"])NODE_0000271:8.63401[&Region="SouthAmerica"],((MH790611_1995_NorthernAmerica_USA:0.00637[&Region="NorthernAmerica"],MH790662_1998_NorthernAmerica_USA:3.00637[&Region="NorthernAmerica"])NODE_0000277:0.03799[&Region="NorthernAmerica"],(((KX574891_2009_NorthernAmerica_USA:0.00239[&Region="NorthernAmerica"],KX574896_2010_NorthernAmerica_USA:1.00239[&Region="NorthernAmerica"])NODE_0000280:1.15292[&Region="NorthernAmerica"],(MH790551_2008_WestAfrica_SEN:0.06992[&Region="WestAfrica"],MH790667_2008_WestAfrica_SEN:0.06992[&Region="WestAfrica"])NODE_0000281:0.08540[&Region="WestAfrica"])NODE_0000279:2.04233[&Region="WestAfrica"],(MH790608_2006_CentralAfrica_CMR:0.14625[&Region="CentralAfrica"],((MH790578_2008_WestAfrica_SEN:0.00191[&Region="WestAfrica"],MH790645_2010_WestAfrica_SEN:2.00191[&Region="WestAfrica"])NODE_0000284:1.01245[&Region="WestAfrica"],(MH790579_2008_WestAfrica_SEN:1.00503[&Region="WestAfrica"],MH790596_2007_WestAfrica_SEN:0.00503[&Region="WestAfrica"])NODE_0000285:0.00934[&Region="WestAfrica"])NODE_0000283:1.13188[&Region="WestAfrica"])NODE_0000282:0.05140[&Region="WestAfrica"])NODE_0000278:10.84670[&Region="WestAfrica"])NODE_0000276:0.00718[&Region="NorthernAmerica"])NODE_0000270:0.00206[&Region="NorthernAmerica"])NODE_0000266:0.00772[&Region="NorthernAmerica"])NODE_0000262:0.02519[&Region="NorthernAmerica"])NODE_0000261:0.02735[&Region="NorthernAmerica"])NODE_0000260:0.01722[&Region="NorthernAmerica"])NODE_0000259:0.08465[&Region="NorthernAmerica"])NODE_0000257:0.03422[&Region="NorthernAmerica"])NODE_0000254:0.06405[&Region="NorthernAmerica"])NODE_0000253:0.96151[&Region="NorthernAmerica"],(((MF510301_2003_SouthAmerica_PER:0.80071[&Region="SouthAmerica"],(KX574907_2006_NorthernAmerica_USA:0.06556[&Region="NorthernAmerica"],(KX574886_2008_NorthernAmerica_USA:1.01836[&Region="NorthernAmerica"],(MF510371_2008_NorthernAmerica_USA:1.00799[&Region="NorthernAmerica"],(MF510294_2014_NorthernAmerica_USA:7.00076[&Region="NorthernAmerica"],MF510352_2007_NorthernAmerica_USA:0.00076[&Region="NorthernAmerica"])NODE_0000292:0.00723[&Region="NorthernAmerica"])NODE_0000291:0.01036[&Region="NorthernAmerica"])NODE_0000290:1.04720[&Region="NorthernAmerica"])NODE_0000289:3.73515[&Region="NorthernAmerica"])NODE_0000288:8.41848[&Region="SouthAmerica"],((HSV-2-69_2017_NorthAfrica_DZA:22.36970[&Region="NorthAfrica"],(HSV-2-19_2015_Unknown_NCH:20.33700[&Region="NorthernAmerica"],((MF510364_1995_NorthernAmerica_USA:0.00242[&Region="NorthernAmerica"],MF510367_2001_NorthernAmerica_USA:6.00242[&Region="NorthernAmerica"])NODE_0000297:0.12551[&Region="NorthernAmerica"],(HSV-2-22_2015_CentralAfrica_CMR:10.18860[&Region="CentralAfrica"],(KX574879_2005_SouthernAfrica_ZAF:0.11310[&Region="SouthernAfrica"],MF510284_2015_NorthernAmerica_USA:10.11310[&Region="NorthernAmerica"])NODE_0000299:0.07550[&Region="SouthernAfrica"])NODE_0000298:9.93933[&Region="SouthernAfrica"])NODE_0000296:0.20904[&Region="NorthernAmerica"])NODE_0000295:0.03271[&Region="NorthernAmerica"])NODE_0000294:0.80378[&Region="NorthernAmerica"],(((MF510362_2005_NorthernAmerica_USA:0.05902[&Region="NorthernAmerica"],MF621254_2005_NorthernAmerica_USA:0.05902[&Region="NorthernAmerica"])NODE_0000302:0.73448[&Region="NorthernAmerica"],(MF510340_2013_NorthernAmerica_USA:2.79048[&Region="NorthernAmerica"],(HSV-2-54_2013_CentralAfrica_COG:2.14947[&Region="CentralAfrica"],MH790650_2011_NorthernAmerica_USA:0.14947[&Region="NorthernAmerica"])NODE_0000304:0.64101[&Region="NorthernAmerica"])NODE_0000303:6.00302[&Region="NorthernAmerica"])NODE_0000301:10.34850[&Region="NorthernAmerica"],((MF510267_1994_NorthernAmerica_USA:0.00150[&Region="NorthernAmerica"],(MF510346_1996_NorthernAmerica_USA:0.00076[&Region="NorthernAmerica"],MH790567_2006_NorthernAmerica_USA:10.00080[&Region="NorthernAmerica"])NODE_0000307:2.00074[&Region="NorthernAmerica"])NODE_0000306:0.05123[&Region="NorthernAmerica"],(MH790639_2012_NorthernAmerica_USA:4.00800[&Region="NorthernAmerica"],(MF510273_2008_NorthernAmerica_USA:0.00153[&Region="NorthernAmerica"],MF621257_2008_NorthernAmerica_USA:0.00153[&Region="NorthernAmerica"])NODE_0000309:0.00647[&Region="NorthernAmerica"])NODE_0000308:14.04470[&Region="NorthernAmerica"])NODE_0000305:0.08928[&Region="NorthernAmerica"])NODE_0000300:0.03143[&Region="NorthernAmerica"])NODE_0000293:0.04573[&Region="NorthernAmerica"])NODE_0000287:0.02792[&Region="NorthernAmerica"],(MF510350_2007_NorthernAmerica_USA:13.21520[&Region="NorthernAmerica"],(((MF510333_2010_NorthernAmerica_USA:11.75700[&Region="NorthernAmerica"],(MH790629_1999_NorthernAmerica_USA:0.00103[&Region="NorthernAmerica"],MH790654_2002_NorthernAmerica_USA:3.00103[&Region="NorthernAmerica"])NODE_0000314:0.75600[&Region="NorthernAmerica"])NODE_0000313:3.74893[&Region="NorthernAmerica"],((MF510285_1995_NorthernAmerica_USA:0.00274[&Region="NorthernAmerica"],(MF510326_1997_NorthernAmerica_USA:0.00254[&Region="NorthernAmerica"],MF510370_2009_NorthernAmerica_USA:12.00250[&Region="NorthernAmerica"])NODE_0000317:2.00020[&Region="NorthernAmerica"])NODE_0000316:0.38550[&Region="NorthernAmerica"],((MH790600_2004_NorthernAmerica_USA:1.44146[&Region="NorthernAmerica"],(MH790627_2006_NorthernAmerica_USA:3.00800[&Region="NorthernAmerica"],(MH790561_2003_NorthernAmerica_USA:0.00076[&Region="NorthernAmerica"],MH790619_2004_NorthernAmerica_USA:1.00076[&Region="NorthernAmerica"])NODE_0000321:0.00723[&Region="NorthernAmerica"])NODE_0000320:0.43346[&Region="NorthernAmerica"])NODE_0000319:0.15782[&Region="NorthernAmerica"],(MH790576_2006_CentralAfrica_CMR:1.10147[&Region="CentralAfrica"],((MH790573_2011_NorthernAmerica_USA:0.00076[&Region="NorthernAmerica"],MH790599_2015_NorthernAmerica_USA:4.00076[&Region="NorthernAmerica"])NODE_0000324:5.00723[&Region="NorthernAmerica"],(MH790591_2006_NorthernAmerica_USA:0.00076[&Region="NorthernAmerica"],MH790613_2011_NorthernAmerica_USA:5.00076[&Region="NorthernAmerica"])NODE_0000325:0.00723[&Region="NorthernAmerica"])NODE_0000323:1.09348[&Region="NorthernAmerica"])NODE_0000322:2.49782[&Region="NorthernAmerica"])NODE_0000318:7.78895[&Region="NorthernAmerica"])NODE_0000315:0.11772[&Region="NorthernAmerica"])NODE_0000312:0.68178[&Region="NorthernAmerica"],((MH790555_2004_NorthernAmerica_USA:0.63341[&Region="NorthernAmerica"],MH790602_2005_NorthernAmerica_USA:1.63341[&Region="NorthernAmerica"])NODE_0000327:9.51391[&Region="NorthernAmerica"],(HSV-2-47_2014_NorthernAmerica_GLP:20.11040[&Region="NorthernAmerica"],((HSV-2-79_2017_CentralAfrica_COG:3.00800[&Region="CentralAfrica"],(HSV-2-30_2015_CentralAfrica_COG:1.00156[&Region="CentralAfrica"],HSV-2-53_2014_CentralAfrica_COG:0.00156[&Region="CentralAfrica"])NODE_0000331:0.00644[&Region="CentralAfrica"])NODE_0000330:20.09150[&Region="CentralAfrica"],(HSV-2-42_2014_WesternAsia_JOR:20.09220[&Region="WesternAsia"],((MH790669_2009_NorthernAmerica_USA:3.54612[&Region="NorthernAmerica"],(MH790590_2006_CentralAfrica_CMR:0.00257[&Region="CentralAfrica"],MH790625_2006_CentralAfrica_CMR:0.00257[&Region="CentralAfrica"])NODE_0000335:0.54355[&Region="CentralAfrica"])NODE_0000334:11.54090[&Region="CentralAfrica"],(((KX574877_2006_SouthAmerica_PER:3.20655[&Region="SouthAmerica"],MH790583_2003_SouthAmerica_PER:0.20655[&Region="SouthAmerica"])NODE_0000338:8.81298[&Region="SouthAmerica"],(MH790622_1999_NorthernAmerica_USA:5.01642[&Region="NorthernAmerica"],(MF510295_2005_NorthernAmerica_USA:11.00840[&Region="NorthernAmerica"],(MF510336_2007_NorthernAmerica_USA:13.00620[&Region="NorthernAmerica"],(MF510318_1994_NorthernAmerica_USA:0.00076[&Region="NorthernAmerica"],(MF510342_2013_NorthernAmerica_USA:17.00200[&Region="NorthernAmerica"],MH790562_1996_NorthernAmerica_USA:0.00202[&Region="NorthernAmerica"])NODE_0000343:1.99875[&Region="NorthernAmerica"])NODE_0000342:0.00540[&Region="NorthernAmerica"])NODE_0000341:0.00227[&Region="NorthernAmerica"])NODE_0000340:0.00799[&Region="NorthernAmerica"])NODE_0000339:0.00311[&Region="NorthernAmerica"])NODE_0000337:0.05327[&Region="NorthernAmerica"],((MH790671_2014_NorthernAmerica_USA:7.13378[&Region="NorthernAmerica"],(KR135305_2007_EastAfrica_UGA:0.08157[&Region="EastAfrica"],KX574885_2008_NorthernAmerica_USA:1.08157[&Region="NorthernAmerica"])NODE_0000346:0.05221[&Region="NorthernAmerica"])NODE_0000345:10.98550[&Region="NorthernAmerica"],(((MF621255_2006_SouthAmerica_PER:6.35934[&Region="SouthAmerica"],(MH790634_2000_NorthernAmerica_USA:0.33015[&Region="NorthernAmerica"],(KX574881_2007_SouthernAfrica_ZAF:0.08999[&Region="SouthernAfrica"],MF510289_2009_SouthernAfrica_BWA:2.08999[&Region="SouthernAfrica"])NODE_0000351:7.24016[&Region="SouthernAfrica"])NODE_0000350:0.02919[&Region="NorthernAmerica"])NODE_0000349:0.02997[&Region="NorthernAmerica"],((KR135308_2007_NorthernAmerica_USA:4.05496[&Region="NorthernAmerica"],KX574903_2003_NorthernAmerica_USA:0.05496[&Region="NorthernAmerica"])NODE_0000353:0.22410[&Region="NorthernAmerica"],((HSV-2-5_2011_Africa_NCH:0.60998[&Region="Africa"],HSV-2-59_2013_SoutheasternAsia_VNM:2.60998[&Region="SoutheasternAsia"])NODE_0000355:6.56261[&Region="Africa"],(KX574860_2004_SouthAmerica_PER:0.15190[&Region="SouthAmerica"],((KX574887_2008_NorthernAmerica_USA:0.00134[&Region="NorthernAmerica"],KX574898_2011_NorthernAmerica_USA:3.00134[&Region="NorthernAmerica"])NODE_0000358:0.03071[&Region="NorthernAmerica"],(MH790606_2015_NorthernAmerica_USA:5.01600[&Region="NorthernAmerica"],(MH790657_2012_NorthernAmerica_USA:2.01268[&Region="NorthernAmerica"],MH790663_2010_NorthernAmerica_USA:0.01268[&Region="NorthernAmerica"])NODE_0000360:0.00331[&Region="NorthernAmerica"])NODE_0000359:2.01605[&Region="NorthernAmerica"])NODE_0000357:4.11985[&Region="NorthernAmerica"])NODE_0000356:0.02070[&Region="SouthAmerica"])NODE_0000354:1.10647[&Region="SouthAmerica"])NODE_0000352:3.11025[&Region="NorthernAmerica"])NODE_0000348:3.72834[&Region="NorthernAmerica"],(((HSV-2-13_2013_CentralAfrica_COG:0.26549[&Region="CentralAfrica"],HSV-2-35_2015_EasternEurope_RUS:2.26549[&Region="EasternEurope"])NODE_0000363:16.84500[&Region="CentralAfrica"],((KX574883_2006_EastAfrica_ZMB:0.31747[&Region="EastAfrica"],(HSV-2-74_2017_EastAfrica_BDI:11.23350[&Region="EastAfrica"],(HSV-2-63_2013_SoutheasternAsia_KHM:7.23158[&Region="SoutheasternAsia"],(KX574894_2008_EastAfrica_KEN:2.16976[&Region="EastAfrica"],KX574902_2006_EastAfrica_TZA:0.16976[&Region="EastAfrica"])NODE_0000368:0.06182[&Region="EastAfrica"])NODE_0000367:0.00195[&Region="EastAfrica"])NODE_0000366:0.08395[&Region="EastAfrica"])NODE_0000365:9.78778[&Region="EastAfrica"],((MH790575_2007_NorthernAmerica_USA:3.00799[&Region="NorthernAmerica"],(MF510276_2012_NorthernAmerica_USA:8.00076[&Region="NorthernAmerica"],MH790570_2004_NorthernAmerica_USA:0.00076[&Region="NorthernAmerica"])NODE_0000371:0.00723[&Region="NorthernAmerica"])NODE_0000370:8.04343[&Region="NorthernAmerica"],(MH790580_1997_NorthernAmerica_USA:1.00799[&Region="NorthernAmerica"],(MH790651_2002_NorthernAmerica_USA:6.00076[&Region="NorthernAmerica"],MH790670_1996_NorthernAmerica_USA:0.00076[&Region="NorthernAmerica"])NODE_0000373:0.00723[&Region="NorthernAmerica"])NODE_0000372:0.04343[&Region="NorthernAmerica"])NODE_0000369:0.05383[&Region="NorthernAmerica"])NODE_0000364:0.00526[&Region="NorthernAmerica"])NODE_0000362:0.00345[&Region="NorthernAmerica"],(((HSV-2-92_2018_CentralAfrica_COG:10.33660[&Region="CentralAfrica"],(MH790560_2008_NorthernAmerica_USA:0.30901[&Region="NorthernAmerica"],MH790597_2008_WestAfrica_SEN:0.30901[&Region="WestAfrica"])NODE_0000377:0.02754[&Region="NorthernAmerica"])NODE_0000376:10.99090[&Region="NorthernAmerica"],(MF510332_1998_NorthernAmerica_USA:1.00799[&Region="NorthernAmerica"],(MF510305_1997_NorthernAmerica_USA:0.00076[&Region="NorthernAmerica"],MH790642_2007_NorthernAmerica_USA:10.00080[&Region="NorthernAmerica"])NODE_0000379:0.00723[&Region="NorthernAmerica"])NODE_0000378:0.31947[&Region="NorthernAmerica"])NODE_0000375:0.75141[&Region="NorthernAmerica"],((MH790572_1998_NorthernAmerica_USA:0.10054[&Region="NorthernAmerica"],MH790614_1998_NorthernAmerica_USA:0.10054[&Region="NorthernAmerica"])NODE_0000381:1.95350[&Region="NorthernAmerica"],((MF510306_2014_NorthernAmerica_USA:12.01950[&Region="NorthernAmerica"],(MF510292_2014_NorthernAmerica_USA:12.00100[&Region="NorthernAmerica"],MH790585_2002_NorthernAmerica_USA:0.00099[&Region="NorthernAmerica"])NODE_0000384:0.01855[&Region="NorthernAmerica"])NODE_0000383:6.03349[&Region="NorthernAmerica"],(MH790665_1996_NorthernAmerica_USA:0.04016[&Region="NorthernAmerica"],((HSV-2-32_2015_CentralAfrica_COG:2.10978[&Region="CentralAfrica"],HSV-2-55_2013_Africa_NCH:0.10978[&Region="Africa"])NODE_0000387:13.01480[&Region="Africa"],(HSV-2-23_2015_NorthAfrica_DZA:15.11490[&Region="NorthAfrica"],(MF510307_2010_NorthernAmerica_USA:10.01970[&Region="NorthernAmerica"],((MF510288_2000_NorthernAmerica_USA:0.00559[&Region="NorthernAmerica"],MF510328_2010_NorthernAmerica_USA:10.00560[&Region="NorthernAmerica"])NODE_0000391:0.00240[&Region="NorthernAmerica"],(MF510278_2001_NorthernAmerica_USA:0.00000[&Region="NorthernAmerica"],(MH790615_2004_NorthernAmerica_USA:0.00000[&Region="NorthernAmerica"],MF510319_2010_NorthernAmerica_USA:6.00000[&Region="NorthernAmerica"])NODE_0000393:3.00000[&Region="NorthernAmerica"])NODE_0000392:1.00799[&Region="NorthernAmerica"])NODE_0000390:0.01172[&Region="NorthernAmerica"])NODE_0000389:0.09522[&Region="NorthernAmerica"])NODE_0000388:0.00962[&Region="NorthernAmerica"])NODE_0000386:3.91561[&Region="NorthernAmerica"])NODE_0000385:0.01287[&Region="NorthernAmerica"])NODE_0000382:0.00102[&Region="NorthernAmerica"])NODE_0000380:0.02482[&Region="NorthernAmerica"])NODE_0000374:0.03510[&Region="NorthernAmerica"])NODE_0000361:0.00369[&Region="NorthernAmerica"])NODE_0000347:0.00167[&Region="NorthernAmerica"])NODE_0000344:1.95347[&Region="NorthernAmerica"])NODE_0000336:0.01423[&Region="NorthernAmerica"])NODE_0000333:0.00520[&Region="NorthernAmerica"])NODE_0000332:0.00732[&Region="NorthernAmerica"])NODE_0000329:0.01085[&Region="NorthernAmerica"])NODE_0000328:0.03693[&Region="NorthernAmerica"])NODE_0000326:0.04042[&Region="NorthernAmerica"])NODE_0000311:0.02748[&Region="NorthernAmerica"])NODE_0000310:0.03189[&Region="NorthernAmerica"])NODE_0000286:0.02843[&Region="NorthernAmerica"])NODE_0000252:0.03953[&Region="NorthernAmerica"])NODE_0000243:0.04330[&Region="NorthernAmerica"])NODE_0000241:0.26368[&Region="NorthernAmerica"])NODE_0000234:22.47950[&Region="NorthernAmerica"])NODE_0000206:0.00727[&Region="NorthernAmerica"])NODE_0000172:0.00681[&Region="NorthernAmerica"])NODE_0000150:0.00656[&Region="NorthernAmerica"])NODE_0000125:0.00544[&Region="NorthernAmerica"])NODE_0000101:0.01505[&Region="NorthernAmerica"])NODE_0000069:0.00890[&Region="NorthernAmerica"])NODE_0000046:0.00170[&Region="NorthernAmerica"])NODE_0000042:0.01419[&Region="NorthernAmerica"])NODE_0000037:0.00450[&Region="NorthernAmerica"])NODE_0000036:0.01788[&Region="NorthernAmerica"])NODE_0000034:0.01067[&Region="NorthernAmerica"])NODE_0000028:0.01801[&Region="NorthernAmerica"])NODE_0000021:0.02208[&Region="NorthernAmerica"])NODE_0000019:0.05507[&Region="NorthernAmerica"])NODE_0000016:0.29845[&Region="NorthernAmerica"])NODE_0000015:0.22284[&Region="NorthernAmerica"])NODE_0000013:1.39676[&Region="NorthernAmerica"])NODE_0000000:0.00100;
 Tree tree_1E-4=((((HSV-2-11_2006_WestAfrica_CIV:0.01215[&Region="WestAfrica"],HSV-2-12_2007_WestAfrica_CIV:1.01215[&Region="WestAfrica"])NODE_0000003:6.45498[&Region="WestAfrica"],(HSV-2-16_2014_WestAfrica_NCH:13.41670[&Region="WestAfrica"],(HSV-2-1_2008_WestAfrica_GIN:6.90686[&Region="WestAfrica"],HSV-2-7_2008_WestAfrica_MLI:6.90686[&Region="WestAfrica"])NODE_0000005:0.50987[&Region="WestAfrica"])NODE_0000004:1.05040[&Region="WestAfrica"])NODE_0000002:1.80923[&Region="WestAfrica"],((HSV-2-10_2006_CentralAfrica_COD:5.19948[&Region="CentralAfrica"],HSV-2-43_2014_CentralAfrica_COG:13.19950[&Region="CentralAfrica"])NODE_0000007:0.75279[&Region="WestAfrica"],((HSV-2-2_2010_WestAfrica_NGA:6.12104[&Region="WestAfrica"],HSV-2-3_2010_WestAfrica_NER:6.12104[&Region="WestAfrica"])NODE_0000009:2.62614[&Region="WestAfrica"],((HSV-2-6_2008_CentralAfrica_GNQ:3.47134[&Region="CentralAfrica"],HSV-2-29_2015_CentralAfrica_GAB:10.47130[&Region="CentralAfrica"])NODE_0000011:1.45755[&Region="CentralAfrica"],(HSV-2-8_2009_WestAfrica_MLI:3.72595[&Region="WestAfrica"],HSV-2-31_2015_WestAfrica_BEN:9.72595[&Region="WestAfrica"])NODE_0000012:2.20294[&Region="WestAfrica"])NODE_0000010:1.81829[&Region="WestAfrica"])NODE_0000008:1.20509[&Region="WestAfrica"])NODE_0000006:2.32410[&Region="WestAfrica"])NODE_0000001:63.94320[&Region="WestAfrica"],((KU893109_2011_EastAfrica_UGA:0.59912[&Region="EastAfrica"],KX574906_2011_EastAfrica_UGA:0.59912[&Region="EastAfrica"])NODE_0000014:50.56140[&Region="EastAfrica"],(HSV-2-27_2015_WestAfrica_MLI:51.58240[&Region="WestAfrica"],((MF510366_2012_EastAfrica_UGA:18.70600[&Region="EastAfrica"],(KR135302_2007_EastAfrica_UGA:7.61261[&Region="EastAfrica"],MF510337_2012_EastAfrica_UGA:12.61260[&Region="EastAfrica"])NODE_0000018:6.09338[&Region="EastAfrica"])NODE_0000017:25.45110[&Region="EastAfrica"],((KR135303_2007_EastAfrica_UGA:13.37120[&Region="EastAfrica"],KR135315_2007_EastAfrica_UGA:13.37120[&Region="EastAfrica"])NODE_0000020:25.15240[&Region="EastAfrica"],(((HSV-2-17_2014_EastAfrica_BDI:14.18380[&Region="EastAfrica"],(KR135307_2008_EastAfrica_UGA:0.05886[&Region="EastAfrica"],KR135319_2008_EastAfrica_UGA:0.05886[&Region="EastAfrica"])NODE_0000024:8.12497[&Region="EastAfrica"])NODE_0000023:4.44157[&Region="EastAfrica"],(MH790652_2012_NorthernAmerica_USA:15.56180[&Region="NorthernAmerica"],(MF510296_2007_EastAfrica_UGA:8.07330[&Region="EastAfrica"],(KR135299_2007_EastAfrica_UGA:3.58401[&Region="EastAfrica"],KR135301_2007_EastAfrica_UGA:3.58401[&Region="EastAfrica"])NODE_0000027:4.48929[&Region="EastAfrica"])NODE_0000026:2.48846[&Region="EastAfrica"])NODE_0000025:1.06364[&Region="EastAfrica"])NODE_0000022:26.62340[&Region="EastAfrica"],((KR135318_2008_EastAfrica_UGA:13.32360[&Region="EastAfrica"],(KR135306_2008_EastAfrica_UGA:10.06940[&Region="EastAfrica"],(KR135300_2007_EastAfrica_UGA:3.79416[&Region="EastAfrica"],(MF621258_2009_EastAfrica_KEN:4.93298[&Region="EastAfrica"],(KR135316_2007_EastAfrica_UGA:2.75550[&Region="EastAfrica"],KR135317_2007_EastAfrica_UGA:2.75550[&Region="EastAfrica"])NODE_0000033:0.17748[&Region="EastAfrica"])NODE_0000032:0.86118[&Region="EastAfrica"])NODE_0000031:5.27528[&Region="EastAfrica"])NODE_0000030:3.25417[&Region="EastAfrica"])NODE_0000029:25.69810[&Region="EastAfrica"],((HSV-2-14_2013_WestAfrica_NCH:18.53330[&Region="WestAfrica"],MF510280_2009_EastAfrica_UGA:14.53340[&Region="EastAfrica"])NODE_0000035:25.37600[&Region="EastAfrica"],(HSV-2-48_2014_CentralAfrica_COG:44.72870[&Region="CentralAfrica"],((KR135304_2007_EastAfrica_UGA:14.85450[&Region="EastAfrica"],(MF510347_2009_EastAfrica_TZA:13.00510[&Region="EastAfrica"],(HSV-2-50_2014_CentralAfrica_COG:15.23110[&Region="CentralAfrica"],(MF510360_2013_NorthernAmerica_USA:11.00760[&Region="NorthernAmerica"],MF510369_2002_NorthernAmerica_USA:0.00765[&Region="NorthernAmerica"])NODE_0000041:3.22348[&Region="NorthernAmerica"])NODE_0000040:2.77396[&Region="NorthernAmerica"])NODE_0000039:3.84941[&Region="EastAfrica"])NODE_0000038:22.80810[&Region="EastAfrica"],(((HSV-2-39_2014_WestAfrica_MLI:17.06470[&Region="WestAfrica"],HSV-2-66_2012_CentralAfrica_COG:15.06470[&Region="CentralAfrica"])NODE_0000044:4.13372[&Region="EastAfrica"],(KX574862_2005_EastAfrica_ZMB:7.70314[&Region="EastAfrica"],KX574863_2005_EastAfrica_ZWE:7.70314[&Region="EastAfrica"])NODE_0000045:4.49530[&Region="EastAfrica"])NODE_0000043:23.27990[&Region="EastAfrica"],((HSV-2-78_2017_SoutheasternAsia_THA:30.02470[&Region="SoutheasternAsia"],(KR135298_2003_NorthernAmerica_USA:14.99130[&Region="NorthernAmerica"],((KR135328_2009_EasternAsia_JPN:16.37960[&Region="EasternAsia"],(MH790581_2011_NorthernAmerica_USA:9.46043[&Region="NorthernAmerica"],(KR135323_2010_EasternAsia_JPN:6.39024[&Region="EasternAsia"],(KR135324_2008_EasternAsia_JPN:1.52240[&Region="EasternAsia"],(KR135326_2009_EasternAsia_JPN:2.21310[&Region="EasternAsia"],KR135329_2010_EasternAsia_JPN:3.21310[&Region="EasternAsia"])NODE_0000054:0.30930[&Region="EasternAsia"])NODE_0000053:2.86784[&Region="EasternAsia"])NODE_0000052:2.07019[&Region="EasternAsia"])NODE_0000051:8.91920[&Region="EasternAsia"])NODE_0000050:3.28135[&Region="NorthernAmerica"],((KR135322_2009_EasternAsia_JPN:13.07690[&Region="EasternAsia"],KR135327_2010_EasternAsia_JPN:14.07690[&Region="EasternAsia"])NODE_0000056:5.77531[&Region="EasternAsia"],((MH790644_2009_NorthernAmerica_USA:5.20556[&Region="NorthernAmerica"],(MF510351_2013_NorthernAmerica_USA:9.12557[&Region="NorthernAmerica"],((MF510272_2004_NorthernAmerica_USA:0.01762[&Region="NorthernAmerica"],MF510291_2004_NorthernAmerica_USA:0.01762[&Region="NorthernAmerica"])NODE_0000061:0.06238[&Region="NorthernAmerica"],(MF510300_2007_NorthernAmerica_USA:1.00000[&Region="NorthernAmerica"],MF510357_2006_NorthernAmerica_USA:0.00000[&Region="NorthernAmerica"])NODE_0000062:2.08000[&Region="NorthernAmerica"])NODE_0000060:0.04557[&Region="NorthernAmerica"])NODE_0000059:0.07999[&Region="NorthernAmerica"])NODE_0000058:13.28810[&Region="NorthernAmerica"],((MF510321_2009_NorthernAmerica_USA:16.15220[&Region="NorthernAmerica"],(KX574889_1994_NorthernAmerica_USA:1.00738[&Region="NorthernAmerica"],KX574890_1993_NorthernAmerica_USA:0.00738[&Region="NorthernAmerica"])NODE_0000065:0.14480[&Region="NorthernAmerica"])NODE_0000064:1.58771[&Region="NorthernAmerica"],(MH790646_2007_NorthernAmerica_USA:3.69877[&Region="NorthernAmerica"],(MF510297_2014_NorthernAmerica_USA:10.08000[&Region="NorthernAmerica"],(MF510277_2013_NorthernAmerica_USA:9.01739[&Region="NorthernAmerica"],MH790571_2004_NorthernAmerica_USA:0.01739[&Region="NorthernAmerica"])NODE_0000068:0.06261[&Region="NorthernAmerica"])NODE_0000067:0.61877[&Region="NorthernAmerica"])NODE_0000066:12.04110[&Region="NorthernAmerica"])NODE_0000063:0.75375[&Region="NorthernAmerica"])NODE_0000057:0.35851[&Region="NorthernAmerica"])NODE_0000055:0.80882[&Region="NorthernAmerica"])NODE_0000049:1.33033[&Region="NorthernAmerica"])NODE_0000048:1.03336[&Region="NorthernAmerica"])NODE_0000047:17.44380[&Region="NorthernAmerica"],(((MF510302_2004_EastAfrica_ZMB:10.13590[&Region="EastAfrica"],MH790552_2013_NorthernAmerica_USA:19.13590[&Region="NorthernAmerica"])NODE_0000071:4.80821[&Region="NorthernAmerica"],(((MF510358_2012_EastAfrica_UGA:14.95170[&Region="EastAfrica"],(MF510327_2010_NorthernAmerica_USA:4.28156[&Region="NorthernAmerica"],(MF510316_2013_NorthernAmerica_USA:7.14035[&Region="NorthernAmerica"],MH790617_2006_NorthernAmerica_USA:0.14035[&Region="NorthernAmerica"])NODE_0000076:0.14121[&Region="NorthernAmerica"])NODE_0000075:8.67015[&Region="NorthernAmerica"])NODE_0000074:7.17564[&Region="NorthernAmerica"],((KX574893_2008_EastAfrica_KEN:13.49960[&Region="EastAfrica"],(MH790553_2005_NorthernAmerica_USA:7.79170[&Region="NorthernAmerica"],(MF510368_2012_NorthernAmerica_USA:10.99720[&Region="NorthernAmerica"],(HSV-2-60_2013_CentralAfrica_COG:9.25567[&Region="CentralAfrica"],KX574871_2004_EastAfrica_ZWE:0.25567[&Region="EastAfrica"])NODE_0000081:2.74151[&Region="EastAfrica"])NODE_0000080:3.79452[&Region="NorthernAmerica"])NODE_0000079:2.70790[&Region="NorthernAmerica"])NODE_0000078:4.13910[&Region="NorthernAmerica"],(HSV-2-41_2014_SouthAmerica_SUR:23.05600[&Region="SouthAmerica"],(KX574888_1994_NorthernAmerica_USA:0.02369[&Region="NorthernAmerica"],(KX574895_2009_NorthernAmerica_USA:5.43090[&Region="NorthernAmerica"],(MF510353_2009_NorthernAmerica_USA:5.16264[&Region="NorthernAmerica"],(MF510313_2004_NorthernAmerica_USA:0.00765[&Region="NorthernAmerica"],MF510365_2010_NorthernAmerica_USA:6.00765[&Region="NorthernAmerica"])NODE_0000086:0.15499[&Region="NorthernAmerica"])NODE_0000085:0.26826[&Region="NorthernAmerica"])NODE_0000084:9.59279[&Region="NorthernAmerica"])NODE_0000083:3.03231[&Region="NorthernAmerica"])NODE_0000082:0.58270[&Region="NorthernAmerica"])NODE_0000077:0.48866[&Region="NorthernAmerica"])NODE_0000073:0.45234[&Region="NorthernAmerica"],(((HSV-2-91_2018_WestAfrica_MLI:11.92490[&Region="WestAfrica"],(MF564036_2007_NorthernAmerica_USA:0.00765[&Region="NorthernAmerica"],MF564037_2008_NorthernAmerica_USA:1.00765[&Region="NorthernAmerica"])NODE_0000090:0.91724[&Region="NorthernAmerica"])NODE_0000089:14.43060[&Region="NorthernAmerica"],((KR135314_1996_NorthernAmerica_USA:3.41621[&Region="NorthernAmerica"],MF510325_2009_EastAfrica_ZMB:16.41620[&Region="EastAfrica"])NODE_0000092:0.53544[&Region="NorthernAmerica"],(MF510274_2002_NorthernAmerica_USA:0.08018[&Region="NorthernAmerica"],MF510311_2007_NorthernAmerica_USA:5.08018[&Region="NorthernAmerica"])NODE_0000093:9.87147[&Region="NorthernAmerica"])NODE_0000091:0.40387[&Region="NorthernAmerica"])NODE_0000088:0.03601[&Region="NorthernAmerica"],((MF510317_2015_NorthernAmerica_USA:1.08676[&Region="NorthernAmerica"],MF510356_2014_NorthernAmerica_USA:0.08676[&Region="NorthernAmerica"])NODE_0000095:15.71130[&Region="NorthernAmerica"],((HSV-2-90_2018_NorthAfrica_MAR:11.44710[&Region="NorthAfrica"],(KR135310_2007_NorthernAmerica_USA:0.29984[&Region="NorthernAmerica"],MH790620_2013_NorthernAmerica_USA:6.29984[&Region="NorthernAmerica"])NODE_0000098:0.14729[&Region="NorthernAmerica"])NODE_0000097:4.42841[&Region="NorthernAmerica"],(MH790632_2009_NorthernAmerica_USA:5.94279[&Region="NorthernAmerica"],(KX574904_2004_NorthernAmerica_USA:0.35089[&Region="NorthernAmerica"],MF510293_2013_NorthernAmerica_USA:9.35089[&Region="NorthernAmerica"])NODE_0000100:0.59190[&Region="NorthernAmerica"])NODE_0000099:0.93275[&Region="NorthernAmerica"])NODE_0000096:3.92250[&Region="NorthernAmerica"])NODE_0000094:6.59350[&Region="NorthernAmerica"])NODE_0000087:2.18815[&Region="NorthernAmerica"])NODE_0000072:0.36437[&Region="NorthernAmerica"])NODE_0000070:19.47040[&Region="NorthernAmerica"],(((HSV-2-9_2006_WestAfrica_CIV:11.36370[&Region="WestAfrica"],(HSV-2-64_2012_WestAfrica_CIV:1.88210[&Region="WestAfrica"],(HSV-2-21_2015_WestAfrica_CIV:4.44067[&Region="WestAfrica"],(KU310667_2013_NorthernAmerica_USA:2.05044[&Region="NorthernAmerica"],(HSV-2-62_2013_WestAfrica_CIV:1.17768[&Region="WestAfrica"],HSV-2-72_2016_SouthernEurope_ITA:4.17768[&Region="SouthernEurope"])NODE_0000107:0.87275[&Region="WestAfrica"])NODE_0000106:0.39023[&Region="WestAfrica"])NODE_0000105:0.44143[&Region="WestAfrica"])NODE_0000104:15.48160[&Region="WestAfrica"])NODE_0000103:9.63277[&Region="WestAfrica"],(KX574905_2006_EastAfrica_ZMB:20.68150[&Region="EastAfrica"],((MF564034_2004_NorthernAmerica_USA:0.14621[&Region="NorthernAmerica"],MF564035_2004_NorthernAmerica_USA:0.14621[&Region="NorthernAmerica"])NODE_0000110:17.98320[&Region="NorthernAmerica"],((KR135320_1995_SouthernAfrica_ZAF:6.37416[&Region="SouthernAfrica"],KR135321_1989_NorthernAmerica_USA:0.37416[&Region="NorthernAmerica"])NODE_0000112:2.12310[&Region="NorthernAmerica"],((MF510286_2007_NorthernAmerica_USA:0.01690[&Region="NorthernAmerica"],(MF510349_2012_NorthernAmerica_USA:1.77129[&Region="NorthernAmerica"],(MF510335_2013_NorthernAmerica_USA:2.74816[&Region="NorthernAmerica"],MH790556_2012_NorthernAmerica_USA:1.74816[&Region="NorthernAmerica"])NODE_0000116:0.02313[&Region="NorthernAmerica"])NODE_0000115:3.24561[&Region="NorthernAmerica"])NODE_0000114:8.28270[&Region="NorthernAmerica"],((HSV-2-38_2014_WestAfrica_NGA:8.41189[&Region="WestAfrica"],MH790565_2009_NorthernAmerica_USA:3.41189[&Region="NorthernAmerica"])NODE_0000118:3.66742[&Region="NorthernAmerica"],((MH790558_2005_NorthernAmerica_USA:0.01835[&Region="NorthernAmerica"],MH790574_2005_NorthernAmerica_USA:0.01835[&Region="NorthernAmerica"])NODE_0000120:2.78103[&Region="NorthernAmerica"],(MH790616_2005_NorthernAmerica_USA:2.01457[&Region="NorthernAmerica"],(MH790587_2013_NorthernAmerica_USA:9.99954[&Region="NorthernAmerica"],(HSV-2-34_2015_WestAfrica_CIV:11.70730[&Region="WestAfrica"],(MH790589_2004_NorthernAmerica_USA:0.01261[&Region="NorthernAmerica"],MH790636_2004_NorthernAmerica_USA:0.01261[&Region="NorthernAmerica"])NODE_0000124:0.69466[&Region="NorthernAmerica"])NODE_0000123:0.29228[&Region="NorthernAmerica"])NODE_0000122:0.01503[&Region="NorthernAmerica"])NODE_0000121:0.78481[&Region="NorthernAmerica"])NODE_0000119:0.27994[&Region="NorthernAmerica"])NODE_0000117:3.22029[&Region="NorthernAmerica"])NODE_0000113:12.19770[&Region="NorthernAmerica"])NODE_0000111:0.63213[&Region="NorthernAmerica"])NODE_0000109:0.55209[&Region="NorthernAmerica"])NODE_0000108:0.31495[&Region="NorthernAmerica"])NODE_0000102:15.28670[&Region="NorthernAmerica"],((((MF510304_1995_NorthernAmerica_USA:0.01119[&Region="NorthernAmerica"],(MF510310_1998_NorthernAmerica_USA:0.00765[&Region="NorthernAmerica"],MF510344_2006_NorthernAmerica_USA:8.00765[&Region="NorthernAmerica"])NODE_0000129:3.00354[&Region="NorthernAmerica"])NODE_0000128:8.12398[&Region="NorthernAmerica"],((KX574868_1994_NorthernAmerica_USA:0.00765[&Region="NorthernAmerica"],KX574869_1995_NorthernAmerica_USA:1.00765[&Region="NorthernAmerica"])NODE_0000131:4.94239[&Region="NorthernAmerica"],(HSV-2-37_2014_Unknown_NCH:16.14910[&Region="NorthernAmerica"],(KX574872_2004_SouthAmerica_PER:3.31246[&Region="SouthAmerica"],MF510334_2004_SouthAmerica_PER:3.31246[&Region="SouthAmerica"])NODE_0000133:2.83663[&Region="SouthAmerica"])NODE_0000132:8.80095[&Region="SouthAmerica"])NODE_0000130:2.18512[&Region="NorthernAmerica"])NODE_0000127:0.58127[&Region="NorthernAmerica"],((MF510309_2006_EastAfrica_ZMB:9.89821[&Region="EastAfrica"],MH790643_2005_NorthernAmerica_USA:8.89821[&Region="NorthernAmerica"])NODE_0000135:4.08950[&Region="NorthernAmerica"],((MH790554_2001_NorthernAmerica_USA:0.01130[&Region="NorthernAmerica"],MH790660_2008_NorthernAmerica_USA:7.01130[&Region="NorthernAmerica"])NODE_0000137:5.03671[&Region="NorthernAmerica"],(MH790633_2006_NorthernAmerica_USA:8.00540[&Region="NorthernAmerica"],(MH790601_2013_NorthernAmerica_USA:13.52380[&Region="NorthernAmerica"],(KR135325_2009_EasternAsia_JPN:8.24647[&Region="EasternAsia"],((MH790607_2005_NorthernAmerica_USA:0.01994[&Region="NorthernAmerica"],MH790648_2005_NorthernAmerica_USA:0.01994[&Region="NorthernAmerica"])NODE_0000142:3.97890[&Region="NorthernAmerica"],(MF621256_2007_EastAfrica_ZWE:5.82984[&Region="EastAfrica"],(HSV-2-76_2017_WestAfrica_GIN:15.77870[&Region="WestAfrica"],((MF510361_2006_EastAfrica_ZMB:3.17631[&Region="EastAfrica"],(KX574867_2005_SouthAmerica_PER:0.80030[&Region="SouthAmerica"],MF510275_2009_EastAfrica_KEN:4.80030[&Region="EastAfrica"])NODE_0000147:1.37601[&Region="SouthAmerica"])NODE_0000146:1.59904[&Region="EastAfrica"],(MF510315_2002_NorthernAmerica_USA:0.00330[&Region="NorthernAmerica"],(MF510338_2015_NorthernAmerica_USA:7.36529[&Region="NorthernAmerica"],MH790592_2008_NorthernAmerica_USA:0.36529[&Region="NorthernAmerica"])NODE_0000149:5.63800[&Region="NorthernAmerica"])NODE_0000148:0.77205[&Region="NorthernAmerica"])NODE_0000145:0.00337[&Region="NorthernAmerica"])NODE_0000144:0.05113[&Region="NorthernAmerica"])NODE_0000143:0.16900[&Region="NorthernAmerica"])NODE_0000141:0.24763[&Region="NorthernAmerica"])NODE_0000140:1.27739[&Region="NorthernAmerica"])NODE_0000139:1.48155[&Region="NorthernAmerica"])NODE_0000138:2.04261[&Region="NorthernAmerica"])NODE_0000136:3.93969[&Region="NorthernAmerica"])NODE_0000134:5.72873[&Region="NorthernAmerica"])NODE_0000126:16.50210[&Region="NorthernAmerica"],((((HSV-2-51_2014_NorthernAmerica_HTI:15.01510[&Region="NorthernAmerica"],MF510320_2006_SouthAmerica_PER:7.01509[&Region="SouthAmerica"])NODE_0000153:4.84307[&Region="NorthernAmerica"],(KR135311_2005_NorthernAmerica_USA:9.83679[&Region="NorthernAmerica"],(MH790626_2005_NorthernAmerica_USA:0.02331[&Region="NorthernAmerica"],MH790647_2005_NorthernAmerica_USA:0.02331[&Region="NorthernAmerica"])NODE_0000155:9.81348[&Region="NorthernAmerica"])NODE_0000154:1.02138[&Region="NorthernAmerica"])NODE_0000152:6.98800[&Region="NorthernAmerica"],((KX574908_1995_NorthernAmerica_USA:0.94772[&Region="NorthernAmerica"],(KX574897_1998_NorthernAmerica_USA:0.00765[&Region="NorthernAmerica"],MH790618_2011_NorthernAmerica_USA:13.00760[&Region="NorthernAmerica"])NODE_0000158:3.94007[&Region="NorthernAmerica"])NODE_0000157:6.31798[&Region="NorthernAmerica"],((KR135312_2009_NorthernAmerica_USA:0.15980[&Region="NorthernAmerica"],KR135313_2011_NorthernAmerica_USA:2.15980[&Region="NorthernAmerica"])NODE_0000160:16.05510[&Region="NorthernAmerica"],((MF510282_2004_NorthernAmerica_USA:2.87372[&Region="NorthernAmerica"],(KX574875_2005_SouthAmerica_PER:2.67262[&Region="SouthAmerica"],(MF510298_2003_NorthernAmerica_USA:0.01055[&Region="NorthernAmerica"],MH790668_2007_NorthernAmerica_USA:4.01055[&Region="NorthernAmerica"])NODE_0000164:0.66207[&Region="NorthernAmerica"])NODE_0000163:1.20110[&Region="NorthernAmerica"])NODE_0000162:6.81799[&Region="NorthernAmerica"],((MH790586_2016_NorthernAmerica_USA:8.00946[&Region="NorthernAmerica"],MH790635_2010_NorthernAmerica_USA:2.00946[&Region="NorthernAmerica"])NODE_0000166:13.61320[&Region="NorthernAmerica"],((MF510339_1995_NorthernAmerica_USA:0.00765[&Region="NorthernAmerica"],(MF510314_2000_NorthernAmerica_USA:0.00765[&Region="NorthernAmerica"],MH790563_2007_NorthernAmerica_USA:7.00765[&Region="NorthernAmerica"])NODE_0000169:5.00000[&Region="NorthernAmerica"])NODE_0000168:0.47187[&Region="NorthernAmerica"],(MH790621_1998_NorthernAmerica_USA:0.00819[&Region="NorthernAmerica"],(MH790559_2012_NorthernAmerica_USA:0.01530[&Region="NorthernAmerica"],MH790637_2012_NorthernAmerica_USA:0.01530[&Region="NorthernAmerica"])NODE_0000171:13.99290[&Region="NorthernAmerica"])NODE_0000170:3.47134[&Region="NorthernAmerica"])NODE_0000167:0.14313[&Region="NorthernAmerica"])NODE_0000165:0.06906[&Region="NorthernAmerica"])NODE_0000161:1.52318[&Region="NorthernAmerica"])NODE_0000159:5.05081[&Region="NorthernAmerica"])NODE_0000156:0.58047[&Region="NorthernAmerica"])NODE_0000151:17.28140[&Region="NorthernAmerica"],((MH790661_2000_NorthernAmerica_USA:15.48460[&Region="NorthernAmerica"],(KX574878_2007_SouthAmerica_PER:10.16590[&Region="SouthAmerica"],(HSV-2-45_2014_Africa_NCH:15.35860[&Region="Africa"],(KX574880_2006_SouthernAfrica_ZAF:6.83023[&Region="SouthernAfrica"],((HSV-2-20_2015_Africa_NCH:14.84490[&Region="Africa"],((MF510322_2006_EastAfrica_ZMB:2.86854[&Region="EastAfrica"],MH790630_2006_CentralAfrica_CMR:2.86854[&Region="CentralAfrica"])NODE_0000180:2.48876[&Region="CentralAfrica"],((KX574882_2007_NorthernAmerica_USA:0.02304[&Region="NorthernAmerica"],KX574884_2008_NorthernAmerica_USA:1.02304[&Region="NorthernAmerica"])NODE_0000182:6.22726[&Region="NorthernAmerica"],(MH790655_2006_CentralAfrica_CMR:5.23081[&Region="CentralAfrica"],(HSV-2-15_2014_NorthernAmerica_MTQ:13.21800[&Region="NorthernAmerica"],(MF510355_2001_NorthernAmerica_USA:0.20961[&Region="NorthernAmerica"],(KX574900_2011_EastAfrica_UGA:10.17540[&Region="EastAfrica"],MH790595_2006_CentralAfrica_CMR:5.17538[&Region="CentralAfrica"])NODE_0000186:0.03423[&Region="CentralAfrica"])NODE_0000185:0.00842[&Region="CentralAfrica"])NODE_0000184:0.01278[&Region="CentralAfrica"])NODE_0000183:0.01949[&Region="CentralAfrica"])NODE_0000181:0.10700[&Region="CentralAfrica"])NODE_0000179:0.48760[&Region="CentralAfrica"])NODE_0000178:0.61693[&Region="CentralAfrica"],((HSV-2-93_2018_CentralAfrica_CMR:15.31880[&Region="CentralAfrica"],(MH790623_2006_CentralAfrica_CMR:3.11653[&Region="CentralAfrica"],(MF510287_2009_EastAfrica_ZMB:5.12284[&Region="EastAfrica"],MF510343_2005_EastAfrica_ZMB:1.12284[&Region="EastAfrica"])NODE_0000190:0.99369[&Region="EastAfrica"])NODE_0000189:0.20232[&Region="CentralAfrica"])NODE_0000188:0.16817[&Region="CentralAfrica"],(KX574864_2005_EastAfrica_ZMB:1.29693[&Region="EastAfrica"],(HSV-2-24_2015_CentralAfrica_COG:9.78697[&Region="CentralAfrica"],((HSV-2-28_2015_CentralAfrica_COG:2.55702[&Region="CentralAfrica"],HSV-2-57_2013_CentralAfrica_COG:0.55702[&Region="CentralAfrica"])NODE_0000194:7.22022[&Region="CentralAfrica"],(HSV-2-89_2017_CentralAfrica_COG:11.74460[&Region="CentralAfrica"],(MF510269_2006_EastAfrica_ZMB:0.73770[&Region="EastAfrica"],(MH790605_2011_NorthernAmerica_USA:5.73012[&Region="NorthernAmerica"],((HSV-2-58_2013_CentralAfrica_GAB:6.25833[&Region="CentralAfrica"],(HSV-2-44_2014_CentralAfrica_CMR:3.54693[&Region="CentralAfrica"],(HSV-2-77_2016_CentralAfrica_CMR:5.32673[&Region="CentralAfrica"],KX574899_2011_EastAfrica_UGA:0.32673[&Region="EastAfrica"])NODE_0000201:0.22019[&Region="CentralAfrica"])NODE_0000200:3.71140[&Region="CentralAfrica"])NODE_0000199:1.45915[&Region="CentralAfrica"],(MF510281_2006_CentralAfrica_CMR:0.67115[&Region="CentralAfrica"],(MH790656_2006_CentralAfrica_CMR:0.66796[&Region="CentralAfrica"],(MH790640_2006_CentralAfrica_CMR:0.63637[&Region="CentralAfrica"],(MH790612_2006_CentralAfrica_CMR:0.63277[&Region="CentralAfrica"],MH790666_2006_CentralAfrica_CMR:0.63277[&Region="CentralAfrica"])NODE_0000205:0.00360[&Region="CentralAfrica"])NODE_0000204:0.03160[&Region="CentralAfrica"])NODE_0000203:0.00319[&Region="CentralAfrica"])NODE_0000202:0.04633[&Region="CentralAfrica"])NODE_0000198:0.01263[&Region="CentralAfrica"])NODE_0000197:0.00758[&Region="CentralAfrica"])NODE_0000196:0.00688[&Region="CentralAfrica"])NODE_0000195:0.03266[&Region="CentralAfrica"])NODE_0000193:0.00973[&Region="CentralAfrica"])NODE_0000192:1.50996[&Region="CentralAfrica"])NODE_0000191:1.19008[&Region="CentralAfrica"])NODE_0000187:2.97481[&Region="CentralAfrica"])NODE_0000177:0.36840[&Region="CentralAfrica"])NODE_0000176:0.52836[&Region="CentralAfrica"])NODE_0000175:1.80736[&Region="CentralAfrica"])NODE_0000174:12.31870[&Region="CentralAfrica"])NODE_0000173:14.55830[&Region="NorthernAmerica"],((MH790569_2010_NorthernAmerica_USA:39.67640[&Region="NorthernAmerica"],(MF510270_2001_NorthernAmerica_USA:30.61040[&Region="NorthernAmerica"],(KX574873_2004_SouthAmerica_PER:33.51080[&Region="SouthAmerica"],(((HSV-2-18_2015_Africa_NCH:8.11668[&Region="Africa"],HSV-2-73_2016_WestAfrica_TGO:9.11668[&Region="WestAfrica"])NODE_0000212:2.45650[&Region="WestAfrica"],(HSV-2-26_2015_WestAfrica_GIN:0.23400[&Region="WestAfrica"],HSV-2-68_2016_WestAfrica_SEN:1.23400[&Region="WestAfrica"])NODE_0000213:10.33920[&Region="WestAfrica"])NODE_0000211:33.84890[&Region="WestAfrica"],(HSV-2-61_2013_EasternAsia_CHN:42.38580[&Region="EasternAsia"],(HSV-2-88_2017_WestAfrica_SEN:46.29920[&Region="WestAfrica"],(HSV-2-56_2013_WestAfrica_GIN:42.26200[&Region="WestAfrica"],((HSV-2-49_2014_Unknown_NCH:0.67493[&Region="NorthAfrica"],HSV-2-75_2017_NorthAfrica_DZA:3.67493[&Region="NorthAfrica"])NODE_0000218:42.55780[&Region="NorthAfrica"],((KR135331_1971_NorthernAmerica_USA:0.22052[&Region="NorthernAmerica"],(MH790610_2006_CentralAfrica_CMR:1.14185[&Region="CentralAfrica"],(MH790659_2006_CentralAfrica_CMR:0.81559[&Region="CentralAfrica"],(MH790603_2006_CentralAfrica_CMR:0.59729[&Region="CentralAfrica"],MH790649_2006_CentralAfrica_CMR:0.59729[&Region="CentralAfrica"])NODE_0000223:0.21830[&Region="CentralAfrica"])NODE_0000222:0.32626[&Region="CentralAfrica"])NODE_0000221:34.07870[&Region="CentralAfrica"])NODE_0000220:0.00952[&Region="NorthernAmerica"],((MH790631_2010_NorthernAmerica_USA:13.90630[&Region="NorthernAmerica"],(MH790564_2008_NorthernAmerica_USA:11.76910[&Region="NorthernAmerica"],(MH790609_2008_WestAfrica_SEN:10.69740[&Region="WestAfrica"],(MF510271_2006_NorthernAmerica_USA:8.00765[&Region="NorthernAmerica"],MF510279_1998_NorthernAmerica_USA:0.00765[&Region="NorthernAmerica"])NODE_0000228:0.68977[&Region="NorthernAmerica"])NODE_0000227:1.07171[&Region="NorthernAmerica"])NODE_0000226:0.13717[&Region="NorthernAmerica"])NODE_0000225:3.70082[&Region="NorthernAmerica"],(KX574876_2006_SouthAmerica_PER:13.27120[&Region="SouthAmerica"],(KX574901_2012_NorthernAmerica_USA:19.20900[&Region="NorthernAmerica"],(KX574892_2007_SouthernAfrica_ZAF:13.79540[&Region="SouthernAfrica"],(KF781518_1995_SouthernAfrica_ZAF:1.02552[&Region="SouthernAfrica"],(MF510268_1995_NorthernAmerica_USA:0.14764[&Region="NorthernAmerica"],MF510308_1995_NorthernAmerica_USA:0.14764[&Region="NorthernAmerica"])NODE_0000233:0.87788[&Region="NorthernAmerica"])NODE_0000232:0.76985[&Region="NorthernAmerica"])NODE_0000231:0.41361[&Region="NorthernAmerica"])NODE_0000230:0.06217[&Region="NorthernAmerica"])NODE_0000229:0.33596[&Region="NorthernAmerica"])NODE_0000224:21.62290[&Region="NorthernAmerica"])NODE_0000219:0.00271[&Region="NorthernAmerica"])NODE_0000217:0.02922[&Region="NorthernAmerica"])NODE_0000216:0.03720[&Region="NorthernAmerica"])NODE_0000215:0.08659[&Region="NorthernAmerica"])NODE_0000214:0.03635[&Region="NorthernAmerica"])NODE_0000210:0.08869[&Region="NorthernAmerica"])NODE_0000209:0.09956[&Region="NorthernAmerica"])NODE_0000208:0.06605[&Region="NorthernAmerica"])NODE_0000207:0.27438[&Region="NorthernAmerica"],(((HSV-2-4_2012_WestAfrica_CIV:18.00710[&Region="WestAfrica"],(HSV-2-36_2014_WesternEurope_FRA:15.46550[&Region="WesternEurope"],MH790653_2004_NorthernAmerica_USA:5.46554[&Region="NorthernAmerica"])NODE_0000237:4.54158[&Region="NorthernAmerica"])NODE_0000236:5.02183[&Region="NorthernAmerica"],(MH790641_2013_NorthernAmerica_USA:23.17130[&Region="NorthernAmerica"],(MF510359_1996_NorthernAmerica_USA:2.08000[&Region="NorthernAmerica"],(MF510329_1994_NorthernAmerica_USA:0.02559[&Region="NorthernAmerica"],MF510354_1994_NorthernAmerica_USA:0.02559[&Region="NorthernAmerica"])NODE_0000240:0.05441[&Region="NorthernAmerica"])NODE_0000239:4.09128[&Region="NorthernAmerica"])NODE_0000238:0.85766[&Region="NorthernAmerica"])NODE_0000235:2.31070[&Region="NorthernAmerica"],((HSV-2-25_2015_Africa_NCH:17.61130[&Region="Africa"],MF510330_2009_EastAfrica_ZMB:11.61130[&Region="EastAfrica"])NODE_0000242:8.67108[&Region="NorthernAmerica"],(((HSV-2-67_2012_WestAfrica_CIV:16.23550[&Region="WestAfrica"],KX574866_2005_SouthAmerica_PER:9.23550[&Region="SouthAmerica"])NODE_0000245:4.61514[&Region="NorthernAmerica"],(HSV-2-46_2014_Unknown_NCH:22.33170[&Region="NorthernAmerica"],(MH790584_2012_NorthernAmerica_USA:18.51640[&Region="NorthernAmerica"],(KR135309_2007_NorthernAmerica_USA:13.12540[&Region="NorthernAmerica"],((MH790550_2011_NorthernAmerica_USA:0.01530[&Region="NorthernAmerica"],MH790557_2011_NorthernAmerica_USA:0.01530[&Region="NorthernAmerica"])NODE_0000250:16.55230[&Region="NorthernAmerica"],(MH790588_1995_NorthernAmerica_USA:0.00862[&Region="NorthernAmerica"],MH790664_1995_NorthernAmerica_USA:0.00862[&Region="NorthernAmerica"])NODE_0000251:0.55899[&Region="NorthernAmerica"])NODE_0000249:0.55778[&Region="NorthernAmerica"])NODE_0000248:0.39100[&Region="NorthernAmerica"])NODE_0000247:1.81530[&Region="NorthernAmerica"])NODE_0000246:0.51895[&Region="NorthernAmerica"])NODE_0000244:1.99872[&Region="NorthernAmerica"],((KX574861_2003_SouthAmerica_PER:11.75730[&Region="SouthAmerica"],((MF510363_2015_NorthernAmerica_USA:2.08000[&Region="NorthernAmerica"],(MH790566_2013_NorthernAmerica_USA:0.01588[&Region="NorthernAmerica"],MH790604_2014_NorthernAmerica_USA:1.01588[&Region="NorthernAmerica"])NODE_0000256:0.06412[&Region="NorthernAmerica"])NODE_0000255:21.10640[&Region="NorthernAmerica"],((MF510290_2009_NorthernAmerica_USA:0.01514[&Region="NorthernAmerica"],MF510331_2015_NorthernAmerica_USA:6.01514[&Region="NorthernAmerica"])NODE_0000258:16.79160[&Region="NorthernAmerica"],(MH790577_2007_NorthernAmerica_USA:13.74860[&Region="NorthernAmerica"],(HSV-2-40_2014_NorthAfrica_MAR:20.53070[&Region="NorthAfrica"],(MH790598_2008_NorthernAmerica_USA:14.14570[&Region="NorthernAmerica"],((MF510312_2009_EastAfrica_ZMB:11.16800[&Region="EastAfrica"],(HSV-2-52_2014_SouthAmerica_BRA:9.91086[&Region="SouthAmerica"],(MF510348_2006_EastAfrica_ZWE:0.19118[&Region="EastAfrica"],MH790624_2008_WestAfrica_SEN:2.19118[&Region="WestAfrica"])NODE_0000265:1.71968[&Region="EastAfrica"])NODE_0000264:6.25713[&Region="EastAfrica"])NODE_0000263:3.65066[&Region="EastAfrica"],((HSV-2-87_2017_WestAfrica_CIV:11.73950[&Region="WestAfrica"],(MH790628_2007_WestAfrica_SEN:1.44380[&Region="WestAfrica"],(HSV-2-94_2018_WestAfrica_MLI:12.43050[&Region="WestAfrica"],MH790593_2006_CentralAfrica_CMR:0.43050[&Region="CentralAfrica"])NODE_0000269:0.01330[&Region="WestAfrica"])NODE_0000268:0.29570[&Region="WestAfrica"])NODE_0000267:10.98280[&Region="WestAfrica"],((MH790568_2012_NorthernAmerica_USA:13.49900[&Region="NorthernAmerica"],((MF510341_2007_NorthernAmerica_USA:0.44191[&Region="NorthernAmerica"],KX574870_2007_NorthernAmerica_USA:0.44191[&Region="NorthernAmerica"])NODE_0000273:7.28561[&Region="NorthernAmerica"],(KX574865_2005_SouthAmerica_PER:5.30476[&Region="SouthAmerica"],(KX574874_2004_SouthAmerica_PER:3.65007[&Region="SouthAmerica"],MF510303_2009_EastAfrica_TZA:8.65007[&Region="EastAfrica"])NODE_0000275:0.65469[&Region="SouthAmerica"])NODE_0000274:0.42277[&Region="SouthAmerica"])NODE_0000272:0.77149[&Region="NorthernAmerica"])NODE_0000271:4.20266[&Region="NorthernAmerica"],((MH790611_1995_NorthernAmerica_USA:0.08404[&Region="NorthernAmerica"],MH790662_1998_NorthernAmerica_USA:3.08404[&Region="NorthernAmerica"])NODE_0000277:0.53196[&Region="NorthernAmerica"],(((KX574891_2009_NorthernAmerica_USA:0.02099[&Region="NorthernAmerica"],KX574896_2010_NorthernAmerica_USA:1.02099[&Region="NorthernAmerica"])NODE_0000280:2.75817[&Region="NorthernAmerica"],(MH790551_2008_WestAfrica_SEN:0.76365[&Region="WestAfrica"],MH790667_2008_WestAfrica_SEN:0.76365[&Region="WestAfrica"])NODE_0000281:1.01550[&Region="WestAfrica"])NODE_0000279:2.34642[&Region="WestAfrica"],(MH790608_2006_CentralAfrica_CMR:1.59177[&Region="CentralAfrica"],((MH790578_2008_WestAfrica_SEN:0.01913[&Region="WestAfrica"],MH790645_2010_WestAfrica_SEN:2.01913[&Region="WestAfrica"])NODE_0000284:1.12453[&Region="WestAfrica"],(MH790579_2008_WestAfrica_SEN:1.05053[&Region="WestAfrica"],MH790596_2007_WestAfrica_SEN:0.05053[&Region="WestAfrica"])NODE_0000285:0.09313[&Region="WestAfrica"])NODE_0000283:2.44811[&Region="WestAfrica"])NODE_0000282:0.53380[&Region="WestAfrica"])NODE_0000278:9.49043[&Region="WestAfrica"])NODE_0000276:0.08567[&Region="NorthernAmerica"])NODE_0000270:0.02062[&Region="NorthernAmerica"])NODE_0000266:0.09636[&Region="NorthernAmerica"])NODE_0000262:0.32708[&Region="NorthernAmerica"])NODE_0000261:0.38493[&Region="NorthernAmerica"])NODE_0000260:0.21794[&Region="NorthernAmerica"])NODE_0000259:1.05808[&Region="NorthernAmerica"])NODE_0000257:0.37969[&Region="NorthernAmerica"])NODE_0000254:0.57096[&Region="NorthernAmerica"])NODE_0000253:1.62049[&Region="NorthernAmerica"],(((MF510301_2003_SouthAmerica_PER:9.09856[&Region="SouthAmerica"],(KX574907_2006_NorthernAmerica_USA:0.67880[&Region="NorthernAmerica"],(KX574886_2008_NorthernAmerica_USA:1.17374[&Region="NorthernAmerica"],(MF510371_2008_NorthernAmerica_USA:1.07999[&Region="NorthernAmerica"],(MF510294_2014_NorthernAmerica_USA:7.00765[&Region="NorthernAmerica"],MF510352_2007_NorthernAmerica_USA:0.00765[&Region="NorthernAmerica"])NODE_0000292:0.07234[&Region="NorthernAmerica"])NODE_0000291:0.09375[&Region="NorthernAmerica"])NODE_0000290:1.50505[&Region="NorthernAmerica"])NODE_0000289:11.41980[&Region="NorthernAmerica"])NODE_0000288:3.56908[&Region="NorthernAmerica"],((HSV-2-69_2017_NorthAfrica_DZA:25.32430[&Region="NorthAfrica"],(HSV-2-19_2015_Unknown_NCH:23.10530[&Region="NorthernAmerica"],((MF510364_1995_NorthernAmerica_USA:0.02422[&Region="NorthernAmerica"],MF510367_2001_NorthernAmerica_USA:6.02422[&Region="NorthernAmerica"])NODE_0000297:1.23013[&Region="NorthernAmerica"],(HSV-2-22_2015_CentralAfrica_CMR:12.04400[&Region="CentralAfrica"],(KX574879_2005_SouthernAfrica_ZAF:1.26826[&Region="SouthernAfrica"],MF510284_2015_NorthernAmerica_USA:11.26830[&Region="NorthernAmerica"])NODE_0000299:0.77574[&Region="SouthernAfrica"])NODE_0000298:9.21036[&Region="SouthernAfrica"])NODE_0000296:1.85092[&Region="NorthernAmerica"])NODE_0000295:0.21899[&Region="NorthernAmerica"])NODE_0000294:0.69253[&Region="NorthernAmerica"],(((MF510362_2005_NorthernAmerica_USA:0.62823[&Region="NorthernAmerica"],MF621254_2005_NorthernAmerica_USA:0.62823[&Region="NorthernAmerica"])NODE_0000302:8.22909[&Region="NorthernAmerica"],(MF510340_2013_NorthernAmerica_USA:12.76660[&Region="NorthernAmerica"],(HSV-2-54_2013_CentralAfrica_COG:5.44242[&Region="CentralAfrica"],MH790650_2011_NorthernAmerica_USA:3.44242[&Region="NorthernAmerica"])NODE_0000304:7.32420[&Region="NorthernAmerica"])NODE_0000303:4.09070[&Region="NorthernAmerica"])NODE_0000301:4.63562[&Region="NorthernAmerica"],((MF510267_1994_NorthernAmerica_USA:0.02554[&Region="NorthernAmerica"],(MF510346_1996_NorthernAmerica_USA:0.00765[&Region="NorthernAmerica"],MH790567_2006_NorthernAmerica_USA:10.00760[&Region="NorthernAmerica"])NODE_0000307:2.01789[&Region="NorthernAmerica"])NODE_0000306:0.94030[&Region="NorthernAmerica"],(MH790639_2012_NorthernAmerica_USA:4.08000[&Region="NorthernAmerica"],(MF510273_2008_NorthernAmerica_USA:0.01530[&Region="NorthernAmerica"],MF621257_2008_NorthernAmerica_USA:0.01530[&Region="NorthernAmerica"])NODE_0000309:0.06470[&Region="NorthernAmerica"])NODE_0000308:14.88580[&Region="NorthernAmerica"])NODE_0000305:1.52710[&Region="NorthernAmerica"])NODE_0000300:0.52386[&Region="NorthernAmerica"])NODE_0000293:0.65084[&Region="NorthernAmerica"])NODE_0000287:0.37285[&Region="NorthernAmerica"],(MF510350_2007_NorthernAmerica_USA:16.69670[&Region="NorthernAmerica"],(((MF510333_2010_NorthernAmerica_USA:16.98620[&Region="NorthernAmerica"],(MH790629_1999_NorthernAmerica_USA:0.00922[&Region="NorthernAmerica"],MH790654_2002_NorthernAmerica_USA:3.00922[&Region="NorthernAmerica"])NODE_0000314:5.97703[&Region="NorthernAmerica"])NODE_0000313:1.87932[&Region="NorthernAmerica"],((MF510285_1995_NorthernAmerica_USA:0.02398[&Region="NorthernAmerica"],(MF510326_1997_NorthernAmerica_USA:0.02433[&Region="NorthernAmerica"],MF510370_2009_NorthernAmerica_USA:12.02430[&Region="NorthernAmerica"])NODE_0000317:1.99965[&Region="NorthernAmerica"])NODE_0000316:3.13702[&Region="NorthernAmerica"],((MH790600_2004_NorthernAmerica_USA:6.89509[&Region="NorthernAmerica"],(MH790627_2006_NorthernAmerica_USA:3.08000[&Region="NorthernAmerica"],(MH790561_2003_NorthernAmerica_USA:0.00765[&Region="NorthernAmerica"],MH790619_2004_NorthernAmerica_USA:1.00765[&Region="NorthernAmerica"])NODE_0000321:0.07235[&Region="NorthernAmerica"])NODE_0000320:5.81509[&Region="NorthernAmerica"])NODE_0000319:1.47752[&Region="NorthernAmerica"],(MH790576_2006_CentralAfrica_CMR:10.28570[&Region="CentralAfrica"],((MH790573_2011_NorthernAmerica_USA:0.00765[&Region="NorthernAmerica"],MH790599_2015_NorthernAmerica_USA:4.00765[&Region="NorthernAmerica"])NODE_0000324:5.07235[&Region="NorthernAmerica"],(MH790591_2006_NorthernAmerica_USA:0.00765[&Region="NorthernAmerica"],MH790613_2011_NorthernAmerica_USA:5.00765[&Region="NorthernAmerica"])NODE_0000325:0.07235[&Region="NorthernAmerica"])NODE_0000323:10.20570[&Region="NorthernAmerica"])NODE_0000322:0.08696[&Region="NorthernAmerica"])NODE_0000318:3.78839[&Region="NorthernAmerica"])NODE_0000315:0.70457[&Region="NorthernAmerica"])NODE_0000312:0.46411[&Region="NorthernAmerica"],((MH790555_2004_NorthernAmerica_USA:6.23857[&Region="NorthernAmerica"],MH790602_2005_NorthernAmerica_USA:7.23857[&Region="NorthernAmerica"])NODE_0000327:6.23756[&Region="NorthernAmerica"],(HSV-2-47_2014_NorthernAmerica_GLP:21.74240[&Region="NorthernAmerica"],((HSV-2-79_2017_CentralAfrica_COG:3.08000[&Region="CentralAfrica"],(HSV-2-30_2015_CentralAfrica_COG:1.01563[&Region="CentralAfrica"],HSV-2-53_2014_CentralAfrica_COG:0.01563[&Region="CentralAfrica"])NODE_0000331:0.06437[&Region="CentralAfrica"])NODE_0000330:21.45030[&Region="CentralAfrica"],(HSV-2-42_2014_WesternAsia_JOR:21.41810[&Region="WesternAsia"],((MH790669_2009_NorthernAmerica_USA:10.37640[&Region="NorthernAmerica"],(MH790590_2006_CentralAfrica_CMR:0.02917[&Region="CentralAfrica"],MH790625_2006_CentralAfrica_CMR:0.02917[&Region="CentralAfrica"])NODE_0000335:7.34720[&Region="CentralAfrica"])NODE_0000334:5.95726[&Region="NorthernAmerica"],(((KX574877_2006_SouthAmerica_PER:5.12550[&Region="SouthAmerica"],MH790583_2003_SouthAmerica_PER:2.12550[&Region="SouthAmerica"])NODE_0000338:7.08755[&Region="SouthAmerica"],(MH790622_1999_NorthernAmerica_USA:5.16445[&Region="NorthernAmerica"],(MF510295_2005_NorthernAmerica_USA:11.08450[&Region="NorthernAmerica"],(MF510336_2007_NorthernAmerica_USA:13.06170[&Region="NorthernAmerica"],(MF510318_1994_NorthernAmerica_USA:0.00765[&Region="NorthernAmerica"],(MF510342_2013_NorthernAmerica_USA:17.02020[&Region="NorthernAmerica"],MH790562_1996_NorthernAmerica_USA:0.02023[&Region="NorthernAmerica"])NODE_0000343:1.98742[&Region="NorthernAmerica"])NODE_0000342:0.05400[&Region="NorthernAmerica"])NODE_0000341:0.02281[&Region="NorthernAmerica"])NODE_0000340:0.07999[&Region="NorthernAmerica"])NODE_0000339:0.04860[&Region="NorthernAmerica"])NODE_0000337:0.91616[&Region="NorthernAmerica"],((MH790671_2014_NorthernAmerica_USA:11.01890[&Region="NorthernAmerica"],(KR135305_2007_EastAfrica_UGA:3.32701[&Region="EastAfrica"],KX574885_2008_NorthernAmerica_USA:4.32701[&Region="NorthernAmerica"])NODE_0000346:0.69185[&Region="NorthernAmerica"])NODE_0000345:8.22858[&Region="NorthernAmerica"],(((MF621255_2006_SouthAmerica_PER:10.29730[&Region="SouthAmerica"],(MH790634_2000_NorthernAmerica_USA:3.93415[&Region="NorthernAmerica"],(KX574881_2007_SouthernAfrica_ZAF:0.97260[&Region="SouthernAfrica"],MF510289_2009_SouthernAfrica_BWA:2.97260[&Region="SouthernAfrica"])NODE_0000351:9.96155[&Region="SouthernAfrica"])NODE_0000350:0.36318[&Region="NorthernAmerica"])NODE_0000349:0.29111[&Region="NorthernAmerica"],((KR135308_2007_NorthernAmerica_USA:4.61916[&Region="NorthernAmerica"],KX574903_2003_NorthernAmerica_USA:0.61916[&Region="NorthernAmerica"])NODE_0000353:2.52201[&Region="NorthernAmerica"],((HSV-2-5_2011_Africa_NCH:6.26604[&Region="Africa"],HSV-2-59_2013_SoutheasternAsia_VNM:8.26604[&Region="SoutheasternAsia"])NODE_0000355:2.56284[&Region="Africa"],(KX574860_2004_SouthAmerica_PER:1.62704[&Region="SouthAmerica"],((KX574887_2008_NorthernAmerica_USA:0.01235[&Region="NorthernAmerica"],KX574898_2011_NorthernAmerica_USA:3.01235[&Region="NorthernAmerica"])NODE_0000358:0.26299[&Region="NorthernAmerica"],(MH790606_2015_NorthernAmerica_USA:5.14000[&Region="NorthernAmerica"],(MH790657_2012_NorthernAmerica_USA:2.11578[&Region="NorthernAmerica"],MH790663_2010_NorthernAmerica_USA:0.11578[&Region="NorthernAmerica"])NODE_0000360:0.02422[&Region="NorthernAmerica"])NODE_0000359:2.13535[&Region="NorthernAmerica"])NODE_0000357:5.35170[&Region="NorthernAmerica"])NODE_0000356:0.20183[&Region="NorthernAmerica"])NODE_0000354:2.31229[&Region="NorthernAmerica"])NODE_0000352:4.44728[&Region="NorthernAmerica"])NODE_0000348:0.64428[&Region="NorthernAmerica"],(((HSV-2-13_2013_CentralAfrica_COG:3.55680[&Region="CentralAfrica"],HSV-2-35_2015_EasternEurope_RUS:5.55680[&Region="EasternEurope"])NODE_0000363:14.59230[&Region="CentralAfrica"],((KX574883_2006_EastAfrica_ZMB:4.51967[&Region="EastAfrica"],(HSV-2-74_2017_EastAfrica_BDI:15.06820[&Region="EastAfrica"],(HSV-2-63_2013_SoutheasternAsia_KHM:11.05100[&Region="SoutheasternAsia"],(KX574894_2008_EastAfrica_KEN:5.33437[&Region="EastAfrica"],KX574902_2006_EastAfrica_TZA:3.33437[&Region="EastAfrica"])NODE_0000368:0.71667[&Region="EastAfrica"])NODE_0000367:0.01719[&Region="EastAfrica"])NODE_0000366:0.45143[&Region="EastAfrica"])NODE_0000365:6.56440[&Region="EastAfrica"],((MH790575_2007_NorthernAmerica_USA:3.07999[&Region="NorthernAmerica"],(MF510276_2012_NorthernAmerica_USA:8.00765[&Region="NorthernAmerica"],MH790570_2004_NorthernAmerica_USA:0.00765[&Region="NorthernAmerica"])NODE_0000371:0.07234[&Region="NorthernAmerica"])NODE_0000370:8.42220[&Region="NorthernAmerica"],(MH790580_1997_NorthernAmerica_USA:1.07999[&Region="NorthernAmerica"],(MH790651_2002_NorthernAmerica_USA:6.00765[&Region="NorthernAmerica"],MH790670_1996_NorthernAmerica_USA:0.00765[&Region="NorthernAmerica"])NODE_0000373:0.07234[&Region="NorthernAmerica"])NODE_0000372:0.42220[&Region="NorthernAmerica"])NODE_0000369:0.58187[&Region="NorthernAmerica"])NODE_0000364:0.06499[&Region="NorthernAmerica"])NODE_0000362:0.04464[&Region="NorthernAmerica"],(((HSV-2-92_2018_CentralAfrica_COG:13.85940[&Region="CentralAfrica"],(MH790560_2008_NorthernAmerica_USA:3.50646[&Region="NorthernAmerica"],MH790597_2008_WestAfrica_SEN:3.50646[&Region="WestAfrica"])NODE_0000377:0.35291[&Region="NorthernAmerica"])NODE_0000376:8.89943[&Region="NorthernAmerica"],(MF510332_1998_NorthernAmerica_USA:1.07999[&Region="NorthernAmerica"],(MF510305_1997_NorthernAmerica_USA:0.00765[&Region="NorthernAmerica"],MH790642_2007_NorthernAmerica_USA:10.00760[&Region="NorthernAmerica"])NODE_0000379:0.07234[&Region="NorthernAmerica"])NODE_0000378:1.67881[&Region="NorthernAmerica"])NODE_0000375:0.33245[&Region="NorthernAmerica"],((MH790572_1998_NorthernAmerica_USA:0.61776[&Region="NorthernAmerica"],MH790614_1998_NorthernAmerica_USA:0.61776[&Region="NorthernAmerica"])NODE_0000381:2.15089[&Region="NorthernAmerica"],((MF510306_2014_NorthernAmerica_USA:12.16190[&Region="NorthernAmerica"],(MF510292_2014_NorthernAmerica_USA:12.00900[&Region="NorthernAmerica"],MH790585_2002_NorthernAmerica_USA:0.00898[&Region="NorthernAmerica"])NODE_0000384:0.15295[&Region="NorthernAmerica"])NODE_0000383:6.58950[&Region="NorthernAmerica"],(MH790665_1996_NorthernAmerica_USA:0.55058[&Region="NorthernAmerica"],((HSV-2-32_2015_CentralAfrica_COG:3.36553[&Region="CentralAfrica"],HSV-2-55_2013_Africa_NCH:1.36553[&Region="Africa"])NODE_0000387:12.88070[&Region="Africa"],(HSV-2-23_2015_NorthAfrica_DZA:16.15390[&Region="NorthAfrica"],(MF510307_2010_NorthernAmerica_USA:10.19730[&Region="NorthernAmerica"],((MF510288_2000_NorthernAmerica_USA:0.05593[&Region="NorthernAmerica"],MF510328_2010_NorthernAmerica_USA:10.05590[&Region="NorthernAmerica"])NODE_0000391:0.02406[&Region="NorthernAmerica"],(MF510278_2001_NorthernAmerica_USA:0.00000[&Region="NorthernAmerica"],(MH790615_2004_NorthernAmerica_USA:0.00000[&Region="NorthernAmerica"],MF510319_2010_NorthernAmerica_USA:6.00000[&Region="NorthernAmerica"])NODE_0000393:3.00000[&Region="NorthernAmerica"])NODE_0000392:1.07999[&Region="NorthernAmerica"])NODE_0000390:0.11730[&Region="NorthernAmerica"])NODE_0000389:0.95658[&Region="NorthernAmerica"])NODE_0000388:0.09232[&Region="NorthernAmerica"])NODE_0000386:3.30439[&Region="NorthernAmerica"])NODE_0000385:0.20085[&Region="NorthernAmerica"])NODE_0000382:0.01722[&Region="NorthernAmerica"])NODE_0000380:0.32260[&Region="NorthernAmerica"])NODE_0000374:0.10245[&Region="NorthernAmerica"])NODE_0000361:0.03902[&Region="NorthernAmerica"])NODE_0000347:0.01472[&Region="NorthernAmerica"])NODE_0000344:1.88177[&Region="NorthernAmerica"])NODE_0000336:0.20441[&Region="NorthernAmerica"])NODE_0000333:0.08443[&Region="NorthernAmerica"])NODE_0000332:0.11221[&Region="NorthernAmerica"])NODE_0000329:0.21213[&Region="NorthernAmerica"])NODE_0000328:0.73374[&Region="NorthernAmerica"])NODE_0000326:0.85354[&Region="NorthernAmerica"])NODE_0000311:0.36706[&Region="NorthernAmerica"])NODE_0000310:0.34376[&Region="NorthernAmerica"])NODE_0000286:0.33734[&Region="NorthernAmerica"])NODE_0000252:0.47153[&Region="NorthernAmerica"])NODE_0000243:0.43303[&Region="NorthernAmerica"])NODE_0000241:2.05725[&Region="NorthernAmerica"])NODE_0000234:16.61120[&Region="NorthernAmerica"])NODE_0000206:0.09217[&Region="NorthernAmerica"])NODE_0000172:0.08456[&Region="NorthernAmerica"])NODE_0000150:0.09100[&Region="NorthernAmerica"])NODE_0000125:0.06466[&Region="NorthernAmerica"])NODE_0000101:0.13131[&Region="NorthernAmerica"])NODE_0000069:0.05398[&Region="NorthernAmerica"])NODE_0000046:0.00992[&Region="NorthernAmerica"])NODE_0000042:0.18415[&Region="NorthernAmerica"])NODE_0000037:0.06610[&Region="NorthernAmerica"])NODE_0000036:0.18067[&Region="NorthernAmerica"])NODE_0000034:0.11236[&Region="NorthernAmerica"])NODE_0000028:0.22717[&Region="NorthernAmerica"])NODE_0000021:0.27474[&Region="NorthernAmerica"])NODE_0000019:0.63351[&Region="NorthernAmerica"])NODE_0000016:4.42533[&Region="NorthernAmerica"])NODE_0000015:3.57804[&Region="NorthernAmerica"])NODE_0000013:26.05910[&Region="EastAfrica"])NODE_0000000:0.00100;
 Tree tree_1E-5=((((HSV-2-11_2006_WestAfrica_CIV:1.03276[&Region="WestAfrica"],HSV-2-12_2007_WestAfrica_CIV:2.03276[&Region="WestAfrica"])NODE_0000003:82.22980[&Region="WestAfrica"],(HSV-2-16_2014_WestAfrica_NCH:82.44740[&Region="WestAfrica"],(HSV-2-1_2008_WestAfrica_GIN:71.14970[&Region="WestAfrica"],HSV-2-7_2008_WestAfrica_MLI:71.14970[&Region="WestAfrica"])NODE_0000005:5.29764[&Region="WestAfrica"])NODE_0000004:8.81525[&Region="WestAfrica"])NODE_0000002:19.13930[&Region="WestAfrica"],((HSV-2-10_2006_CentralAfrica_COD:81.26950[&Region="CentralAfrica"],HSV-2-43_2014_CentralAfrica_COG:89.26950[&Region="CentralAfrica"])NODE_0000007:6.82360[&Region="WestAfrica"],((HSV-2-2_2010_WestAfrica_NGA:58.94720[&Region="WestAfrica"],HSV-2-3_2010_WestAfrica_NER:58.94720[&Region="WestAfrica"])NODE_0000009:24.05830[&Region="WestAfrica"],((HSV-2-6_2008_CentralAfrica_GNQ:54.13670[&Region="CentralAfrica"],HSV-2-29_2015_CentralAfrica_GAB:61.13670[&Region="CentralAfrica"])NODE_0000011:11.66100[&Region="WestAfrica"],(HSV-2-8_2009_WestAfrica_MLI:44.27210[&Region="WestAfrica"],HSV-2-31_2015_WestAfrica_BEN:50.27210[&Region="WestAfrica"])NODE_0000012:22.52560[&Region="WestAfrica"])NODE_0000010:15.20780[&Region="WestAfrica"])NODE_0000008:9.08766[&Region="WestAfrica"])NODE_0000006:14.30880[&Region="WestAfrica"])NODE_0000001:501.73100[&Region="WestAfrica"],((KU893109_2011_EastAfrica_UGA:5.59344[&Region="EastAfrica"],KX574906_2011_EastAfrica_UGA:5.59344[&Region="EastAfrica"])NODE_0000014:256.35700[&Region="EastAfrica"],(HSV-2-27_2015_WestAfrica_MLI:220.86400[&Region="WestAfrica"],((MF510366_2012_EastAfrica_UGA:119.38900[&Region="EastAfrica"],(KR135302_2007_EastAfrica_UGA:75.73340[&Region="EastAfrica"],MF510337_2012_EastAfrica_UGA:80.73340[&Region="EastAfrica"])NODE_0000018:38.65530[&Region="EastAfrica"])NODE_0000017:35.81170[&Region="EastAfrica"],((KR135303_2007_EastAfrica_UGA:98.23480[&Region="EastAfrica"],KR135315_2007_EastAfrica_UGA:98.23480[&Region="EastAfrica"])NODE_0000020:40.13000[&Region="EastAfrica"],(((HSV-2-17_2014_EastAfrica_BDI:93.53310[&Region="EastAfrica"],(KR135307_2008_EastAfrica_UGA:0.61718[&Region="EastAfrica"],KR135319_2008_EastAfrica_UGA:0.61718[&Region="EastAfrica"])NODE_0000024:86.91590[&Region="EastAfrica"])NODE_0000023:30.64170[&Region="EastAfrica"],(MH790652_2012_NorthernAmerica_USA:114.10400[&Region="NorthernAmerica"],(MF510296_2007_EastAfrica_UGA:82.92820[&Region="EastAfrica"],(KR135299_2007_EastAfrica_UGA:36.56500[&Region="EastAfrica"],KR135301_2007_EastAfrica_UGA:36.56500[&Region="EastAfrica"])NODE_0000027:46.36330[&Region="EastAfrica"])NODE_0000026:26.17600[&Region="EastAfrica"])NODE_0000025:8.07054[&Region="EastAfrica"])NODE_0000022:16.33950[&Region="EastAfrica"],((KR135318_2008_EastAfrica_UGA:95.41370[&Region="EastAfrica"],(KR135306_2008_EastAfrica_UGA:77.78460[&Region="EastAfrica"],(KR135300_2007_EastAfrica_UGA:37.31120[&Region="EastAfrica"],(MF621258_2009_EastAfrica_KEN:32.00090[&Region="EastAfrica"],(KR135316_2007_EastAfrica_UGA:28.22580[&Region="EastAfrica"],KR135317_2007_EastAfrica_UGA:28.22580[&Region="EastAfrica"])NODE_0000033:1.77510[&Region="EastAfrica"])NODE_0000032:7.31028[&Region="EastAfrica"])NODE_0000031:39.47350[&Region="EastAfrica"])NODE_0000030:17.62900[&Region="EastAfrica"])NODE_0000029:35.68080[&Region="EastAfrica"],((HSV-2-14_2013_WestAfrica_NCH:100.74800[&Region="WestAfrica"],MF510280_2009_EastAfrica_UGA:96.74830[&Region="EastAfrica"])NODE_0000035:32.94370[&Region="EastAfrica"],(HSV-2-48_2014_CentralAfrica_COG:130.48800[&Region="CentralAfrica"],((KR135304_2007_EastAfrica_UGA:105.86600[&Region="EastAfrica"],(MF510347_2009_EastAfrica_TZA:88.86720[&Region="EastAfrica"],(HSV-2-50_2014_CentralAfrica_COG:69.28320[&Region="CentralAfrica"],(MF510360_2013_NorthernAmerica_USA:11.07650[&Region="NorthernAmerica"],MF510369_2002_NorthernAmerica_USA:0.07650[&Region="NorthernAmerica"])NODE_0000041:57.20670[&Region="NorthernAmerica"])NODE_0000040:24.58400[&Region="EastAfrica"])NODE_0000039:18.99890[&Region="EastAfrica"])NODE_0000038:16.43250[&Region="EastAfrica"],(((HSV-2-39_2014_WestAfrica_MLI:101.31000[&Region="WestAfrica"],HSV-2-66_2012_CentralAfrica_COG:99.31050[&Region="CentralAfrica"])NODE_0000044:13.58130[&Region="NorthernAmerica"],(KX574862_2005_EastAfrica_ZMB:69.99020[&Region="EastAfrica"],KX574863_2005_EastAfrica_ZWE:69.99020[&Region="EastAfrica"])NODE_0000045:35.90160[&Region="EastAfrica"])NODE_0000043:10.50730[&Region="NorthernAmerica"],((HSV-2-78_2017_SoutheasternAsia_THA:123.94300[&Region="SoutheasternAsia"],(KR135298_2003_NorthernAmerica_USA:106.04600[&Region="NorthernAmerica"],((KR135328_2009_EasternAsia_JPN:99.73250[&Region="EasternAsia"],(MH790581_2011_NorthernAmerica_USA:65.00100[&Region="NorthernAmerica"],(KR135323_2010_EasternAsia_JPN:49.93590[&Region="EasternAsia"],(KR135324_2008_EasternAsia_JPN:24.24090[&Region="EasternAsia"],(KR135326_2009_EasternAsia_JPN:23.12550[&Region="EasternAsia"],KR135329_2010_EasternAsia_JPN:24.12550[&Region="EasternAsia"])NODE_0000054:2.11534[&Region="EasternAsia"])NODE_0000053:23.69510[&Region="EasternAsia"])NODE_0000052:14.06510[&Region="EasternAsia"])NODE_0000051:36.73150[&Region="NorthernAmerica"])NODE_0000050:5.28250[&Region="NorthernAmerica"],((KR135322_2009_EasternAsia_JPN:81.38870[&Region="EasternAsia"],KR135327_2010_EasternAsia_JPN:82.38870[&Region="EasternAsia"])NODE_0000056:13.75710[&Region="NorthernAmerica"],((MH790644_2009_NorthernAmerica_USA:7.05569[&Region="NorthernAmerica"],(MF510351_2013_NorthernAmerica_USA:10.25570[&Region="NorthernAmerica"],((MF510272_2004_NorthernAmerica_USA:0.17622[&Region="NorthernAmerica"],MF510291_2004_NorthernAmerica_USA:0.17622[&Region="NorthernAmerica"])NODE_0000061:0.62378[&Region="NorthernAmerica"],(MF510300_2007_NorthernAmerica_USA:1.00000[&Region="NorthernAmerica"],MF510357_2006_NorthernAmerica_USA:0.00000[&Region="NorthernAmerica"])NODE_0000062:2.80000[&Region="NorthernAmerica"])NODE_0000060:0.45569[&Region="NorthernAmerica"])NODE_0000059:0.79999[&Region="NorthernAmerica"])NODE_0000058:81.90360[&Region="NorthernAmerica"],((MF510321_2009_NorthernAmerica_USA:19.91010[&Region="NorthernAmerica"],(KX574889_1994_NorthernAmerica_USA:1.07650[&Region="NorthernAmerica"],KX574890_1993_NorthernAmerica_USA:0.07650[&Region="NorthernAmerica"])NODE_0000065:3.83356[&Region="NorthernAmerica"])NODE_0000064:53.13840[&Region="NorthernAmerica"],(MH790646_2007_NorthernAmerica_USA:12.96550[&Region="NorthernAmerica"],(MF510297_2014_NorthernAmerica_USA:14.60580[&Region="NorthernAmerica"],(MF510277_2013_NorthernAmerica_USA:12.82180[&Region="NorthernAmerica"],MH790571_2004_NorthernAmerica_USA:3.82182[&Region="NorthernAmerica"])NODE_0000068:0.78396[&Region="NorthernAmerica"])NODE_0000067:5.35974[&Region="NorthernAmerica"])NODE_0000066:58.08290[&Region="NorthernAmerica"])NODE_0000063:15.91090[&Region="NorthernAmerica"])NODE_0000057:6.18657[&Region="NorthernAmerica"])NODE_0000055:9.86916[&Region="NorthernAmerica"])NODE_0000049:7.03110[&Region="NorthernAmerica"])NODE_0000048:3.89641[&Region="NorthernAmerica"])NODE_0000047:4.19576[&Region="NorthernAmerica"],(((MF510302_2004_EastAfrica_ZMB:91.42000[&Region="EastAfrica"],MH790552_2013_NorthernAmerica_USA:100.42000[&Region="NorthernAmerica"])NODE_0000071:16.25020[&Region="NorthernAmerica"],(((MF510358_2012_EastAfrica_UGA:79.79970[&Region="EastAfrica"],(MF510327_2010_NorthernAmerica_USA:6.59045[&Region="NorthernAmerica"],(MF510316_2013_NorthernAmerica_USA:8.32468[&Region="NorthernAmerica"],MH790617_2006_NorthernAmerica_USA:1.32468[&Region="NorthernAmerica"])NODE_0000076:1.26576[&Region="NorthernAmerica"])NODE_0000075:71.20930[&Region="NorthernAmerica"])NODE_0000074:27.28970[&Region="NorthernAmerica"],((KX574893_2008_EastAfrica_KEN:85.46800[&Region="EastAfrica"],(MH790553_2005_NorthernAmerica_USA:66.06800[&Region="NorthernAmerica"],(MF510368_2012_NorthernAmerica_USA:44.38220[&Region="NorthernAmerica"],(HSV-2-60_2013_CentralAfrica_COG:12.83360[&Region="CentralAfrica"],KX574871_2004_EastAfrica_ZWE:3.83364[&Region="EastAfrica"])NODE_0000081:32.54860[&Region="EastAfrica"])NODE_0000080:28.68570[&Region="NorthernAmerica"])NODE_0000079:16.40010[&Region="NorthernAmerica"])NODE_0000078:8.69509[&Region="NorthernAmerica"],(HSV-2-41_2014_SouthAmerica_SUR:87.85150[&Region="SouthAmerica"],(KX574888_1994_NorthernAmerica_USA:0.40427[&Region="NorthernAmerica"],(KX574895_2009_NorthernAmerica_USA:9.38007[&Region="NorthernAmerica"],(MF510353_2009_NorthernAmerica_USA:6.87812[&Region="NorthernAmerica"],(MF510313_2004_NorthernAmerica_USA:0.07650[&Region="NorthernAmerica"],MF510365_2010_NorthernAmerica_USA:6.07650[&Region="NorthernAmerica"])NODE_0000086:1.80162[&Region="NorthernAmerica"])NODE_0000085:2.50195[&Region="NorthernAmerica"])NODE_0000084:6.02420[&Region="NorthernAmerica"])NODE_0000083:67.44720[&Region="NorthernAmerica"])NODE_0000082:12.31170[&Region="NorthernAmerica"])NODE_0000077:8.92629[&Region="NorthernAmerica"])NODE_0000073:5.51073[&Region="NorthernAmerica"],(((HSV-2-91_2018_WestAfrica_MLI:19.65620[&Region="WestAfrica"],(MF564036_2007_NorthernAmerica_USA:0.26363[&Region="NorthernAmerica"],MF564037_2008_NorthernAmerica_USA:1.26363[&Region="NorthernAmerica"])NODE_0000090:8.39261[&Region="NorthernAmerica"])NODE_0000089:86.59220[&Region="NorthernAmerica"],((KR135314_1996_NorthernAmerica_USA:67.23630[&Region="NorthernAmerica"],MF510325_2009_EastAfrica_ZMB:80.23630[&Region="EastAfrica"])NODE_0000092:9.67432[&Region="NorthernAmerica"],(MF510274_2002_NorthernAmerica_USA:0.75405[&Region="NorthernAmerica"],MF510311_2007_NorthernAmerica_USA:5.75405[&Region="NorthernAmerica"])NODE_0000093:82.15660[&Region="NorthernAmerica"])NODE_0000091:7.33786[&Region="NorthernAmerica"])NODE_0000088:0.44747[&Region="NorthernAmerica"],((MF510317_2015_NorthernAmerica_USA:1.94424[&Region="NorthernAmerica"],MF510356_2014_NorthernAmerica_USA:0.94424[&Region="NorthernAmerica"])NODE_0000095:78.10260[&Region="NorthernAmerica"],((HSV-2-90_2018_NorthAfrica_MAR:31.68790[&Region="NorthAfrica"],(KR135310_2007_NorthernAmerica_USA:10.07800[&Region="NorthernAmerica"],MH790620_2013_NorthernAmerica_USA:16.07800[&Region="NorthernAmerica"])NODE_0000098:10.60990[&Region="NorthernAmerica"])NODE_0000097:21.86170[&Region="NorthernAmerica"],(MH790632_2009_NorthernAmerica_USA:34.52500[&Region="NorthernAmerica"],(KX574904_2004_NorthernAmerica_USA:6.32972[&Region="NorthernAmerica"],MF510293_2013_NorthernAmerica_USA:15.32970[&Region="NorthernAmerica"])NODE_0000100:23.19530[&Region="NorthernAmerica"])NODE_0000099:10.02460[&Region="NorthernAmerica"])NODE_0000096:29.49720[&Region="NorthernAmerica"])NODE_0000094:23.64910[&Region="NorthernAmerica"])NODE_0000087:11.90420[&Region="NorthernAmerica"])NODE_0000072:3.07010[&Region="NorthernAmerica"])NODE_0000070:5.77085[&Region="NorthernAmerica"],(((HSV-2-9_2006_WestAfrica_CIV:84.53890[&Region="WestAfrica"],(HSV-2-64_2012_WestAfrica_CIV:24.00470[&Region="WestAfrica"],(HSV-2-21_2015_WestAfrica_CIV:24.19760[&Region="WestAfrica"],(KU310667_2013_NorthernAmerica_USA:19.15090[&Region="NorthernAmerica"],(HSV-2-62_2013_WestAfrica_CIV:12.74950[&Region="WestAfrica"],HSV-2-72_2016_SouthernEurope_ITA:15.74950[&Region="SouthernEurope"])NODE_0000107:6.40143[&Region="WestAfrica"])NODE_0000106:3.04676[&Region="WestAfrica"])NODE_0000105:2.80707[&Region="WestAfrica"])NODE_0000104:66.53420[&Region="WestAfrica"])NODE_0000103:23.35330[&Region="WestAfrica"],(KX574905_2006_EastAfrica_ZMB:104.45000[&Region="EastAfrica"],((MF564034_2004_NorthernAmerica_USA:1.11610[&Region="NorthernAmerica"],MF564035_2004_NorthernAmerica_USA:1.11610[&Region="NorthernAmerica"])NODE_0000110:90.70350[&Region="NorthernAmerica"],((KR135320_1995_SouthernAfrica_ZAF:16.23190[&Region="SouthernAfrica"],KR135321_1989_NorthernAmerica_USA:10.23190[&Region="NorthernAmerica"])NODE_0000112:50.00260[&Region="NorthernAmerica"],((MF510286_2007_NorthernAmerica_USA:5.48303[&Region="NorthernAmerica"],(MF510349_2012_NorthernAmerica_USA:9.47944[&Region="NorthernAmerica"],(MF510335_2013_NorthernAmerica_USA:10.40830[&Region="NorthernAmerica"],MH790556_2012_NorthernAmerica_USA:9.40827[&Region="NorthernAmerica"])NODE_0000116:0.07117[&Region="NorthernAmerica"])NODE_0000115:1.00359[&Region="NorthernAmerica"])NODE_0000114:60.95470[&Region="NorthernAmerica"],((HSV-2-38_2014_WestAfrica_NGA:35.15640[&Region="WestAfrica"],MH790565_2009_NorthernAmerica_USA:30.15640[&Region="NorthernAmerica"])NODE_0000118:12.97410[&Region="NorthernAmerica"],((MH790558_2005_NorthernAmerica_USA:0.20889[&Region="NorthernAmerica"],MH790574_2005_NorthernAmerica_USA:0.20889[&Region="NorthernAmerica"])NODE_0000120:34.99140[&Region="NorthernAmerica"],(MH790616_2005_NorthernAmerica_USA:26.33630[&Region="NorthernAmerica"],(MH790587_2013_NorthernAmerica_USA:34.17890[&Region="NorthernAmerica"],(HSV-2-34_2015_WestAfrica_CIV:32.23770[&Region="WestAfrica"],(MH790589_2004_NorthernAmerica_USA:0.24757[&Region="NorthernAmerica"],MH790636_2004_NorthernAmerica_USA:0.24757[&Region="NorthernAmerica"])NODE_0000124:20.99010[&Region="NorthernAmerica"])NODE_0000123:3.94120[&Region="NorthernAmerica"])NODE_0000122:0.15740[&Region="NorthernAmerica"])NODE_0000121:8.86402[&Region="NorthernAmerica"])NODE_0000119:3.93028[&Region="NorthernAmerica"])NODE_0000117:25.30720[&Region="NorthernAmerica"])NODE_0000113:11.79670[&Region="NorthernAmerica"])NODE_0000111:16.58520[&Region="NorthernAmerica"])NODE_0000109:10.63020[&Region="NorthernAmerica"])NODE_0000108:3.44248[&Region="NorthernAmerica"])NODE_0000102:4.52242[&Region="NorthernAmerica"],((((MF510304_1995_NorthernAmerica_USA:0.11884[&Region="NorthernAmerica"],(MF510310_1998_NorthernAmerica_USA:0.07650[&Region="NorthernAmerica"],MF510344_2006_NorthernAmerica_USA:8.07650[&Region="NorthernAmerica"])NODE_0000129:3.04235[&Region="NorthernAmerica"])NODE_0000128:88.72640[&Region="NorthernAmerica"],((KX574868_1994_NorthernAmerica_USA:0.07650[&Region="NorthernAmerica"],KX574869_1995_NorthernAmerica_USA:1.07650[&Region="NorthernAmerica"])NODE_0000131:67.69620[&Region="NorthernAmerica"],(HSV-2-37_2014_Unknown_NCH:75.07160[&Region="NorthernAmerica"],(KX574872_2004_SouthAmerica_PER:34.05390[&Region="SouthAmerica"],MF510334_2004_SouthAmerica_PER:34.05390[&Region="SouthAmerica"])NODE_0000133:31.01770[&Region="SouthAmerica"])NODE_0000132:12.70110[&Region="NorthernAmerica"])NODE_0000130:20.07250[&Region="NorthernAmerica"])NODE_0000127:5.88401[&Region="NorthernAmerica"],((MF510309_2006_EastAfrica_ZMB:69.28100[&Region="EastAfrica"],MH790643_2005_NorthernAmerica_USA:68.28100[&Region="NorthernAmerica"])NODE_0000135:23.55930[&Region="NorthernAmerica"],((MH790554_2001_NorthernAmerica_USA:8.33768[&Region="NorthernAmerica"],MH790660_2008_NorthernAmerica_USA:15.33770[&Region="NorthernAmerica"])NODE_0000137:54.66270[&Region="NorthernAmerica"],(MH790633_2006_NorthernAmerica_USA:57.80150[&Region="NorthernAmerica"],(MH790601_2013_NorthernAmerica_USA:51.85060[&Region="NorthernAmerica"],(KR135325_2009_EasternAsia_JPN:32.93320[&Region="EasternAsia"],((MH790607_2005_NorthernAmerica_USA:0.15181[&Region="NorthernAmerica"],MH790648_2005_NorthernAmerica_USA:0.15181[&Region="NorthernAmerica"])NODE_0000142:25.84990[&Region="NorthernAmerica"],(MF621256_2007_EastAfrica_ZWE:24.32310[&Region="EastAfrica"],(HSV-2-76_2017_WestAfrica_GIN:33.40420[&Region="WestAfrica"],((MF510361_2006_EastAfrica_ZMB:19.33830[&Region="EastAfrica"],(KX574867_2005_SouthAmerica_PER:10.95280[&Region="SouthAmerica"],MF510275_2009_EastAfrica_KEN:14.95280[&Region="EastAfrica"])NODE_0000147:7.38558[&Region="EastAfrica"])NODE_0000146:3.00013[&Region="EastAfrica"],(MF510315_2002_NorthernAmerica_USA:0.06481[&Region="NorthernAmerica"],(MF510338_2015_NorthernAmerica_USA:10.66460[&Region="NorthernAmerica"],MH790592_2008_NorthernAmerica_USA:3.66455[&Region="NorthernAmerica"])NODE_0000149:2.40027[&Region="NorthernAmerica"])NODE_0000148:18.27370[&Region="NorthernAmerica"])NODE_0000145:0.06574[&Region="NorthernAmerica"])NODE_0000144:0.91893[&Region="NorthernAmerica"])NODE_0000143:3.67855[&Region="NorthernAmerica"])NODE_0000141:2.93154[&Region="NorthernAmerica"])NODE_0000140:14.91740[&Region="NorthernAmerica"])NODE_0000139:12.95090[&Region="NorthernAmerica"])NODE_0000138:10.19890[&Region="NorthernAmerica"])NODE_0000136:24.83990[&Region="NorthernAmerica"])NODE_0000134:12.88890[&Region="NorthernAmerica"])NODE_0000126:5.43816[&Region="NorthernAmerica"],((((HSV-2-51_2014_NorthernAmerica_HTI:75.97310[&Region="NorthernAmerica"],MF510320_2006_SouthAmerica_PER:67.97310[&Region="SouthAmerica"])NODE_0000153:21.63050[&Region="NorthernAmerica"],(KR135311_2005_NorthernAmerica_USA:81.55620[&Region="NorthernAmerica"],(MH790626_2005_NorthernAmerica_USA:0.21162[&Region="NorthernAmerica"],MH790647_2005_NorthernAmerica_USA:0.21162[&Region="NorthernAmerica"])NODE_0000155:81.34460[&Region="NorthernAmerica"])NODE_0000154:7.04731[&Region="NorthernAmerica"])NODE_0000152:14.82750[&Region="NorthernAmerica"],((KX574908_1995_NorthernAmerica_USA:14.24280[&Region="NorthernAmerica"],(KX574897_1998_NorthernAmerica_USA:0.07650[&Region="NorthernAmerica"],MH790618_2011_NorthernAmerica_USA:13.07650[&Region="NorthernAmerica"])NODE_0000158:17.16630[&Region="NorthernAmerica"])NODE_0000157:73.91200[&Region="NorthernAmerica"],((KR135312_2009_NorthernAmerica_USA:1.20479[&Region="NorthernAmerica"],KR135313_2011_NorthernAmerica_USA:3.20479[&Region="NorthernAmerica"])NODE_0000160:61.36550[&Region="NorthernAmerica"],((MF510282_2004_NorthernAmerica_USA:18.02650[&Region="NorthernAmerica"],(KX574875_2005_SouthAmerica_PER:11.63150[&Region="SouthAmerica"],(MF510298_2003_NorthernAmerica_USA:0.12637[&Region="NorthernAmerica"],MH790668_2007_NorthernAmerica_USA:4.12637[&Region="NorthernAmerica"])NODE_0000164:9.50514[&Region="NorthernAmerica"])NODE_0000163:7.39499[&Region="NorthernAmerica"])NODE_0000162:22.05010[&Region="NorthernAmerica"],((MH790586_2016_NorthernAmerica_USA:19.83070[&Region="NorthernAmerica"],MH790635_2010_NorthernAmerica_USA:13.83070[&Region="NorthernAmerica"])NODE_0000166:30.91300[&Region="NorthernAmerica"],((MF510339_1995_NorthernAmerica_USA:0.07650[&Region="NorthernAmerica"],(MF510314_2000_NorthernAmerica_USA:0.07650[&Region="NorthernAmerica"],MH790563_2007_NorthernAmerica_USA:7.07650[&Region="NorthernAmerica"])NODE_0000169:5.00000[&Region="NorthernAmerica"])NODE_0000168:26.59820[&Region="NorthernAmerica"],(MH790621_1998_NorthernAmerica_USA:0.07447[&Region="NorthernAmerica"],(MH790559_2012_NorthernAmerica_USA:0.15300[&Region="NorthernAmerica"],MH790637_2012_NorthernAmerica_USA:0.15300[&Region="NorthernAmerica"])NODE_0000171:13.92150[&Region="NorthernAmerica"])NODE_0000170:29.60020[&Region="NorthernAmerica"])NODE_0000167:3.06900[&Region="NorthernAmerica"])NODE_0000165:1.33294[&Region="NorthernAmerica"])NODE_0000161:17.49370[&Region="NorthernAmerica"])NODE_0000159:39.58450[&Region="NorthernAmerica"])NODE_0000156:5.27624[&Region="NorthernAmerica"])NODE_0000151:5.11405[&Region="NorthernAmerica"],((MH790661_2000_NorthernAmerica_USA:84.76220[&Region="NorthernAmerica"],(KX574878_2007_SouthAmerica_PER:77.79750[&Region="SouthAmerica"],(HSV-2-45_2014_Africa_NCH:72.63210[&Region="Africa"],(KX574880_2006_SouthernAfrica_ZAF:57.43970[&Region="SouthernAfrica"],((HSV-2-20_2015_Africa_NCH:46.68130[&Region="Africa"],((MF510322_2006_EastAfrica_ZMB:18.17770[&Region="EastAfrica"],MH790630_2006_CentralAfrica_CMR:18.17770[&Region="CentralAfrica"])NODE_0000180:2.46495[&Region="CentralAfrica"],((KX574882_2007_NorthernAmerica_USA:0.20506[&Region="NorthernAmerica"],KX574884_2008_NorthernAmerica_USA:1.20506[&Region="NorthernAmerica"])NODE_0000182:21.16580[&Region="NorthernAmerica"],(MH790655_2006_CentralAfrica_CMR:20.24130[&Region="CentralAfrica"],(HSV-2-15_2014_NorthernAmerica_MTQ:28.12800[&Region="NorthernAmerica"],(MF510355_2001_NorthernAmerica_USA:15.04030[&Region="NorthernAmerica"],(KX574900_2011_EastAfrica_UGA:25.00000[&Region="EastAfrica"],MH790595_2006_CentralAfrica_CMR:20.00000[&Region="CentralAfrica"])NODE_0000186:0.04025[&Region="CentralAfrica"])NODE_0000185:0.08776[&Region="CentralAfrica"])NODE_0000184:0.11327[&Region="CentralAfrica"])NODE_0000183:0.12960[&Region="CentralAfrica"])NODE_0000181:0.27180[&Region="CentralAfrica"])NODE_0000179:17.03860[&Region="CentralAfrica"])NODE_0000178:13.70450[&Region="CentralAfrica"],((HSV-2-93_2018_CentralAfrica_CMR:44.12770[&Region="CentralAfrica"],(MH790623_2006_CentralAfrica_CMR:29.95370[&Region="CentralAfrica"],(MF510287_2009_EastAfrica_ZMB:21.23940[&Region="EastAfrica"],MF510343_2005_EastAfrica_ZMB:17.23940[&Region="EastAfrica"])NODE_0000190:11.71430[&Region="EastAfrica"])NODE_0000189:2.17408[&Region="CentralAfrica"])NODE_0000188:1.24691[&Region="CentralAfrica"],(KX574864_2005_EastAfrica_ZMB:16.72750[&Region="EastAfrica"],(HSV-2-24_2015_CentralAfrica_COG:21.30930[&Region="CentralAfrica"],((HSV-2-28_2015_CentralAfrica_COG:6.62247[&Region="CentralAfrica"],HSV-2-57_2013_CentralAfrica_COG:4.62247[&Region="CentralAfrica"])NODE_0000194:14.57720[&Region="CentralAfrica"],(HSV-2-89_2017_CentralAfrica_COG:22.80610[&Region="CentralAfrica"],(MF510269_2006_EastAfrica_ZMB:11.72440[&Region="EastAfrica"],(MH790605_2011_NorthernAmerica_USA:16.63840[&Region="NorthernAmerica"],((HSV-2-58_2013_CentralAfrica_GAB:17.04040[&Region="CentralAfrica"],(HSV-2-44_2014_CentralAfrica_CMR:6.44448[&Region="CentralAfrica"],(HSV-2-77_2016_CentralAfrica_CMR:7.24543[&Region="CentralAfrica"],KX574899_2011_EastAfrica_UGA:2.24543[&Region="EastAfrica"])NODE_0000201:1.19905[&Region="CentralAfrica"])NODE_0000200:11.59590[&Region="CentralAfrica"])NODE_0000199:1.42573[&Region="CentralAfrica"],(MF510281_2006_CentralAfrica_CMR:10.10170[&Region="CentralAfrica"],(MH790656_2006_CentralAfrica_CMR:10.02930[&Region="CentralAfrica"],(MH790640_2006_CentralAfrica_CMR:9.42137[&Region="CentralAfrica"],(MH790612_2006_CentralAfrica_CMR:9.36399[&Region="CentralAfrica"],MH790666_2006_CentralAfrica_CMR:9.36399[&Region="CentralAfrica"])NODE_0000205:0.05738[&Region="CentralAfrica"])NODE_0000204:0.60793[&Region="CentralAfrica"])NODE_0000203:0.07244[&Region="CentralAfrica"])NODE_0000202:1.36439[&Region="CentralAfrica"])NODE_0000198:0.17229[&Region="CentralAfrica"])NODE_0000197:0.08600[&Region="CentralAfrica"])NODE_0000196:0.08174[&Region="CentralAfrica"])NODE_0000195:0.39356[&Region="CentralAfrica"])NODE_0000193:0.10958[&Region="CentralAfrica"])NODE_0000192:5.41816[&Region="CentralAfrica"])NODE_0000191:15.64720[&Region="CentralAfrica"])NODE_0000187:18.01110[&Region="CentralAfrica"])NODE_0000177:6.05391[&Region="CentralAfrica"])NODE_0000176:7.19242[&Region="CentralAfrica"])NODE_0000175:12.16540[&Region="CentralAfrica"])NODE_0000174:13.96470[&Region="NorthernAmerica"])NODE_0000173:16.84780[&Region="NorthernAmerica"],((MH790569_2010_NorthernAmerica_USA:86.25830[&Region="NorthernAmerica"],(MF510270_2001_NorthernAmerica_USA:72.13980[&Region="NorthernAmerica"],(KX574873_2004_SouthAmerica_PER:65.86140[&Region="SouthAmerica"],(((HSV-2-18_2015_Africa_NCH:45.79220[&Region="Africa"],HSV-2-73_2016_WestAfrica_TGO:46.79220[&Region="WestAfrica"])NODE_0000212:7.94647[&Region="WestAfrica"],(HSV-2-26_2015_WestAfrica_GIN:2.44524[&Region="WestAfrica"],HSV-2-68_2016_WestAfrica_SEN:3.44524[&Region="WestAfrica"])NODE_0000213:51.29340[&Region="WestAfrica"])NODE_0000211:15.76520[&Region="WestAfrica"],(HSV-2-61_2013_EasternAsia_CHN:61.13100[&Region="EasternAsia"],(HSV-2-88_2017_WestAfrica_SEN:57.63750[&Region="WestAfrica"],(HSV-2-56_2013_WestAfrica_GIN:50.92390[&Region="WestAfrica"],((HSV-2-49_2014_Unknown_NCH:10.76150[&Region="NorthAfrica"],HSV-2-75_2017_NorthAfrica_DZA:13.76150[&Region="NorthAfrica"])NODE_0000218:39.34820[&Region="NorthAfrica"],((KR135331_1971_NorthernAmerica_USA:6.70767[&Region="NorthernAmerica"],(MH790610_2006_CentralAfrica_CMR:10.54530[&Region="CentralAfrica"],(MH790659_2006_CentralAfrica_CMR:8.15594[&Region="CentralAfrica"],(MH790603_2006_CentralAfrica_CMR:5.97295[&Region="CentralAfrica"],MH790649_2006_CentralAfrica_CMR:5.97295[&Region="CentralAfrica"])NODE_0000223:2.18299[&Region="CentralAfrica"])NODE_0000222:2.38934[&Region="CentralAfrica"])NODE_0000221:31.16240[&Region="CentralAfrica"])NODE_0000220:0.33047[&Region="NorthernAmerica"],((MH790631_2010_NorthernAmerica_USA:38.29280[&Region="NorthernAmerica"],(MH790564_2008_NorthernAmerica_USA:34.73430[&Region="NorthernAmerica"],(MH790609_2008_WestAfrica_SEN:22.82990[&Region="WestAfrica"],(MF510271_2006_NorthernAmerica_USA:8.07650[&Region="NorthernAmerica"],MF510279_1998_NorthernAmerica_USA:0.07650[&Region="NorthernAmerica"])NODE_0000228:12.75340[&Region="NorthernAmerica"])NODE_0000227:11.90450[&Region="NorthernAmerica"])NODE_0000226:1.55845[&Region="NorthernAmerica"])NODE_0000225:7.55910[&Region="NorthernAmerica"],(KX574876_2006_SouthAmerica_PER:40.20690[&Region="SouthAmerica"],(KX574901_2012_NorthernAmerica_USA:45.71080[&Region="NorthernAmerica"],(KX574892_2007_SouthernAfrica_ZAF:36.39140[&Region="SouthernAfrica"],(KF781518_1995_SouthernAfrica_ZAF:13.19950[&Region="SouthernAfrica"],(MF510268_1995_NorthernAmerica_USA:1.59039[&Region="NorthernAmerica"],MF510308_1995_NorthernAmerica_USA:1.59039[&Region="NorthernAmerica"])NODE_0000233:11.60910[&Region="NorthernAmerica"])NODE_0000232:11.19200[&Region="NorthernAmerica"])NODE_0000231:4.31937[&Region="NorthernAmerica"])NODE_0000230:0.49613[&Region="NorthernAmerica"])NODE_0000229:1.64495[&Region="NorthernAmerica"])NODE_0000224:0.18625[&Region="NorthernAmerica"])NODE_0000219:0.07163[&Region="NorthernAmerica"])NODE_0000217:1.81412[&Region="NorthernAmerica"])NODE_0000216:2.71355[&Region="NorthernAmerica"])NODE_0000215:7.49354[&Region="NorthernAmerica"])NODE_0000214:6.37286[&Region="NorthernAmerica"])NODE_0000210:7.35760[&Region="NorthernAmerica"])NODE_0000209:9.27834[&Region="NorthernAmerica"])NODE_0000208:5.11857[&Region="NorthernAmerica"])NODE_0000207:22.42890[&Region="NorthernAmerica"],(((HSV-2-4_2012_WestAfrica_CIV:94.27510[&Region="WestAfrica"],(HSV-2-36_2014_WesternEurope_FRA:67.62180[&Region="WesternEurope"],MH790653_2004_NorthernAmerica_USA:57.62180[&Region="NorthernAmerica"])NODE_0000237:28.65330[&Region="NorthernAmerica"])NODE_0000236:4.11303[&Region="NorthernAmerica"],(MH790641_2013_NorthernAmerica_USA:89.71230[&Region="NorthernAmerica"],(MF510359_1996_NorthernAmerica_USA:2.80000[&Region="NorthernAmerica"],(MF510329_1994_NorthernAmerica_USA:0.25590[&Region="NorthernAmerica"],MF510354_1994_NorthernAmerica_USA:0.25590[&Region="NorthernAmerica"])NODE_0000240:0.54410[&Region="NorthernAmerica"])NODE_0000239:69.91230[&Region="NorthernAmerica"])NODE_0000238:9.67587[&Region="NorthernAmerica"])NODE_0000235:11.49120[&Region="NorthernAmerica"],((HSV-2-25_2015_Africa_NCH:97.53730[&Region="Africa"],MF510330_2009_EastAfrica_ZMB:91.53730[&Region="EastAfrica"])NODE_0000242:12.47720[&Region="NorthernAmerica"],(((HSV-2-67_2012_WestAfrica_CIV:79.37160[&Region="WestAfrica"],KX574866_2005_SouthAmerica_PER:72.37160[&Region="SouthAmerica"])NODE_0000245:15.85390[&Region="NorthernAmerica"],(HSV-2-46_2014_Unknown_NCH:89.19960[&Region="NorthernAmerica"],(MH790584_2012_NorthernAmerica_USA:54.07310[&Region="NorthernAmerica"],(KR135309_2007_NorthernAmerica_USA:41.10580[&Region="NorthernAmerica"],((MH790550_2011_NorthernAmerica_USA:0.07650[&Region="NorthernAmerica"],MH790557_2011_NorthernAmerica_USA:0.07650[&Region="NorthernAmerica"])NODE_0000250:30.86350[&Region="NorthernAmerica"],(MH790588_1995_NorthernAmerica_USA:0.17331[&Region="NorthernAmerica"],MH790664_1995_NorthernAmerica_USA:0.17331[&Region="NorthernAmerica"])NODE_0000251:14.76670[&Region="NorthernAmerica"])NODE_0000249:14.16580[&Region="NorthernAmerica"])NODE_0000248:7.96725[&Region="NorthernAmerica"])NODE_0000247:33.12660[&Region="NorthernAmerica"])NODE_0000246:8.02590[&Region="NorthernAmerica"])NODE_0000244:9.94188[&Region="NorthernAmerica"],((KX574861_2003_SouthAmerica_PER:87.40080[&Region="SouthAmerica"],((MF510363_2015_NorthernAmerica_USA:2.80000[&Region="NorthernAmerica"],(MH790566_2013_NorthernAmerica_USA:0.15880[&Region="NorthernAmerica"],MH790604_2014_NorthernAmerica_USA:1.15880[&Region="NorthernAmerica"])NODE_0000256:0.64121[&Region="NorthernAmerica"])NODE_0000255:92.51900[&Region="NorthernAmerica"],((MF510290_2009_NorthernAmerica_USA:0.25677[&Region="NorthernAmerica"],MF510331_2015_NorthernAmerica_USA:6.25677[&Region="NorthernAmerica"])NODE_0000258:85.68620[&Region="NorthernAmerica"],(MH790577_2007_NorthernAmerica_USA:71.42750[&Region="NorthernAmerica"],(HSV-2-40_2014_NorthAfrica_MAR:75.23960[&Region="NorthAfrica"],(MH790598_2008_NorthernAmerica_USA:63.20590[&Region="NorthernAmerica"],((MF510312_2009_EastAfrica_ZMB:54.40850[&Region="EastAfrica"],(HSV-2-52_2014_SouthAmerica_BRA:31.62830[&Region="SouthAmerica"],(MF510348_2006_EastAfrica_ZWE:4.91802[&Region="EastAfrica"],MH790624_2008_WestAfrica_SEN:6.91802[&Region="WestAfrica"])NODE_0000265:18.71030[&Region="EastAfrica"])NODE_0000264:27.78020[&Region="SouthAmerica"])NODE_0000263:4.14092[&Region="NorthernAmerica"],((HSV-2-87_2017_WestAfrica_CIV:21.70830[&Region="WestAfrica"],(MH790628_2007_WestAfrica_SEN:7.53335[&Region="WestAfrica"],(HSV-2-94_2018_WestAfrica_MLI:18.28620[&Region="WestAfrica"],MH790593_2006_CentralAfrica_CMR:6.28625[&Region="CentralAfrica"])NODE_0000269:0.24710[&Region="WestAfrica"])NODE_0000268:4.17495[&Region="WestAfrica"])NODE_0000267:42.48190[&Region="WestAfrica"],((MH790568_2012_NorthernAmerica_USA:50.02390[&Region="NorthernAmerica"],((MF510341_2007_NorthernAmerica_USA:3.32459[&Region="NorthernAmerica"],KX574870_2007_NorthernAmerica_USA:3.32459[&Region="NorthernAmerica"])NODE_0000273:38.75020[&Region="NorthernAmerica"],(KX574865_2005_SouthAmerica_PER:37.99010[&Region="SouthAmerica"],(KX574874_2004_SouthAmerica_PER:33.21510[&Region="SouthAmerica"],MF510303_2009_EastAfrica_TZA:38.21510[&Region="EastAfrica"])NODE_0000275:3.77502[&Region="SouthAmerica"])NODE_0000274:2.08470[&Region="SouthAmerica"])NODE_0000272:2.94909[&Region="NorthernAmerica"])NODE_0000271:8.65132[&Region="NorthernAmerica"],((MH790611_1995_NorthernAmerica_USA:2.63355[&Region="NorthernAmerica"],MH790662_1998_NorthernAmerica_USA:5.63355[&Region="NorthernAmerica"])NODE_0000277:24.37380[&Region="NorthernAmerica"],(((KX574891_2009_NorthernAmerica_USA:0.19439[&Region="NorthernAmerica"],KX574896_2010_NorthernAmerica_USA:1.19439[&Region="NorthernAmerica"])NODE_0000280:19.95530[&Region="NorthernAmerica"],(MH790551_2008_WestAfrica_SEN:8.06164[&Region="WestAfrica"],MH790667_2008_WestAfrica_SEN:8.06164[&Region="WestAfrica"])NODE_0000281:11.08810[&Region="WestAfrica"])NODE_0000279:4.90316[&Region="WestAfrica"],(MH790608_2006_CentralAfrica_CMR:16.99950[&Region="CentralAfrica"],((MH790578_2008_WestAfrica_SEN:0.19133[&Region="WestAfrica"],MH790645_2010_WestAfrica_SEN:2.19133[&Region="WestAfrica"])NODE_0000284:1.93918[&Region="WestAfrica"],(MH790579_2008_WestAfrica_SEN:1.43381[&Region="WestAfrica"],MH790596_2007_WestAfrica_SEN:0.43381[&Region="WestAfrica"])NODE_0000285:0.69670[&Region="WestAfrica"])NODE_0000283:16.86900[&Region="WestAfrica"])NODE_0000282:5.05343[&Region="WestAfrica"])NODE_0000278:15.95450[&Region="WestAfrica"])NODE_0000276:14.66790[&Region="NorthernAmerica"])NODE_0000270:0.51502[&Region="NorthernAmerica"])NODE_0000266:2.35918[&Region="NorthernAmerica"])NODE_0000262:5.65646[&Region="NorthernAmerica"])NODE_0000261:6.03370[&Region="NorthernAmerica"])NODE_0000260:3.18793[&Region="NorthernAmerica"])NODE_0000259:12.51540[&Region="NorthernAmerica"])NODE_0000257:3.37599[&Region="NorthernAmerica"])NODE_0000254:4.08188[&Region="NorthernAmerica"])NODE_0000253:6.00661[&Region="NorthernAmerica"],(((MF510301_2003_SouthAmerica_PER:73.53720[&Region="SouthAmerica"],(KX574907_2006_NorthernAmerica_USA:8.14803[&Region="NorthernAmerica"],(KX574886_2008_NorthernAmerica_USA:3.10144[&Region="NorthernAmerica"],(MF510371_2008_NorthernAmerica_USA:1.79999[&Region="NorthernAmerica"],(MF510294_2014_NorthernAmerica_USA:7.07650[&Region="NorthernAmerica"],MF510352_2007_NorthernAmerica_USA:0.07650[&Region="NorthernAmerica"])NODE_0000292:0.72350[&Region="NorthernAmerica"])NODE_0000291:1.30144[&Region="NorthernAmerica"])NODE_0000290:7.04660[&Region="NorthernAmerica"])NODE_0000289:68.38910[&Region="NorthernAmerica"])NODE_0000288:14.77920[&Region="NorthernAmerica"],((HSV-2-69_2017_NorthAfrica_DZA:89.54630[&Region="NorthAfrica"],(HSV-2-19_2015_Unknown_NCH:84.70480[&Region="NorthernAmerica"],((MF510364_1995_NorthernAmerica_USA:0.43225[&Region="NorthernAmerica"],MF510367_2001_NorthernAmerica_USA:6.43225[&Region="NorthernAmerica"])NODE_0000297:30.79860[&Region="NorthernAmerica"],(HSV-2-22_2015_CentralAfrica_CMR:32.00840[&Region="CentralAfrica"],(KX574879_2005_SouthernAfrica_ZAF:15.43180[&Region="SouthernAfrica"],MF510284_2015_NorthernAmerica_USA:25.43180[&Region="NorthernAmerica"])NODE_0000299:6.57656[&Region="NorthernAmerica"])NODE_0000298:19.22240[&Region="NorthernAmerica"])NODE_0000296:33.47400[&Region="NorthernAmerica"])NODE_0000295:2.84150[&Region="NorthernAmerica"])NODE_0000294:6.04300[&Region="NorthernAmerica"],(((MF510362_2005_NorthernAmerica_USA:5.50782[&Region="NorthernAmerica"],MF621254_2005_NorthernAmerica_USA:5.50782[&Region="NorthernAmerica"])NODE_0000302:65.92220[&Region="NorthernAmerica"],(MF510340_2013_NorthernAmerica_USA:70.61150[&Region="NorthernAmerica"],(HSV-2-54_2013_CentralAfrica_COG:33.87310[&Region="CentralAfrica"],MH790650_2011_NorthernAmerica_USA:31.87310[&Region="NorthernAmerica"])NODE_0000304:36.73840[&Region="NorthernAmerica"])NODE_0000303:8.81853[&Region="NorthernAmerica"])NODE_0000301:6.15351[&Region="NorthernAmerica"],((MF510267_1994_NorthernAmerica_USA:0.51424[&Region="NorthernAmerica"],(MF510346_1996_NorthernAmerica_USA:0.07650[&Region="NorthernAmerica"],MH790567_2006_NorthernAmerica_USA:10.07650[&Region="NorthernAmerica"])NODE_0000307:2.43774[&Region="NorthernAmerica"])NODE_0000306:27.41520[&Region="NorthernAmerica"],(MH790639_2012_NorthernAmerica_USA:4.80000[&Region="NorthernAmerica"],(MF510273_2008_NorthernAmerica_USA:0.15300[&Region="NorthernAmerica"],MF621257_2008_NorthernAmerica_USA:0.15300[&Region="NorthernAmerica"])NODE_0000309:0.64700[&Region="NorthernAmerica"])NODE_0000308:41.12940[&Region="NorthernAmerica"])NODE_0000305:38.65410[&Region="NorthernAmerica"])NODE_0000300:6.00578[&Region="NorthernAmerica"])NODE_0000293:6.72701[&Region="NorthernAmerica"])NODE_0000287:2.56881[&Region="NorthernAmerica"],(MF510350_2007_NorthernAmerica_USA:91.88330[&Region="NorthernAmerica"],(((MF510333_2010_NorthernAmerica_USA:75.91060[&Region="NorthernAmerica"],(MH790629_1999_NorthernAmerica_USA:0.11397[&Region="NorthernAmerica"],MH790654_2002_NorthernAmerica_USA:3.11397[&Region="NorthernAmerica"])NODE_0000314:64.79660[&Region="NorthernAmerica"])NODE_0000313:10.93970[&Region="NorthernAmerica"],((MF510285_1995_NorthernAmerica_USA:0.51090[&Region="NorthernAmerica"],(MF510326_1997_NorthernAmerica_USA:0.16540[&Region="NorthernAmerica"],MF510370_2009_NorthernAmerica_USA:12.16540[&Region="NorthernAmerica"])NODE_0000317:2.34550[&Region="NorthernAmerica"])NODE_0000316:62.48050[&Region="NorthernAmerica"],((MH790600_2004_NorthernAmerica_USA:53.27360[&Region="NorthernAmerica"],(MH790627_2006_NorthernAmerica_USA:3.80000[&Region="NorthernAmerica"],(MH790561_2003_NorthernAmerica_USA:0.07650[&Region="NorthernAmerica"],MH790619_2004_NorthernAmerica_USA:1.07650[&Region="NorthernAmerica"])NODE_0000321:0.72350[&Region="NorthernAmerica"])NODE_0000320:51.47360[&Region="NorthernAmerica"])NODE_0000319:10.66400[&Region="NorthernAmerica"],(MH790576_2006_CentralAfrica_CMR:65.62290[&Region="CentralAfrica"],((MH790573_2011_NorthernAmerica_USA:0.07650[&Region="NorthernAmerica"],MH790599_2015_NorthernAmerica_USA:4.07650[&Region="NorthernAmerica"])NODE_0000324:5.72350[&Region="NorthernAmerica"],(MH790591_2006_NorthernAmerica_USA:0.07650[&Region="NorthernAmerica"],MH790613_2011_NorthernAmerica_USA:5.07650[&Region="NorthernAmerica"])NODE_0000325:0.72350[&Region="NorthernAmerica"])NODE_0000323:64.82290[&Region="NorthernAmerica"])NODE_0000322:0.31465[&Region="NorthernAmerica"])NODE_0000318:8.05388[&Region="NorthernAmerica"])NODE_0000315:8.85882[&Region="NorthernAmerica"])NODE_0000312:4.17646[&Region="NorthernAmerica"],((MH790555_2004_NorthernAmerica_USA:47.18120[&Region="NorthernAmerica"],MH790602_2005_NorthernAmerica_USA:48.18120[&Region="NorthernAmerica"])NODE_0000327:27.48920[&Region="NorthernAmerica"],(HSV-2-47_2014_NorthernAmerica_GLP:72.95500[&Region="NorthernAmerica"],((HSV-2-79_2017_CentralAfrica_COG:3.80000[&Region="CentralAfrica"],(HSV-2-30_2015_CentralAfrica_COG:1.16458[&Region="CentralAfrica"],HSV-2-53_2014_CentralAfrica_COG:0.16458[&Region="CentralAfrica"])NODE_0000331:0.63542[&Region="CentralAfrica"])NODE_0000330:67.47700[&Region="CentralAfrica"],(HSV-2-42_2014_WesternAsia_JOR:66.02150[&Region="WesternAsia"],((MH790669_2009_NorthernAmerica_USA:47.96040[&Region="NorthernAmerica"],(MH790590_2006_CentralAfrica_CMR:0.23306[&Region="CentralAfrica"],MH790625_2006_CentralAfrica_CMR:0.23306[&Region="CentralAfrica"])NODE_0000335:44.72730[&Region="CentralAfrica"])NODE_0000334:11.46540[&Region="NorthernAmerica"],(((KX574877_2006_SouthAmerica_PER:14.09430[&Region="SouthAmerica"],MH790583_2003_SouthAmerica_PER:11.09430[&Region="SouthAmerica"])NODE_0000338:1.67072[&Region="SouthAmerica"],(MH790622_1999_NorthernAmerica_USA:6.64472[&Region="NorthernAmerica"],(MF510295_2005_NorthernAmerica_USA:11.84470[&Region="NorthernAmerica"],(MF510336_2007_NorthernAmerica_USA:13.61650[&Region="NorthernAmerica"],(MF510318_1994_NorthernAmerica_USA:0.07650[&Region="NorthernAmerica"],(MF510342_2013_NorthernAmerica_USA:17.20300[&Region="NorthernAmerica"],MH790562_1996_NorthernAmerica_USA:0.20304[&Region="NorthernAmerica"])NODE_0000343:1.87346[&Region="NorthernAmerica"])NODE_0000342:0.53998[&Region="NorthernAmerica"])NODE_0000341:0.22825[&Region="NorthernAmerica"])NODE_0000340:0.79999[&Region="NorthernAmerica"])NODE_0000339:2.12034[&Region="NorthernAmerica"])NODE_0000337:34.77090[&Region="NorthernAmerica"],((MH790671_2014_NorthernAmerica_USA:47.01050[&Region="NorthernAmerica"],(KR135305_2007_EastAfrica_UGA:34.91890[&Region="EastAfrica"],KX574885_2008_NorthernAmerica_USA:35.91890[&Region="NorthernAmerica"])NODE_0000346:5.09164[&Region="NorthernAmerica"])NODE_0000345:4.80628[&Region="NorthernAmerica"],(((MF621255_2006_SouthAmerica_PER:41.98550[&Region="SouthAmerica"],(MH790634_2000_NorthernAmerica_USA:33.58930[&Region="NorthernAmerica"],(KX574881_2007_SouthernAfrica_ZAF:9.97292[&Region="SouthernAfrica"],MF510289_2009_SouthernAfrica_BWA:11.97290[&Region="SouthernAfrica"])NODE_0000351:30.61640[&Region="SouthernAfrica"])NODE_0000350:2.39626[&Region="NorthernAmerica"])NODE_0000349:1.17440[&Region="NorthernAmerica"],((KR135308_2007_NorthernAmerica_USA:13.28390[&Region="NorthernAmerica"],KX574903_2003_NorthernAmerica_USA:9.28386[&Region="NorthernAmerica"])NODE_0000353:28.84030[&Region="NorthernAmerica"],((HSV-2-5_2011_Africa_NCH:33.73470[&Region="Africa"],HSV-2-59_2013_SoutheasternAsia_VNM:35.73470[&Region="SoutheasternAsia"])NODE_0000355:2.56582[&Region="NorthernAmerica"],(KX574860_2004_SouthAmerica_PER:26.02820[&Region="SouthAmerica"],((KX574887_2008_NorthernAmerica_USA:0.10807[&Region="NorthernAmerica"],KX574898_2011_NorthernAmerica_USA:3.10807[&Region="NorthernAmerica"])NODE_0000358:2.10898[&Region="NorthernAmerica"],(MH790606_2015_NorthernAmerica_USA:6.76001[&Region="NorthernAmerica"],(MH790657_2012_NorthernAmerica_USA:3.46350[&Region="NorthernAmerica"],MH790663_2010_NorthernAmerica_USA:1.46350[&Region="NorthernAmerica"])NODE_0000360:0.29650[&Region="NorthernAmerica"])NODE_0000359:2.45704[&Region="NorthernAmerica"])NODE_0000357:27.81120[&Region="NorthernAmerica"])NODE_0000356:3.27231[&Region="NorthernAmerica"])NODE_0000354:9.82357[&Region="NorthernAmerica"])NODE_0000352:2.03583[&Region="NorthernAmerica"])NODE_0000348:0.54186[&Region="NorthernAmerica"],(((HSV-2-13_2013_CentralAfrica_COG:40.23810[&Region="CentralAfrica"],HSV-2-35_2015_EasternEurope_RUS:42.23810[&Region="EasternEurope"])NODE_0000363:8.66894[&Region="NorthernAmerica"],((KX574883_2006_EastAfrica_ZMB:40.17320[&Region="EastAfrica"],(HSV-2-74_2017_EastAfrica_BDI:50.14830[&Region="EastAfrica"],(HSV-2-63_2013_SoutheasternAsia_KHM:46.06790[&Region="SoutheasternAsia"],(KX574894_2008_EastAfrica_KEN:35.81870[&Region="EastAfrica"],KX574902_2006_EastAfrica_TZA:33.81870[&Region="EastAfrica"])NODE_0000368:5.24921[&Region="EastAfrica"])NODE_0000367:0.08043[&Region="EastAfrica"])NODE_0000366:1.02484[&Region="EastAfrica"])NODE_0000365:0.82796[&Region="EastAfrica"],((MH790575_2007_NorthernAmerica_USA:3.79999[&Region="NorthernAmerica"],(MF510276_2012_NorthernAmerica_USA:8.07650[&Region="NorthernAmerica"],MH790570_2004_NorthernAmerica_USA:0.07650[&Region="NorthernAmerica"])NODE_0000371:0.72350[&Region="NorthernAmerica"])NODE_0000370:21.59160[&Region="NorthernAmerica"],(MH790580_1997_NorthernAmerica_USA:2.30378[&Region="NorthernAmerica"],(MH790651_2002_NorthernAmerica_USA:6.07650[&Region="NorthernAmerica"],MH790670_1996_NorthernAmerica_USA:0.07650[&Region="NorthernAmerica"])NODE_0000373:1.22728[&Region="NorthernAmerica"])NODE_0000372:13.08780[&Region="NorthernAmerica"])NODE_0000369:16.60960[&Region="NorthernAmerica"])NODE_0000364:0.90589[&Region="NorthernAmerica"])NODE_0000362:0.76019[&Region="NorthernAmerica"],(((HSV-2-92_2018_CentralAfrica_COG:44.56420[&Region="CentralAfrica"],(MH790560_2008_NorthernAmerica_USA:31.67220[&Region="NorthernAmerica"],MH790597_2008_WestAfrica_SEN:31.67220[&Region="WestAfrica"])NODE_0000377:2.89200[&Region="NorthernAmerica"])NODE_0000376:5.55961[&Region="NorthernAmerica"],(MF510332_1998_NorthernAmerica_USA:2.03325[&Region="NorthernAmerica"],(MF510305_1997_NorthernAmerica_USA:0.07650[&Region="NorthernAmerica"],MH790642_2007_NorthernAmerica_USA:10.07650[&Region="NorthernAmerica"])NODE_0000379:0.95675[&Region="NorthernAmerica"])NODE_0000378:28.09050[&Region="NorthernAmerica"])NODE_0000375:2.68452[&Region="NorthernAmerica"],((MH790572_1998_NorthernAmerica_USA:5.50551[&Region="NorthernAmerica"],MH790614_1998_NorthernAmerica_USA:5.50551[&Region="NorthernAmerica"])NODE_0000381:16.75510[&Region="NorthernAmerica"],((MF510306_2014_NorthernAmerica_USA:13.21100[&Region="NorthernAmerica"],(MF510292_2014_NorthernAmerica_USA:12.07380[&Region="NorthernAmerica"],MH790585_2002_NorthernAmerica_USA:0.07381[&Region="NorthernAmerica"])NODE_0000384:1.13721[&Region="NorthernAmerica"])NODE_0000383:24.33090[&Region="NorthernAmerica"],(MH790665_1996_NorthernAmerica_USA:11.94140[&Region="NorthernAmerica"],((HSV-2-32_2015_CentralAfrica_COG:16.34540[&Region="CentralAfrica"],HSV-2-55_2013_Africa_NCH:14.34540[&Region="Africa"])NODE_0000387:13.98730[&Region="CentralAfrica"],(HSV-2-23_2015_NorthAfrica_DZA:29.16670[&Region="NorthAfrica"],(MF510307_2010_NorthernAmerica_USA:11.97310[&Region="NorthernAmerica"],((MF510288_2000_NorthernAmerica_USA:0.55932[&Region="NorthernAmerica"],MF510328_2010_NorthernAmerica_USA:10.55930[&Region="NorthernAmerica"])NODE_0000391:0.24067[&Region="NorthernAmerica"],(MF510278_2001_NorthernAmerica_USA:0.00000[&Region="NorthernAmerica"],(MH790615_2004_NorthernAmerica_USA:0.00000[&Region="NorthernAmerica"],MF510319_2010_NorthernAmerica_USA:6.00000[&Region="NorthernAmerica"])NODE_0000393:3.00000[&Region="NorthernAmerica"])NODE_0000392:1.79999[&Region="NorthernAmerica"])NODE_0000390:1.17311[&Region="NorthernAmerica"])NODE_0000389:12.19360[&Region="NorthernAmerica"])NODE_0000388:1.16595[&Region="NorthernAmerica"])NODE_0000386:0.60876[&Region="NorthernAmerica"])NODE_0000385:7.60046[&Region="NorthernAmerica"])NODE_0000382:0.71874[&Region="NorthernAmerica"])NODE_0000380:10.54770[&Region="NorthernAmerica"])NODE_0000374:1.85891[&Region="NorthernAmerica"])NODE_0000361:1.03457[&Region="NorthernAmerica"])NODE_0000347:0.11502[&Region="NorthernAmerica"])NODE_0000344:6.71916[&Region="NorthernAmerica"])NODE_0000336:5.88979[&Region="NorthernAmerica"])NODE_0000333:1.59569[&Region="NorthernAmerica"])NODE_0000332:2.25553[&Region="NorthernAmerica"])NODE_0000329:4.67803[&Region="NorthernAmerica"])NODE_0000328:11.71530[&Region="NorthernAmerica"])NODE_0000326:10.35640[&Region="NorthernAmerica"])NODE_0000311:3.85663[&Region="NorthernAmerica"])NODE_0000310:3.00182[&Region="NorthernAmerica"])NODE_0000286:2.52231[&Region="NorthernAmerica"])NODE_0000252:2.75996[&Region="NorthernAmerica"])NODE_0000243:1.84711[&Region="NorthernAmerica"])NODE_0000241:2.86481[&Region="NorthernAmerica"])NODE_0000234:0.80793[&Region="NorthernAmerica"])NODE_0000206:2.92266[&Region="NorthernAmerica"])NODE_0000172:1.93516[&Region="NorthernAmerica"])NODE_0000150:1.62229[&Region="NorthernAmerica"])NODE_0000125:1.24733[&Region="NorthernAmerica"])NODE_0000101:3.02640[&Region="NorthernAmerica"])NODE_0000069:1.69719[&Region="NorthernAmerica"])NODE_0000046:0.26083[&Region="NorthernAmerica"])NODE_0000042:3.89948[&Region="NorthernAmerica"])NODE_0000037:1.18931[&Region="EastAfrica"])NODE_0000036:4.20410[&Region="EastAfrica"])NODE_0000034:2.40245[&Region="EastAfrica"])NODE_0000028:3.41983[&Region="EastAfrica"])NODE_0000021:4.85055[&Region="EastAfrica"])NODE_0000019:11.83550[&Region="EastAfrica"])NODE_0000016:62.66370[&Region="EastAfrica"])NODE_0000015:45.08610[&Region="EastAfrica"])NODE_0000013:347.18200[&Region="EastAfrica"])NODE_0000000:0.00100;
 Tree tree_1E-6=((((HSV-2-11_2006_WestAfrica_CIV:19.32760[&region="WestAfrica"],HSV-2-12_2007_WestAfrica_CIV:20.32760[&region="WestAfrica"])NODE_0000003:846.09300[&region="WestAfrica"],(HSV-2-16_2014_WestAfrica_NCH:782.98200[&region="WestAfrica"],(HSV-2-1_2008_WestAfrica_GIN:722.01900[&region="WestAfrica"],HSV-2-7_2008_WestAfrica_MLI:722.01900[&region="WestAfrica"])NODE_0000005:54.96300[&region="WestAfrica"])NODE_0000004:90.43860[&region="WestAfrica"])NODE_0000002:197.58500[&region="WestAfrica"],((HSV-2-10_2006_CentralAfrica_COD:856.68800[&region="CentralAfrica"],HSV-2-43_2014_CentralAfrica_COG:864.68800[&region="CentralAfrica"])NODE_0000007:67.50150[&region="WestAfrica"],((HSV-2-2_2010_WestAfrica_NGA:593.31100[&region="WestAfrica"],HSV-2-3_2010_WestAfrica_NER:593.31100[&region="WestAfrica"])NODE_0000009:244.83500[&region="WestAfrica"],((HSV-2-6_2008_CentralAfrica_GNQ:573.93200[&region="CentralAfrica"],HSV-2-29_2015_CentralAfrica_GAB:580.93200[&region="CentralAfrica"])NODE_0000011:113.14200[&region="WestAfrica"],(HSV-2-8_2009_WestAfrica_MLI:459.87200[&region="WestAfrica"],HSV-2-31_2015_WestAfrica_BEN:465.87200[&region="WestAfrica"])NODE_0000012:228.20200[&region="WestAfrica"])NODE_0000010:149.07100[&region="WestAfrica"])NODE_0000008:90.04410[&region="WestAfrica"])NODE_0000006:138.81600[&region="WestAfrica"])NODE_0000001:5014.49000[&region="WestAfrica"],((KU893109_2011_EastAfrica_UGA:55.93440[&region="EastAfrica"],KX574906_2011_EastAfrica_UGA:55.93440[&region="EastAfrica"])NODE_0000014:2550.96000[&region="EastAfrica"],(HSV-2-27_2015_WestAfrica_MLI:2162.17000[&region="WestAfrica"],((MF510366_2012_EastAfrica_UGA:1165.27000[&region="EastAfrica"],(KR135302_2007_EastAfrica_UGA:776.67100[&region="EastAfrica"],MF510337_2012_EastAfrica_UGA:781.67100[&region="EastAfrica"])NODE_0000018:383.59800[&region="EastAfrica"])NODE_0000017:355.79200[&region="EastAfrica"],((KR135303_2007_EastAfrica_UGA:988.27500[&region="EastAfrica"],KR135315_2007_EastAfrica_UGA:988.27500[&region="EastAfrica"])NODE_0000020:407.99700[&region="EastAfrica"],(((HSV-2-17_2014_EastAfrica_BDI:896.93000[&region="EastAfrica"],(KR135307_2008_EastAfrica_UGA:6.17178[&region="EastAfrica"],KR135319_2008_EastAfrica_UGA:6.17178[&region="EastAfrica"])NODE_0000024:884.75800[&region="EastAfrica"])NODE_0000023:296.08000[&region="EastAfrica"],(MH790652_2012_NorthernAmerica_USA:1111.39000[&region="NorthernAmerica"],(MF510296_2007_EastAfrica_UGA:834.85200[&region="EastAfrica"],(KR135299_2007_EastAfrica_UGA:366.89300[&region="EastAfrica"],KR135301_2007_EastAfrica_UGA:366.89300[&region="EastAfrica"])NODE_0000027:467.95900[&region="EastAfrica"])NODE_0000026:271.53600[&region="EastAfrica"])NODE_0000025:79.62260[&region="EastAfrica"])NODE_0000022:161.77200[&region="EastAfrica"],((KR135318_2008_EastAfrica_UGA:955.48900[&region="EastAfrica"],(KR135306_2008_EastAfrica_UGA:777.96600[&region="EastAfrica"],(KR135300_2007_EastAfrica_UGA:379.80400[&region="EastAfrica"],(MF621258_2009_EastAfrica_KEN:307.05900[&region="EastAfrica"],(KR135316_2007_EastAfrica_UGA:286.32300[&region="EastAfrica"],KR135317_2007_EastAfrica_UGA:286.32300[&region="EastAfrica"])NODE_0000033:18.73660[&region="EastAfrica"])NODE_0000032:74.74470[&region="EastAfrica"])NODE_0000031:397.16200[&region="EastAfrica"])NODE_0000030:177.52300[&region="EastAfrica"])NODE_0000029:359.87800[&region="EastAfrica"],((HSV-2-14_2013_WestAfrica_NCH:975.58400[&region="WestAfrica"],MF510280_2009_EastAfrica_UGA:971.58400[&region="EastAfrica"])NODE_0000035:319.90000[&region="EastAfrica"],(HSV-2-48_2014_CentralAfrica_COG:1251.62000[&region="CentralAfrica"],((KR135304_2007_EastAfrica_UGA:1069.83000[&region="EastAfrica"],(MF510347_2009_EastAfrica_TZA:886.52000[&region="EastAfrica"],(HSV-2-50_2014_CentralAfrica_COG:648.15400[&region="CentralAfrica"],(MF510360_2013_NorthernAmerica_USA:11.76500[&region="NorthernAmerica"],MF510369_2002_NorthernAmerica_USA:0.76499[&region="NorthernAmerica"])NODE_0000041:635.38900[&region="NorthernAmerica"])NODE_0000040:243.36600[&region="EastAfrica"])NODE_0000039:185.31000[&region="EastAfrica"])NODE_0000038:161.96000[&region="EastAfrica"],(((HSV-2-39_2014_WestAfrica_MLI:967.85100[&region="WestAfrica"],HSV-2-66_2012_CentralAfrica_COG:965.85100[&region="CentralAfrica"])NODE_0000044:127.98600[&region="NorthernAmerica"],(KX574862_2005_EastAfrica_ZMB:714.24100[&region="EastAfrica"],KX574863_2005_EastAfrica_ZWE:714.24100[&region="EastAfrica"])NODE_0000045:372.59600[&region="EastAfrica"])NODE_0000043:101.88900[&region="NorthernAmerica"],((HSV-2-78_2017_SoutheasternAsia_THA:1155.65000[&region="SoutheasternAsia"],(KR135298_2003_NorthernAmerica_USA:1102.69000[&region="NorthernAmerica"],((KR135328_2009_EasternAsia_JPN:986.79600[&region="EasternAsia"],(MH790581_2011_NorthernAmerica_USA:633.69800[&region="NorthernAmerica"],(KR135323_2010_EasternAsia_JPN:494.76300[&region="EasternAsia"],(KR135324_2008_EasternAsia_JPN:257.07800[&region="EasternAsia"],(KR135326_2009_EasternAsia_JPN:236.92500[&region="EasternAsia"],KR135329_2010_EasternAsia_JPN:237.92500[&region="EasternAsia"])NODE_0000054:21.15340[&region="EasternAsia"])NODE_0000053:235.68500[&region="EasternAsia"])NODE_0000052:137.93500[&region="EasternAsia"])NODE_0000051:355.09800[&region="EasternAsia"])NODE_0000050:50.82310[&region="NorthernAmerica"],((KR135322_2009_EasternAsia_JPN:805.19500[&region="EasternAsia"],KR135327_2010_EasternAsia_JPN:806.19500[&region="EasternAsia"])NODE_0000056:131.77600[&region="NorthernAmerica"],((MH790644_2009_NorthernAmerica_USA:30.73120[&region="NorthernAmerica"],(MF510351_2013_NorthernAmerica_USA:26.73120[&region="NorthernAmerica"],((MF510272_2004_NorthernAmerica_USA:1.99991[&region="NorthernAmerica"],MF510291_2004_NorthernAmerica_USA:1.99991[&region="NorthernAmerica"])NODE_0000061:7.85605[&region="NorthernAmerica"],(MF510300_2007_NorthernAmerica_USA:1.00000[&region="NorthernAmerica"],MF510357_2006_NorthernAmerica_USA:0.00000[&region="NorthernAmerica"])NODE_0000062:11.85600[&region="NorthernAmerica"])NODE_0000060:7.87522[&region="NorthernAmerica"])NODE_0000059:7.99998[&region="NorthernAmerica"])NODE_0000058:841.58800[&region="NorthernAmerica"],((MF510321_2009_NorthernAmerica_USA:90.13720[&region="NorthernAmerica"],(KX574889_1994_NorthernAmerica_USA:2.37578[&region="NorthernAmerica"],KX574890_1993_NorthernAmerica_USA:1.37578[&region="NorthernAmerica"])NODE_0000065:72.76140[&region="NorthernAmerica"])NODE_0000064:619.60300[&region="NorthernAmerica"],(MH790646_2007_NorthernAmerica_USA:171.02700[&region="NorthernAmerica"],(MF510297_2014_NorthernAmerica_USA:131.96400[&region="NorthernAmerica"],(MF510277_2013_NorthernAmerica_USA:123.12400[&region="NorthernAmerica"],MH790571_2004_NorthernAmerica_USA:114.12400[&region="NorthernAmerica"])NODE_0000068:7.83960[&region="NorthernAmerica"])NODE_0000067:46.06350[&region="NorthernAmerica"])NODE_0000066:536.71300[&region="NorthernAmerica"])NODE_0000063:162.57900[&region="NorthernAmerica"])NODE_0000057:64.65130[&region="NorthernAmerica"])NODE_0000055:100.64800[&region="NorthernAmerica"])NODE_0000049:71.06860[&region="NorthernAmerica"])NODE_0000048:38.96410[&region="NorthernAmerica"])NODE_0000047:42.30220[&region="NorthernAmerica"],(((MF510302_2004_EastAfrica_ZMB:947.54500[&region="EastAfrica"],MH790552_2013_NorthernAmerica_USA:956.54500[&region="NorthernAmerica"])NODE_0000071:157.93700[&region="NorthernAmerica"],(((MF510358_2012_EastAfrica_UGA:759.33000[&region="EastAfrica"],(MF510327_2010_NorthernAmerica_USA:36.25420[&region="NorthernAmerica"],(MF510316_2013_NorthernAmerica_USA:24.06970[&region="NorthernAmerica"],MH790617_2006_NorthernAmerica_USA:17.06970[&region="NorthernAmerica"])NODE_0000076:15.18440[&region="NorthernAmerica"])NODE_0000075:721.07500[&region="NorthernAmerica"])NODE_0000074:265.10000[&region="NorthernAmerica"],((KX574893_2008_EastAfrica_KEN:839.80900[&region="EastAfrica"],(MH790553_2005_NorthernAmerica_USA:674.13000[&region="NorthernAmerica"],(MF510368_2012_NorthernAmerica_USA:400.62100[&region="NorthernAmerica"],(HSV-2-60_2013_CentralAfrica_COG:70.00090[&region="CentralAfrica"],KX574871_2004_EastAfrica_ZWE:61.00090[&region="EastAfrica"])NODE_0000081:331.62000[&region="CentralAfrica"])NODE_0000080:280.50900[&region="NorthernAmerica"])NODE_0000079:162.67800[&region="NorthernAmerica"])NODE_0000078:85.20310[&region="NorthernAmerica"],(HSV-2-41_2014_SouthAmerica_SUR:798.09200[&region="SouthAmerica"],(KX574888_1994_NorthernAmerica_USA:15.67860[&region="NorthernAmerica"],(KX574895_2009_NorthernAmerica_USA:29.30850[&region="NorthernAmerica"],(MF510353_2009_NorthernAmerica_USA:19.18040[&region="NorthernAmerica"],(MF510313_2004_NorthernAmerica_USA:0.76499[&region="NorthernAmerica"],MF510365_2010_NorthernAmerica_USA:6.76499[&region="NorthernAmerica"])NODE_0000086:13.41540[&region="NorthernAmerica"])NODE_0000085:10.12810[&region="NorthernAmerica"])NODE_0000084:1.37015[&region="NorthernAmerica"])NODE_0000083:762.41300[&region="NorthernAmerica"])NODE_0000082:132.92000[&region="NorthernAmerica"])NODE_0000077:95.41740[&region="NorthernAmerica"])NODE_0000073:57.16900[&region="NorthernAmerica"],(((HSV-2-91_2018_WestAfrica_MLI:114.34900[&region="WestAfrica"],(MF564036_2007_NorthernAmerica_USA:11.05380[&region="NorthernAmerica"],MF564037_2008_NorthernAmerica_USA:12.05380[&region="NorthernAmerica"])NODE_0000090:92.29530[&region="NorthernAmerica"])NODE_0000089:851.94100[&region="NorthernAmerica"],((KR135314_1996_NorthernAmerica_USA:749.86700[&region="NorthernAmerica"],MF510325_2009_EastAfrica_ZMB:762.86700[&region="EastAfrica"])NODE_0000092:108.35800[&region="NorthernAmerica"],(MF510274_2002_NorthernAmerica_USA:7.76268[&region="NorthernAmerica"],MF510311_2007_NorthernAmerica_USA:12.76270[&region="NorthernAmerica"])NODE_0000093:856.46200[&region="NorthernAmerica"])NODE_0000091:86.06580[&region="NorthernAmerica"])NODE_0000088:5.10752[&region="NorthernAmerica"],((MF510317_2015_NorthernAmerica_USA:12.74870[&region="NorthernAmerica"],MF510356_2014_NorthernAmerica_USA:11.74870[&region="NorthernAmerica"])NODE_0000095:741.87800[&region="NorthernAmerica"],((HSV-2-90_2018_NorthAfrica_MAR:291.47300[&region="NorthAfrica"],(KR135310_2007_NorthernAmerica_USA:127.02400[&region="NorthernAmerica"],MH790620_2013_NorthernAmerica_USA:133.02400[&region="NorthernAmerica"])NODE_0000098:153.44800[&region="NorthernAmerica"])NODE_0000097:183.16900[&region="NorthernAmerica"],(MH790632_2009_NorthernAmerica_USA:358.09500[&region="NorthernAmerica"],(KX574904_2004_NorthernAmerica_USA:66.65460[&region="NorthernAmerica"],MF510293_2013_NorthernAmerica_USA:75.65460[&region="NorthernAmerica"])NODE_0000100:286.44100[&region="NorthernAmerica"])NODE_0000099:107.54700[&region="NorthernAmerica"])NODE_0000096:282.98500[&region="NorthernAmerica"])NODE_0000094:213.77100[&region="NorthernAmerica"])NODE_0000087:116.20100[&region="NorthernAmerica"])NODE_0000072:31.88310[&region="NorthernAmerica"])NODE_0000070:60.14910[&region="NorthernAmerica"],(((HSV-2-9_2006_WestAfrica_CIV:864.90000[&region="WestAfrica"],(HSV-2-64_2012_WestAfrica_CIV:245.85300[&region="WestAfrica"],(HSV-2-21_2015_WestAfrica_CIV:222.40500[&region="WestAfrica"],(KU310667_2013_NorthernAmerica_USA:190.82200[&region="NorthernAmerica"],(HSV-2-62_2013_WestAfrica_CIV:130.62400[&region="WestAfrica"],HSV-2-72_2016_SouthernEurope_ITA:133.62400[&region="SouthernEurope"])NODE_0000107:60.19760[&region="WestAfrica"])NODE_0000106:29.58300[&region="WestAfrica"])NODE_0000105:26.44900[&region="WestAfrica"])NODE_0000104:625.04600[&region="WestAfrica"])NODE_0000103:223.98800[&region="WestAfrica"],(KX574905_2006_EastAfrica_ZMB:1049.84000[&region="EastAfrica"],((MF564034_2004_NorthernAmerica_USA:11.16100[&region="NorthernAmerica"],MF564035_2004_NorthernAmerica_USA:11.16100[&region="NorthernAmerica"])NODE_0000110:916.10000[&region="NorthernAmerica"],((KR135320_1995_SouthernAfrica_ZAF:141.36500[&region="SouthernAfrica"],KR135321_1989_NorthernAmerica_USA:135.36500[&region="NorthernAmerica"])NODE_0000112:595.85400[&region="NorthernAmerica"],((MF510286_2007_NorthernAmerica_USA:101.26500[&region="NorthernAmerica"],(MF510349_2012_NorthernAmerica_USA:96.53000[&region="NorthernAmerica"],(MF510335_2013_NorthernAmerica_USA:96.78500[&region="NorthernAmerica"],MH790556_2012_NorthernAmerica_USA:95.78500[&region="NorthernAmerica"])NODE_0000116:0.74507[&region="NorthernAmerica"])NODE_0000115:9.73472[&region="NorthernAmerica"])NODE_0000114:556.98700[&region="NorthernAmerica"],((HSV-2-38_2014_WestAfrica_NGA:312.03000[&region="WestAfrica"],MH790565_2009_NorthernAmerica_USA:307.03000[&region="NorthernAmerica"])NODE_0000118:119.52900[&region="NorthernAmerica"],((MH790558_2005_NorthernAmerica_USA:2.17699[&region="NorthernAmerica"],MH790574_2005_NorthernAmerica_USA:2.17699[&region="NorthernAmerica"])NODE_0000120:381.67300[&region="NorthernAmerica"],(MH790616_2005_NorthernAmerica_USA:302.81800[&region="NorthernAmerica"],(MH790587_2013_NorthernAmerica_USA:309.46400[&region="NorthernAmerica"],(HSV-2-34_2015_WestAfrica_CIV:274.13000[&region="WestAfrica"],(MH790589_2004_NorthernAmerica_USA:2.71809[&region="NorthernAmerica"],MH790636_2004_NorthernAmerica_USA:2.71809[&region="NorthernAmerica"])NODE_0000124:260.41200[&region="NorthernAmerica"])NODE_0000123:37.33350[&region="NorthernAmerica"])NODE_0000122:1.35477[&region="NorthernAmerica"])NODE_0000121:81.03120[&region="NorthernAmerica"])NODE_0000119:38.70990[&region="NorthernAmerica"])NODE_0000117:233.69300[&region="NorthernAmerica"])NODE_0000113:90.96670[&region="NorthernAmerica"])NODE_0000111:181.04200[&region="NorthernAmerica"])NODE_0000109:120.58100[&region="NorthernAmerica"])NODE_0000108:39.04600[&region="NorthernAmerica"])NODE_0000102:46.17210[&region="NorthernAmerica"],((((MF510304_1995_NorthernAmerica_USA:5.00001[&region="NorthernAmerica"],(MF510310_1998_NorthernAmerica_USA:0.76499[&region="NorthernAmerica"],MF510344_2006_NorthernAmerica_USA:8.76499[&region="NorthernAmerica"])NODE_0000129:7.23502[&region="NorthernAmerica"])NODE_0000128:974.31200[&region="NorthernAmerica"],((KX574868_1994_NorthernAmerica_USA:0.76499[&region="NorthernAmerica"],KX574869_1995_NorthernAmerica_USA:1.76499[&region="NorthernAmerica"])NODE_0000131:764.60100[&region="NorthernAmerica"],(HSV-2-37_2014_Unknown_NCH:674.47700[&region="NorthernAmerica"],(KX574872_2004_SouthAmerica_PER:346.47600[&region="SouthAmerica"],MF510334_2004_SouthAmerica_PER:346.47600[&region="SouthAmerica"])NODE_0000133:318.00100[&region="SouthAmerica"])NODE_0000132:110.88900[&region="NorthernAmerica"])NODE_0000130:212.94600[&region="NorthernAmerica"])NODE_0000127:68.89310[&region="NorthernAmerica"],((MF510309_2006_EastAfrica_ZMB:692.11200[&region="EastAfrica"],MH790643_2005_NorthernAmerica_USA:691.11200[&region="NorthernAmerica"])NODE_0000135:235.58500[&region="NorthernAmerica"],((MH790554_2001_NorthernAmerica_USA:146.37700[&region="NorthernAmerica"],MH790660_2008_NorthernAmerica_USA:153.37700[&region="NorthernAmerica"])NODE_0000137:532.12700[&region="NorthernAmerica"],(MH790633_2006_NorthernAmerica_USA:582.08400[&region="NorthernAmerica"],(MH790601_2013_NorthernAmerica_USA:461.93400[&region="NorthernAmerica"],(KR135325_2009_EasternAsia_JPN:303.28100[&region="EasternAsia"],((MH790607_2005_NorthernAmerica_USA:1.53550[&region="NorthernAmerica"],MH790648_2005_NorthernAmerica_USA:1.53550[&region="NorthernAmerica"])NODE_0000142:266.41900[&region="NorthernAmerica"],(MF621256_2007_EastAfrica_ZWE:231.94600[&region="EastAfrica"],(HSV-2-76_2017_WestAfrica_GIN:232.19100[&region="WestAfrica"],((MF510361_2006_EastAfrica_ZMB:191.01700[&region="EastAfrica"],(KX574867_2005_SouthAmerica_PER:122.79900[&region="SouthAmerica"],MF510275_2009_EastAfrica_KEN:126.79900[&region="EastAfrica"])NODE_0000147:67.21850[&region="EastAfrica"])NODE_0000146:29.41200[&region="EastAfrica"],(MF510315_2002_NorthernAmerica_USA:5.00000[&region="NorthernAmerica"],(MF510338_2015_NorthernAmerica_USA:17.01010[&region="NorthernAmerica"],MH790592_2008_NorthernAmerica_USA:10.01010[&region="NorthernAmerica"])NODE_0000149:0.98988[&region="NorthernAmerica"])NODE_0000148:211.42900[&region="NorthernAmerica"])NODE_0000145:0.76157[&region="EastAfrica"])NODE_0000144:9.75503[&region="EastAfrica"])NODE_0000143:38.00870[&region="EastAfrica"])NODE_0000141:31.32600[&region="NorthernAmerica"])NODE_0000140:154.65400[&region="NorthernAmerica"])NODE_0000139:127.15000[&region="NorthernAmerica"])NODE_0000138:101.41900[&region="NorthernAmerica"])NODE_0000136:244.19300[&region="NorthernAmerica"])NODE_0000134:131.50800[&region="NorthernAmerica"])NODE_0000126:62.60360[&region="NorthernAmerica"],((((HSV-2-51_2014_NorthernAmerica_HTI:703.77100[&region="NorthernAmerica"],MF510320_2006_SouthAmerica_PER:695.77100[&region="SouthAmerica"])NODE_0000153:203.56600[&region="NorthernAmerica"],(KR135311_2005_NorthernAmerica_USA:825.89300[&region="NorthernAmerica"],(MH790626_2005_NorthernAmerica_USA:2.11971[&region="NorthernAmerica"],MH790647_2005_NorthernAmerica_USA:2.11971[&region="NorthernAmerica"])NODE_0000155:823.77400[&region="NorthernAmerica"])NODE_0000154:72.44350[&region="NorthernAmerica"])NODE_0000152:147.26400[&region="NorthernAmerica"],((KX574908_1995_NorthernAmerica_USA:157.58700[&region="NorthernAmerica"],(KX574897_1998_NorthernAmerica_USA:0.76499[&region="NorthernAmerica"],MH790618_2011_NorthernAmerica_USA:13.76500[&region="NorthernAmerica"])NODE_0000158:159.82200[&region="NorthernAmerica"])NODE_0000157:818.37400[&region="NorthernAmerica"],((KR135312_2009_NorthernAmerica_USA:11.56650[&region="NorthernAmerica"],KR135313_2011_NorthernAmerica_USA:13.56650[&region="NorthernAmerica"])NODE_0000160:568.25100[&region="NorthernAmerica"],((MF510282_2004_NorthernAmerica_USA:177.25600[&region="NorthernAmerica"],(KX574875_2005_SouthAmerica_PER:107.12000[&region="SouthAmerica"],(MF510298_2003_NorthernAmerica_USA:1.78370[&region="NorthernAmerica"],MH790668_2007_NorthernAmerica_USA:5.78370[&region="NorthernAmerica"])NODE_0000164:103.33700[&region="NorthernAmerica"])NODE_0000163:71.13560[&region="NorthernAmerica"])NODE_0000162:210.37300[&region="NorthernAmerica"],((MH790586_2016_NorthernAmerica_USA:129.76900[&region="NorthernAmerica"],MH790635_2010_NorthernAmerica_USA:123.76900[&region="NorthernAmerica"])NODE_0000166:255.26100[&region="NorthernAmerica"],((MF510339_1995_NorthernAmerica_USA:0.76499[&region="NorthernAmerica"],(MF510314_2000_NorthernAmerica_USA:0.76499[&region="NorthernAmerica"],MH790563_2007_NorthernAmerica_USA:7.76499[&region="NorthernAmerica"])NODE_0000169:5.00000[&region="NorthernAmerica"])NODE_0000168:325.41700[&region="NorthernAmerica"],(MH790621_1998_NorthernAmerica_USA:0.81855[&region="NorthernAmerica"],(MH790559_2012_NorthernAmerica_USA:1.52998[&region="NorthernAmerica"],MH790637_2012_NorthernAmerica_USA:1.52998[&region="NorthernAmerica"])NODE_0000171:13.28860[&region="NorthernAmerica"])NODE_0000170:328.36400[&region="NorthernAmerica"])NODE_0000167:37.84770[&region="NorthernAmerica"])NODE_0000165:14.59950[&region="NorthernAmerica"])NODE_0000161:187.18800[&region="NorthernAmerica"])NODE_0000159:410.14300[&region="NorthernAmerica"])NODE_0000156:59.64050[&region="NorthernAmerica"])NODE_0000151:57.57340[&region="NorthernAmerica"],((MH790661_2000_NorthernAmerica_USA:901.69200[&region="NorthernAmerica"],(KX574878_2007_SouthAmerica_PER:781.54800[&region="SouthAmerica"],(HSV-2-45_2014_Africa_NCH:674.50600[&region="Africa"],(KX574880_2006_SouthernAfrica_ZAF:594.34200[&region="SouthernAfrica"],((HSV-2-20_2015_Africa_NCH:417.36800[&region="Africa"],((MF510322_2006_EastAfrica_ZMB:191.38600[&region="EastAfrica"],MH790630_2006_CentralAfrica_CMR:191.38600[&region="CentralAfrica"])NODE_0000180:28.12810[&region="CentralAfrica"],((KX574882_2007_NorthernAmerica_USA:3.63464[&region="NorthernAmerica"],KX574884_2008_NorthernAmerica_USA:4.63464[&region="NorthernAmerica"])NODE_0000182:213.77400[&region="NorthernAmerica"],(MH790655_2006_CentralAfrica_CMR:215.22300[&region="CentralAfrica"],(HSV-2-15_2014_NorthernAmerica_MTQ:222.15000[&region="NorthernAmerica"],(MF510355_2001_NorthernAmerica_USA:208.37200[&region="NorthernAmerica"],(KX574900_2011_EastAfrica_UGA:218.03000[&region="EastAfrica"],MH790595_2006_CentralAfrica_CMR:213.03000[&region="CentralAfrica"])NODE_0000186:0.34153[&region="CentralAfrica"])NODE_0000185:0.77807[&region="CentralAfrica"])NODE_0000184:1.07338[&region="CentralAfrica"])NODE_0000183:1.18519[&region="CentralAfrica"])NODE_0000181:3.10585[&region="CentralAfrica"])NODE_0000179:188.85400[&region="CentralAfrica"])NODE_0000178:129.88500[&region="CentralAfrica"],((HSV-2-93_2018_CentralAfrica_CMR:353.66900[&region="CentralAfrica"],(MH790623_2006_CentralAfrica_CMR:317.74300[&region="CentralAfrica"],(MF510287_2009_EastAfrica_ZMB:196.02100[&region="EastAfrica"],MF510343_2005_EastAfrica_ZMB:192.02100[&region="EastAfrica"])NODE_0000190:124.72300[&region="EastAfrica"])NODE_0000189:23.92570[&region="CentralAfrica"])NODE_0000188:12.12830[&region="CentralAfrica"],(KX574864_2005_EastAfrica_ZMB:192.71800[&region="EastAfrica"],(HSV-2-24_2015_CentralAfrica_COG:160.58500[&region="CentralAfrica"],((HSV-2-28_2015_CentralAfrica_COG:45.18950[&region="CentralAfrica"],HSV-2-57_2013_CentralAfrica_COG:43.18950[&region="CentralAfrica"])NODE_0000194:114.58300[&region="CentralAfrica"],(HSV-2-89_2017_CentralAfrica_COG:158.13500[&region="CentralAfrica"],(MF510269_2006_EastAfrica_ZMB:146.13700[&region="EastAfrica"],(MH790605_2011_NorthernAmerica_USA:150.22200[&region="NorthernAmerica"],((HSV-2-58_2013_CentralAfrica_GAB:138.29300[&region="CentralAfrica"],(HSV-2-44_2014_CentralAfrica_CMR:40.45380[&region="CentralAfrica"],(HSV-2-77_2016_CentralAfrica_CMR:28.64690[&region="CentralAfrica"],KX574899_2011_EastAfrica_UGA:23.64690[&region="EastAfrica"])NODE_0000201:13.80700[&region="CentralAfrica"])NODE_0000200:98.83890[&region="CentralAfrica"])NODE_0000199:12.09540[&region="CentralAfrica"],(MF510281_2006_CentralAfrica_CMR:117.06900[&region="CentralAfrica"],(MH790656_2006_CentralAfrica_CMR:116.02100[&region="CentralAfrica"],(MH790640_2006_CentralAfrica_CMR:107.79200[&region="CentralAfrica"],(MH790612_2006_CentralAfrica_CMR:107.10000[&region="CentralAfrica"],MH790666_2006_CentralAfrica_CMR:107.10000[&region="CentralAfrica"])NODE_0000205:0.69178[&region="CentralAfrica"])NODE_0000204:8.22953[&region="CentralAfrica"])NODE_0000203:1.04825[&region="CentralAfrica"])NODE_0000202:26.31870[&region="CentralAfrica"])NODE_0000198:1.83364[&region="CentralAfrica"])NODE_0000197:0.91480[&region="CentralAfrica"])NODE_0000196:0.99804[&region="CentralAfrica"])NODE_0000195:3.63829[&region="CentralAfrica"])NODE_0000193:0.81160[&region="CentralAfrica"])NODE_0000192:42.13350[&region="CentralAfrica"])NODE_0000191:160.07900[&region="CentralAfrica"])NODE_0000187:184.45500[&region="CentralAfrica"])NODE_0000177:56.08950[&region="CentralAfrica"])NODE_0000176:72.16370[&region="CentralAfrica"])NODE_0000175:114.04200[&region="CentralAfrica"])NODE_0000174:127.14400[&region="NorthernAmerica"])NODE_0000173:177.08300[&region="NorthernAmerica"],((MH790569_2010_NorthernAmerica_USA:841.44500[&region="NorthernAmerica"],(MF510270_2001_NorthernAmerica_USA:781.25900[&region="NorthernAmerica"],(KX574873_2004_SouthAmerica_PER:695.89600[&region="SouthAmerica"],(((HSV-2-18_2015_Africa_NCH:430.85800[&region="Africa"],HSV-2-73_2016_WestAfrica_TGO:431.85800[&region="WestAfrica"])NODE_0000212:69.51440[&region="WestAfrica"],(HSV-2-26_2015_WestAfrica_GIN:26.23500[&region="WestAfrica"],HSV-2-68_2016_WestAfrica_SEN:27.23500[&region="WestAfrica"])NODE_0000213:474.13700[&region="WestAfrica"])NODE_0000211:137.66100[&region="WestAfrica"],(HSV-2-61_2013_EasternAsia_CHN:507.94000[&region="EasternAsia"],(HSV-2-88_2017_WestAfrica_SEN:390.95500[&region="WestAfrica"],(HSV-2-56_2013_WestAfrica_GIN:347.23700[&region="WestAfrica"],((HSV-2-49_2014_Unknown_NCH:119.58600[&region="NorthAfrica"],HSV-2-75_2017_NorthAfrica_DZA:122.58600[&region="NorthAfrica"])NODE_0000218:200.63000[&region="NorthAfrica"],((KR135331_1971_NorthernAmerica_USA:237.58900[&region="NorthernAmerica"],(MH790610_2006_CentralAfrica_CMR:105.45300[&region="CentralAfrica"],(MH790659_2006_CentralAfrica_CMR:81.55940[&region="CentralAfrica"],(MH790603_2006_CentralAfrica_CMR:59.72940[&region="CentralAfrica"],MH790649_2006_CentralAfrica_CMR:59.72940[&region="CentralAfrica"])NODE_0000223:21.82990[&region="CentralAfrica"])NODE_0000222:23.89340[&region="CentralAfrica"])NODE_0000221:167.13600[&region="CentralAfrica"])NODE_0000220:38.64480[&region="SouthernAfrica"],((MH790631_2010_NorthernAmerica_USA:278.85600[&region="NorthernAmerica"],(MH790564_2008_NorthernAmerica_USA:266.71600[&region="NorthernAmerica"],(MH790609_2008_WestAfrica_SEN:164.09700[&region="WestAfrica"],(MF510271_2006_NorthernAmerica_USA:8.76499[&region="NorthernAmerica"],MF510279_1998_NorthernAmerica_USA:0.76499[&region="NorthernAmerica"])NODE_0000228:153.33200[&region="NorthernAmerica"])NODE_0000227:102.62000[&region="NorthernAmerica"])NODE_0000226:10.13930[&region="NorthernAmerica"])NODE_0000225:35.60310[&region="NorthernAmerica"],(KX574876_2006_SouthAmerica_PER:300.76900[&region="SouthAmerica"],(KX574901_2012_NorthernAmerica_USA:303.19300[&region="NorthernAmerica"],(KX574892_2007_SouthernAfrica_ZAF:262.68100[&region="SouthernAfrica"],(KF781518_1995_SouthernAfrica_ZAF:137.32400[&region="SouthernAfrica"],(MF510268_1995_NorthernAmerica_USA:15.94680[&region="NorthernAmerica"],MF510308_1995_NorthernAmerica_USA:15.94680[&region="NorthernAmerica"])NODE_0000233:121.37700[&region="NorthernAmerica"])NODE_0000232:113.35700[&region="SouthernAfrica"])NODE_0000231:35.51200[&region="SouthernAfrica"])NODE_0000230:3.57603[&region="SouthernAfrica"])NODE_0000229:9.68964[&region="SouthernAfrica"])NODE_0000224:0.77504[&region="SouthernAfrica"])NODE_0000219:0.98234[&region="SouthernAfrica"])NODE_0000217:28.02140[&region="SouthernAfrica"])NODE_0000216:39.71780[&region="WestAfrica"])NODE_0000215:120.98500[&region="WestAfrica"])NODE_0000214:128.09300[&region="WestAfrica"])NODE_0000210:68.86210[&region="WestAfrica"])NODE_0000209:88.36350[&region="NorthernAmerica"])NODE_0000208:51.18570[&region="NorthernAmerica"])NODE_0000207:219.06000[&region="NorthernAmerica"],(((HSV-2-4_2012_WestAfrica_CIV:898.43700[&region="WestAfrica"],(HSV-2-36_2014_WesternEurope_FRA:617.90900[&region="WesternEurope"],MH790653_2004_NorthernAmerica_USA:607.90900[&region="NorthernAmerica"])NODE_0000237:282.52900[&region="NorthernAmerica"])NODE_0000236:38.67440[&region="NorthernAmerica"],(MH790641_2013_NorthernAmerica_USA:833.76500[&region="NorthernAmerica"],(MF510359_1996_NorthernAmerica_USA:10.00000[&region="NorthernAmerica"],(MF510329_1994_NorthernAmerica_USA:2.55900[&region="NorthernAmerica"],MF510354_1994_NorthernAmerica_USA:2.55900[&region="NorthernAmerica"])NODE_0000240:5.44100[&region="NorthernAmerica"])NODE_0000239:806.76500[&region="NorthernAmerica"])NODE_0000238:104.34700[&region="NorthernAmerica"])NODE_0000235:117.31300[&region="NorthernAmerica"],((HSV-2-25_2015_Africa_NCH:913.85700[&region="Africa"],MF510330_2009_EastAfrica_ZMB:907.85700[&region="EastAfrica"])NODE_0000242:115.12400[&region="NorthernAmerica"],(((HSV-2-67_2012_WestAfrica_CIV:754.58200[&region="WestAfrica"],KX574866_2005_SouthAmerica_PER:747.58200[&region="SouthAmerica"])NODE_0000245:156.54300[&region="NorthernAmerica"],(HSV-2-46_2014_Unknown_NCH:833.55400[&region="NorthernAmerica"],(MH790584_2012_NorthernAmerica_USA:485.19900[&region="NorthernAmerica"],(KR135309_2007_NorthernAmerica_USA:390.54200[&region="NorthernAmerica"],((MH790550_2011_NorthernAmerica_USA:0.76499[&region="NorthernAmerica"],MH790557_2011_NorthernAmerica_USA:0.76499[&region="NorthernAmerica"])NODE_0000250:229.21100[&region="NorthernAmerica"],(MH790588_1995_NorthernAmerica_USA:2.12577[&region="NorthernAmerica"],MH790664_1995_NorthernAmerica_USA:2.12577[&region="NorthernAmerica"])NODE_0000251:211.85000[&region="NorthernAmerica"])NODE_0000249:164.56600[&region="NorthernAmerica"])NODE_0000248:89.65660[&region="NorthernAmerica"])NODE_0000247:346.35500[&region="NorthernAmerica"])NODE_0000246:79.57060[&region="NorthernAmerica"])NODE_0000244:96.50930[&region="NorthernAmerica"],((KX574861_2003_SouthAmerica_PER:913.75000[&region="SouthAmerica"],((MF510363_2015_NorthernAmerica_USA:10.00000[&region="NorthernAmerica"],(MH790566_2013_NorthernAmerica_USA:2.81270[&region="NorthernAmerica"],MH790604_2014_NorthernAmerica_USA:3.81270[&region="NorthernAmerica"])NODE_0000256:5.18732[&region="NorthernAmerica"])NODE_0000255:877.07800[&region="NorthernAmerica"],((MF510290_2009_NorthernAmerica_USA:31.22340[&region="NorthernAmerica"],MF510331_2015_NorthernAmerica_USA:37.22340[&region="NorthernAmerica"])NODE_0000258:815.40000[&region="NorthernAmerica"],(MH790577_2007_NorthernAmerica_USA:719.56100[&region="NorthernAmerica"],(HSV-2-40_2014_NorthAfrica_MAR:694.11100[&region="NorthAfrica"],(MH790598_2008_NorthernAmerica_USA:625.21400[&region="NorthernAmerica"],((MF510312_2009_EastAfrica_ZMB:531.28000[&region="EastAfrica"],(HSV-2-52_2014_SouthAmerica_BRA:273.26800[&region="SouthAmerica"],(MF510348_2006_EastAfrica_ZWE:63.66500[&region="EastAfrica"],MH790624_2008_WestAfrica_SEN:65.66500[&region="WestAfrica"])NODE_0000265:201.60300[&region="WestAfrica"])NODE_0000264:263.01200[&region="SouthAmerica"])NODE_0000263:38.36900[&region="NorthernAmerica"],((HSV-2-87_2017_WestAfrica_CIV:148.76400[&region="WestAfrica"],(MH790628_2007_WestAfrica_SEN:82.61880[&region="WestAfrica"],(HSV-2-94_2018_WestAfrica_MLI:90.85220[&region="WestAfrica"],MH790593_2006_CentralAfrica_CMR:78.85220[&region="CentralAfrica"])NODE_0000269:2.76660[&region="WestAfrica"])NODE_0000268:56.14480[&region="WestAfrica"])NODE_0000267:403.65500[&region="WestAfrica"],((MH790568_2012_NorthernAmerica_USA:456.62100[&region="NorthernAmerica"],((MF510341_2007_NorthernAmerica_USA:33.06510[&region="NorthernAmerica"],KX574870_2007_NorthernAmerica_USA:33.06510[&region="NorthernAmerica"])NODE_0000273:386.08000[&region="NorthernAmerica"],(KX574865_2005_SouthAmerica_PER:394.19400[&region="SouthAmerica"],(KX574874_2004_SouthAmerica_PER:354.51300[&region="SouthAmerica"],MF510303_2009_EastAfrica_TZA:359.51300[&region="EastAfrica"])NODE_0000275:38.68060[&region="SouthAmerica"])NODE_0000274:22.95140[&region="SouthAmerica"])NODE_0000272:32.47610[&region="SouthAmerica"])NODE_0000271:85.36160[&region="NorthernAmerica"],((MH790611_1995_NorthernAmerica_USA:28.56670[&region="NorthernAmerica"],MH790662_1998_NorthernAmerica_USA:31.56670[&region="NorthernAmerica"])NODE_0000277:276.10800[&region="NorthernAmerica"],(((KX574891_2009_NorthernAmerica_USA:2.92691[&region="NorthernAmerica"],KX574896_2010_NorthernAmerica_USA:3.92691[&region="NorthernAmerica"])NODE_0000280:182.11400[&region="NorthernAmerica"],(MH790551_2008_WestAfrica_SEN:78.17430[&region="WestAfrica"],MH790667_2008_WestAfrica_SEN:78.17430[&region="WestAfrica"])NODE_0000281:105.86600[&region="WestAfrica"])NODE_0000279:47.35800[&region="WestAfrica"],(MH790608_2006_CentralAfrica_CMR:176.20000[&region="CentralAfrica"],((MH790578_2008_WestAfrica_SEN:3.03588[&region="WestAfrica"],MH790645_2010_WestAfrica_SEN:5.03588[&region="WestAfrica"])NODE_0000284:10.75560[&region="WestAfrica"],(MH790579_2008_WestAfrica_SEN:6.22063[&region="WestAfrica"],MH790596_2007_WestAfrica_SEN:5.22063[&region="WestAfrica"])NODE_0000285:7.57081[&region="WestAfrica"])NODE_0000283:164.40900[&region="WestAfrica"])NODE_0000282:53.19850[&region="WestAfrica"])NODE_0000278:86.27600[&region="WestAfrica"])NODE_0000276:220.30800[&region="NorthernAmerica"])NODE_0000270:5.43506[&region="NorthernAmerica"])NODE_0000266:25.23130[&region="NorthernAmerica"])NODE_0000262:56.56470[&region="NorthernAmerica"])NODE_0000261:62.89720[&region="NorthernAmerica"])NODE_0000260:32.44940[&region="NorthernAmerica"])NODE_0000259:125.06200[&region="NorthernAmerica"])NODE_0000257:34.45500[&region="NorthernAmerica"])NODE_0000254:38.67220[&region="NorthernAmerica"])NODE_0000253:57.50020[&region="NorthernAmerica"],(((MF510301_2003_SouthAmerica_PER:766.47200[&region="SouthAmerica"],(KX574907_2006_NorthernAmerica_USA:90.43040[&region="NorthernAmerica"],(KX574886_2008_NorthernAmerica_USA:25.49520[&region="NorthernAmerica"],(MF510371_2008_NorthernAmerica_USA:9.00001[&region="NorthernAmerica"],(MF510294_2014_NorthernAmerica_USA:7.76499[&region="NorthernAmerica"],MF510352_2007_NorthernAmerica_USA:0.76499[&region="NorthernAmerica"])NODE_0000292:7.23502[&region="NorthernAmerica"])NODE_0000291:16.49520[&region="NorthernAmerica"])NODE_0000290:66.93520[&region="NorthernAmerica"])NODE_0000289:679.04200[&region="NorthernAmerica"])NODE_0000288:152.68000[&region="NorthernAmerica"],((HSV-2-69_2017_NorthAfrica_DZA:811.98100[&region="NorthAfrica"],(HSV-2-19_2015_Unknown_NCH:781.00700[&region="NorthernAmerica"],((MF510364_1995_NorthernAmerica_USA:5.00185[&region="NorthernAmerica"],MF510367_2001_NorthernAmerica_USA:11.00180[&region="NorthernAmerica"])NODE_0000297:397.46000[&region="NorthernAmerica"],(HSV-2-22_2015_CentralAfrica_CMR:260.54800[&region="CentralAfrica"],(KX574879_2005_SouthernAfrica_ZAF:183.70400[&region="SouthernAfrica"],MF510284_2015_NorthernAmerica_USA:193.70400[&region="NorthernAmerica"])NODE_0000299:66.84430[&region="NorthernAmerica"])NODE_0000298:161.91300[&region="NorthernAmerica"])NODE_0000296:358.54600[&region="NorthernAmerica"])NODE_0000295:28.97400[&region="NorthernAmerica"])NODE_0000294:56.45070[&region="NorthernAmerica"],(((MF510362_2005_NorthernAmerica_USA:57.06530[&region="NorthernAmerica"],MF621254_2005_NorthernAmerica_USA:57.06530[&region="NorthernAmerica"])NODE_0000302:683.07200[&region="NorthernAmerica"],(MF510340_2013_NorthernAmerica_USA:667.91800[&region="NorthernAmerica"],(HSV-2-54_2013_CentralAfrica_COG:322.38800[&region="CentralAfrica"],MH790650_2011_NorthernAmerica_USA:320.38800[&region="NorthernAmerica"])NODE_0000304:345.53000[&region="NorthernAmerica"])NODE_0000303:80.21940[&region="NorthernAmerica"])NODE_0000301:55.83160[&region="NorthernAmerica"],((MF510267_1994_NorthernAmerica_USA:6.00000[&region="NorthernAmerica"],(MF510346_1996_NorthernAmerica_USA:0.76499[&region="NorthernAmerica"],MH790567_2006_NorthernAmerica_USA:10.76500[&region="NorthernAmerica"])NODE_0000307:7.23501[&region="NorthernAmerica"])NODE_0000306:346.37500[&region="NorthernAmerica"],(MH790639_2012_NorthernAmerica_USA:12.00000[&region="NorthernAmerica"],(MF510273_2008_NorthernAmerica_USA:1.52998[&region="NorthernAmerica"],MF621257_2008_NorthernAmerica_USA:1.52998[&region="NorthernAmerica"])NODE_0000309:6.47003[&region="NorthernAmerica"])NODE_0000308:358.37500[&region="NorthernAmerica"])NODE_0000305:432.59300[&region="NorthernAmerica"])NODE_0000300:60.46350[&region="NorthernAmerica"])NODE_0000293:64.71980[&region="NorthernAmerica"])NODE_0000287:25.19700[&region="NorthernAmerica"],(MF510350_2007_NorthernAmerica_USA:915.57800[&region="NorthernAmerica"],(((MF510333_2010_NorthernAmerica_USA:719.46000[&region="NorthernAmerica"],(MH790629_1999_NorthernAmerica_USA:4.05805[&region="NorthernAmerica"],MH790654_2002_NorthernAmerica_USA:7.05805[&region="NorthernAmerica"])NODE_0000314:704.40200[&region="NorthernAmerica"])NODE_0000313:110.95900[&region="NorthernAmerica"],((MF510285_1995_NorthernAmerica_USA:9.52740[&region="NorthernAmerica"],(MF510326_1997_NorthernAmerica_USA:1.12300[&region="NorthernAmerica"],MF510370_2009_NorthernAmerica_USA:13.12300[&region="NorthernAmerica"])NODE_0000317:10.40440[&region="NorthernAmerica"])NODE_0000316:707.08100[&region="NorthernAmerica"],((MH790600_2004_NorthernAmerica_USA:537.36400[&region="NorthernAmerica"],(MH790627_2006_NorthernAmerica_USA:11.00000[&region="NorthernAmerica"],(MH790561_2003_NorthernAmerica_USA:1.20330[&region="NorthernAmerica"],MH790619_2004_NorthernAmerica_USA:2.20330[&region="NorthernAmerica"])NODE_0000321:6.79671[&region="NorthernAmerica"])NODE_0000320:528.36400[&region="NorthernAmerica"])NODE_0000319:108.87400[&region="NorthernAmerica"],(MH790576_2006_CentralAfrica_CMR:645.20900[&region="CentralAfrica"],((MH790573_2011_NorthernAmerica_USA:1.52998[&region="NorthernAmerica"],MH790599_2015_NorthernAmerica_USA:5.52998[&region="NorthernAmerica"])NODE_0000324:11.47000[&region="NorthernAmerica"],(MH790591_2006_NorthernAmerica_USA:0.76499[&region="NorthernAmerica"],MH790613_2011_NorthernAmerica_USA:5.76499[&region="NorthernAmerica"])NODE_0000325:7.23501[&region="NorthernAmerica"])NODE_0000323:637.20900[&region="NorthernAmerica"])NODE_0000322:3.02881[&region="NorthernAmerica"])NODE_0000318:79.37080[&region="NorthernAmerica"])NODE_0000315:98.81020[&region="NorthernAmerica"])NODE_0000312:47.41880[&region="NorthernAmerica"],((MH790555_2004_NorthernAmerica_USA:485.84100[&region="NorthernAmerica"],MH790602_2005_NorthernAmerica_USA:486.84100[&region="NorthernAmerica"])NODE_0000327:283.31600[&region="NorthernAmerica"],(HSV-2-47_2014_NorthernAmerica_GLP:667.34400[&region="NorthernAmerica"],((HSV-2-79_2017_CentralAfrica_COG:11.00000[&region="CentralAfrica"],(HSV-2-30_2015_CentralAfrica_COG:3.03644[&region="CentralAfrica"],HSV-2-53_2014_CentralAfrica_COG:2.03644[&region="CentralAfrica"])NODE_0000331:5.96356[&region="CentralAfrica"])NODE_0000330:610.14300[&region="CentralAfrica"],(HSV-2-42_2014_WesternAsia_JOR:594.08700[&region="WesternAsia"],((MH790669_2009_NorthernAmerica_USA:459.99000[&region="NorthernAmerica"],(MH790590_2006_CentralAfrica_CMR:2.35127[&region="CentralAfrica"],MH790625_2006_CentralAfrica_CMR:2.35127[&region="CentralAfrica"])NODE_0000335:454.63900[&region="CentralAfrica"])NODE_0000334:111.96900[&region="NorthernAmerica"],(((KX574877_2006_SouthAmerica_PER:88.98700[&region="SouthAmerica"],MH790583_2003_SouthAmerica_PER:85.98700[&region="SouthAmerica"])NODE_0000338:9.14040[&region="SouthAmerica"],(MH790622_1999_NorthernAmerica_USA:29.42750[&region="NorthernAmerica"],(MF510295_2005_NorthernAmerica_USA:19.89510[&region="NorthernAmerica"],(MF510336_2007_NorthernAmerica_USA:20.07990[&region="NorthernAmerica"],(MH790562_1996_NorthernAmerica_USA:2.76499[&region="NorthernAmerica"],(MF510318_1994_NorthernAmerica_USA:0.76499[&region="NorthernAmerica"],MF510342_2013_NorthernAmerica_USA:19.76500[&region="NorthernAmerica"])NODE_0000343:0.00000[&region="NorthernAmerica"])NODE_0000342:6.31486[&region="NorthernAmerica"])NODE_0000341:1.81528[&region="NorthernAmerica"])NODE_0000340:15.53240[&region="NorthernAmerica"])NODE_0000339:61.69990[&region="NorthernAmerica"])NODE_0000337:402.23000[&region="SouthAmerica"],((MH790671_2014_NorthernAmerica_USA:403.21700[&region="NorthernAmerica"],(KR135305_2007_EastAfrica_UGA:347.57000[&region="EastAfrica"],KX574885_2008_NorthernAmerica_USA:348.57000[&region="NorthernAmerica"])NODE_0000346:48.64730[&region="NorthernAmerica"])NODE_0000345:37.96420[&region="NorthernAmerica"],(((MF621255_2006_SouthAmerica_PER:412.46900[&region="SouthAmerica"],(MH790634_2000_NorthernAmerica_USA:379.22400[&region="NorthernAmerica"],(KX574881_2007_SouthernAfrica_ZAF:103.47600[&region="SouthernAfrica"],MF510289_2009_SouthernAfrica_BWA:105.47600[&region="SouthernAfrica"])NODE_0000351:282.74800[&region="SouthernAfrica"])NODE_0000350:27.24510[&region="NorthernAmerica"])NODE_0000349:13.38610[&region="NorthernAmerica"],((KR135308_2007_NorthernAmerica_USA:110.58400[&region="NorthernAmerica"],KX574903_2003_NorthernAmerica_USA:106.58400[&region="NorthernAmerica"])NODE_0000353:299.91800[&region="NorthernAmerica"],((HSV-2-5_2011_Africa_NCH:313.49100[&region="Africa"],HSV-2-59_2013_SoutheasternAsia_VNM:315.49100[&region="SoutheasternAsia"])NODE_0000355:20.46880[&region="NorthernAmerica"],(KX574860_2004_SouthAmerica_PER:289.06900[&region="SouthAmerica"],((KX574887_2008_NorthernAmerica_USA:1.60258[&region="NorthernAmerica"],KX574898_2011_NorthernAmerica_USA:4.60258[&region="NorthernAmerica"])NODE_0000358:24.39750[&region="NorthernAmerica"],(MH790606_2015_NorthernAmerica_USA:22.30440[&region="NorthernAmerica"],(MH790657_2012_NorthernAmerica_USA:17.08620[&region="NorthernAmerica"],MH790663_2010_NorthernAmerica_USA:15.08620[&region="NorthernAmerica"])NODE_0000360:2.21823[&region="NorthernAmerica"])NODE_0000359:10.69560[&region="NorthernAmerica"])NODE_0000357:267.06900[&region="NorthernAmerica"])NODE_0000356:37.89140[&region="NorthernAmerica"])NODE_0000354:80.54220[&region="NorthernAmerica"])NODE_0000352:16.35260[&region="NorthernAmerica"])NODE_0000348:5.99789[&region="NorthernAmerica"],(((HSV-2-13_2013_CentralAfrica_COG:409.59600[&region="CentralAfrica"],HSV-2-35_2015_EasternEurope_RUS:411.59600[&region="EasternEurope"])NODE_0000363:11.23070[&region="NorthernAmerica"],((KX574883_2006_EastAfrica_ZMB:397.65500[&region="EastAfrica"],(HSV-2-74_2017_EastAfrica_BDI:399.68600[&region="EastAfrica"],(HSV-2-63_2013_SoutheasternAsia_KHM:394.96000[&region="SoutheasternAsia"],(KX574894_2008_EastAfrica_KEN:340.04500[&region="EastAfrica"],KX574902_2006_EastAfrica_TZA:338.04500[&region="EastAfrica"])NODE_0000368:49.91540[&region="EastAfrica"])NODE_0000367:0.72625[&region="EastAfrica"])NODE_0000366:8.96809[&region="EastAfrica"])NODE_0000365:7.25894[&region="EastAfrica"],((MH790575_2007_NorthernAmerica_USA:11.00000[&region="NorthernAmerica"],(MF510276_2012_NorthernAmerica_USA:8.76499[&region="NorthernAmerica"],MH790570_2004_NorthernAmerica_USA:0.76499[&region="NorthernAmerica"])NODE_0000371:7.23502[&region="NorthernAmerica"])NODE_0000370:190.59500[&region="NorthernAmerica"],(MH790580_1997_NorthernAmerica_USA:26.54940[&region="NorthernAmerica"],(MH790651_2002_NorthernAmerica_USA:6.76499[&region="NorthernAmerica"],MH790670_1996_NorthernAmerica_USA:0.76499[&region="NorthernAmerica"])NODE_0000373:24.78440[&region="NorthernAmerica"])NODE_0000372:165.04600[&region="NorthernAmerica"])NODE_0000369:204.31800[&region="NorthernAmerica"])NODE_0000364:8.91271[&region="NorthernAmerica"])NODE_0000362:7.47880[&region="NorthernAmerica"],(((HSV-2-92_2018_CentralAfrica_COG:346.77300[&region="CentralAfrica"],(MH790560_2008_NorthernAmerica_USA:309.21400[&region="NorthernAmerica"],MH790597_2008_WestAfrica_SEN:309.21400[&region="WestAfrica"])NODE_0000377:27.55940[&region="NorthernAmerica"])NODE_0000376:41.09700[&region="NorthernAmerica"],(MF510332_1998_NorthernAmerica_USA:22.61700[&region="NorthernAmerica"],(MF510305_1997_NorthernAmerica_USA:1.23960[&region="NorthernAmerica"],MH790642_2007_NorthernAmerica_USA:11.23960[&region="NorthernAmerica"])NODE_0000379:20.37740[&region="NorthernAmerica"])NODE_0000378:345.25300[&region="NorthernAmerica"])NODE_0000375:23.64180[&region="NorthernAmerica"],((MH790572_1998_NorthernAmerica_USA:59.78650[&region="NorthernAmerica"],MH790614_1998_NorthernAmerica_USA:59.78650[&region="NorthernAmerica"])NODE_0000381:200.75000[&region="NorthernAmerica"],((MF510306_2014_NorthernAmerica_USA:33.67360[&region="NorthernAmerica"],(MF510292_2014_NorthernAmerica_USA:13.08310[&region="NorthernAmerica"],MH790585_2002_NorthernAmerica_USA:1.08312[&region="NorthernAmerica"])NODE_0000384:20.59050[&region="NorthernAmerica"])NODE_0000383:235.62700[&region="NorthernAmerica"],(MH790665_1996_NorthernAmerica_USA:168.48400[&region="NorthernAmerica"],((HSV-2-32_2015_CentralAfrica_COG:120.08100[&region="CentralAfrica"],HSV-2-55_2013_Africa_NCH:118.08100[&region="Africa"])NODE_0000387:64.50550[&region="CentralAfrica"],(HSV-2-23_2015_NorthAfrica_DZA:172.93600[&region="NorthAfrica"],(MF510307_2010_NorthernAmerica_USA:29.73120[&region="NorthernAmerica"],((MF510288_2000_NorthernAmerica_USA:5.71825[&region="NorthernAmerica"],MF510328_2010_NorthernAmerica_USA:15.71820[&region="NorthernAmerica"])NODE_0000391:2.28174[&region="NorthernAmerica"],(MF510278_2001_NorthernAmerica_USA:0.00000[&region="NorthernAmerica"],(MH790615_2004_NorthernAmerica_USA:0.00000[&region="NorthernAmerica"],MF510319_2010_NorthernAmerica_USA:6.00000[&region="NorthernAmerica"])NODE_0000393:3.00000[&region="NorthernAmerica"])NODE_0000392:9.00000[&region="NorthernAmerica"])NODE_0000390:11.73120[&region="NorthernAmerica"])NODE_0000389:138.20400[&region="NorthernAmerica"])NODE_0000388:11.65130[&region="NorthernAmerica"])NODE_0000386:2.89691[&region="NorthernAmerica"])NODE_0000385:82.81680[&region="NorthernAmerica"])NODE_0000382:7.23617[&region="NorthernAmerica"])NODE_0000380:130.97500[&region="NorthernAmerica"])NODE_0000374:21.79290[&region="NorthernAmerica"])NODE_0000361:10.54780[&region="NorthernAmerica"])NODE_0000347:1.32884[&region="NorthernAmerica"])NODE_0000344:67.17540[&region="NorthernAmerica"])NODE_0000336:68.60220[&region="NorthernAmerica"])NODE_0000333:17.12730[&region="NorthernAmerica"])NODE_0000332:24.05660[&region="NorthernAmerica"])NODE_0000329:49.20070[&region="NorthernAmerica"])NODE_0000328:111.81300[&region="NorthernAmerica"])NODE_0000326:102.68000[&region="NorthernAmerica"])NODE_0000311:40.74000[&region="NorthernAmerica"])NODE_0000310:32.77130[&region="NorthernAmerica"])NODE_0000286:26.90140[&region="NorthernAmerica"])NODE_0000252:27.38340[&region="NorthernAmerica"])NODE_0000243:18.34690[&region="NorthernAmerica"])NODE_0000241:28.44470[&region="NorthernAmerica"])NODE_0000234:8.07935[&region="NorthernAmerica"])NODE_0000206:28.26980[&region="NorthernAmerica"])NODE_0000172:19.40010[&region="NorthernAmerica"])NODE_0000150:17.63400[&region="NorthernAmerica"])NODE_0000125:13.25180[&region="NorthernAmerica"])NODE_0000101:32.57030[&region="NorthernAmerica"])NODE_0000069:19.32360[&region="NorthernAmerica"])NODE_0000046:2.77164[&region="NorthernAmerica"])NODE_0000042:41.06450[&region="NorthernAmerica"])NODE_0000037:12.82650[&region="EastAfrica"])NODE_0000036:44.86690[&region="EastAfrica"])NODE_0000034:24.88240[&region="EastAfrica"])NODE_0000028:33.41670[&region="EastAfrica"])NODE_0000021:48.48930[&region="EastAfrica"])NODE_0000019:119.78900[&region="EastAfrica"])NODE_0000016:638.11100[&region="EastAfrica"])NODE_0000015:448.72400[&region="EastAfrica"])NODE_0000013:3475.60000[&region="EastAfrica"])NODE_0000000:0.00100;
 Tree tree_1E-7=((((HSV-2-11_2006_WestAfrica_CIV:202.27600[&Region="WestAfrica"],HSV-2-12_2007_WestAfrica_CIV:203.27600[&Region="WestAfrica"])NODE_0000003:8498.86000[&Region="WestAfrica"],(HSV-2-16_2014_WestAfrica_NCH:7807.57000[&Region="WestAfrica"],(HSV-2-1_2008_WestAfrica_GIN:7251.94000[&Region="WestAfrica"],HSV-2-7_2008_WestAfrica_MLI:7251.94000[&Region="WestAfrica"])NODE_0000005:549.63000[&Region="WestAfrica"])NODE_0000004:901.56100[&Region="WestAfrica"])NODE_0000002:1944.41000[&Region="WestAfrica"],((HSV-2-10_2006_CentralAfrica_COD:8571.01000[&Region="CentralAfrica"],HSV-2-43_2014_CentralAfrica_COG:8579.01000[&Region="CentralAfrica"])NODE_0000007:675.93600[&Region="WestAfrica"],((HSV-2-2_2010_WestAfrica_NGA:5921.16000[&Region="WestAfrica"],HSV-2-3_2010_WestAfrica_NER:5921.16000[&Region="WestAfrica"])NODE_0000009:2434.75000[&Region="WestAfrica"],((HSV-2-6_2008_CentralAfrica_GNQ:5744.19000[&Region="CentralAfrica"],HSV-2-29_2015_CentralAfrica_GAB:5751.19000[&Region="CentralAfrica"])NODE_0000011:1122.90000[&Region="WestAfrica"],(HSV-2-8_2009_WestAfrica_MLI:4597.75000[&Region="WestAfrica"],HSV-2-31_2015_WestAfrica_BEN:4603.75000[&Region="WestAfrica"])NODE_0000012:2270.33000[&Region="WestAfrica"])NODE_0000010:1486.82000[&Region="WestAfrica"])NODE_0000008:895.03600[&Region="WestAfrica"])NODE_0000006:1398.60000[&Region="WestAfrica"])NODE_0000001:50000.40000[&Region="WestAfrica"],((KU893109_2011_EastAfrica_UGA:559.34400[&Region="EastAfrica"],KX574906_2011_EastAfrica_UGA:559.34400[&Region="EastAfrica"])NODE_0000014:25227.50000[&Region="EastAfrica"],(HSV-2-27_2015_WestAfrica_MLI:21303.90000[&Region="WestAfrica"],((MF510366_2012_EastAfrica_UGA:11636.20000[&Region="EastAfrica"],(KR135302_2007_EastAfrica_UGA:7800.75000[&Region="EastAfrica"],MF510337_2012_EastAfrica_UGA:7805.75000[&Region="EastAfrica"])NODE_0000018:3830.46000[&Region="EastAfrica"])NODE_0000017:3538.73000[&Region="EastAfrica"],((KR135303_2007_EastAfrica_UGA:9885.39000[&Region="EastAfrica"],KR135315_2007_EastAfrica_UGA:9885.39000[&Region="EastAfrica"])NODE_0000020:4082.96000[&Region="EastAfrica"],(((HSV-2-17_2014_EastAfrica_BDI:8950.74000[&Region="EastAfrica"],(KR135307_2008_EastAfrica_UGA:61.71780[&Region="EastAfrica"],KR135319_2008_EastAfrica_UGA:61.71780[&Region="EastAfrica"])NODE_0000024:8883.02000[&Region="EastAfrica"])NODE_0000023:2964.47000[&Region="EastAfrica"],(MH790652_2012_NorthernAmerica_USA:11096.10000[&Region="NorthernAmerica"],(MF510296_2007_EastAfrica_UGA:8361.84000[&Region="EastAfrica"],(KR135299_2007_EastAfrica_UGA:3672.70000[&Region="EastAfrica"],KR135301_2007_EastAfrica_UGA:3672.70000[&Region="EastAfrica"])NODE_0000027:4689.14000[&Region="EastAfrica"])NODE_0000026:2729.23000[&Region="EastAfrica"])NODE_0000025:817.14600[&Region="EastAfrica"])NODE_0000022:1595.14000[&Region="EastAfrica"],((KR135318_2008_EastAfrica_UGA:9540.74000[&Region="EastAfrica"],(KR135306_2008_EastAfrica_UGA:7765.52000[&Region="EastAfrica"],(KR135300_2007_EastAfrica_UGA:3806.56000[&Region="EastAfrica"],(MF621258_2009_EastAfrica_KEN:3057.60000[&Region="EastAfrica"],(KR135316_2007_EastAfrica_UGA:2868.24000[&Region="EastAfrica"],KR135317_2007_EastAfrica_UGA:2868.24000[&Region="EastAfrica"])NODE_0000033:187.36600[&Region="EastAfrica"])NODE_0000032:750.95600[&Region="EastAfrica"])NODE_0000031:3957.96000[&Region="EastAfrica"])NODE_0000030:1775.23000[&Region="EastAfrica"])NODE_0000029:3595.17000[&Region="EastAfrica"],((HSV-2-14_2013_WestAfrica_NCH:9703.59000[&Region="WestAfrica"],MF510280_2009_EastAfrica_UGA:9699.59000[&Region="EastAfrica"])NODE_0000035:3196.15000[&Region="EastAfrica"],(HSV-2-48_2014_CentralAfrica_COG:12462.10000[&Region="CentralAfrica"],((KR135304_2007_EastAfrica_UGA:10697.80000[&Region="EastAfrica"],(MF510347_2009_EastAfrica_TZA:8846.24000[&Region="EastAfrica"],(HSV-2-50_2014_CentralAfrica_COG:6432.14000[&Region="CentralAfrica"],(MF510360_2013_NorthernAmerica_USA:18.64990[&Region="NorthernAmerica"],MF510369_2002_NorthernAmerica_USA:7.64988[&Region="NorthernAmerica"])NODE_0000041:6412.49000[&Region="NorthernAmerica"])NODE_0000040:2419.11000[&Region="EastAfrica"])NODE_0000039:1853.54000[&Region="EastAfrica"])NODE_0000038:1628.39000[&Region="EastAfrica"],(((HSV-2-39_2014_WestAfrica_MLI:9636.05000[&Region="WestAfrica"],HSV-2-66_2012_CentralAfrica_COG:9634.05000[&Region="CentralAfrica"])NODE_0000044:1276.76000[&Region="NorthernAmerica"],(KX574862_2005_EastAfrica_ZMB:7152.68000[&Region="EastAfrica"],KX574863_2005_EastAfrica_ZWE:7152.68000[&Region="EastAfrica"])NODE_0000045:3751.13000[&Region="EastAfrica"])NODE_0000043:1003.72000[&Region="NorthernAmerica"],((HSV-2-78_2017_SoutheasternAsia_THA:11480.00000[&Region="SoutheasternAsia"],(KR135298_2003_NorthernAmerica_USA:11074.40000[&Region="NorthernAmerica"],((KR135328_2009_EasternAsia_JPN:9866.29000[&Region="EasternAsia"],(MH790581_2011_NorthernAmerica_USA:6313.10000[&Region="NorthernAmerica"],(KR135323_2010_EasternAsia_JPN:4932.75000[&Region="EasternAsia"],(KR135324_2008_EasternAsia_JPN:2565.22000[&Region="EasternAsia"],(KR135326_2009_EasternAsia_JPN:2356.34000[&Region="EasternAsia"],KR135329_2010_EasternAsia_JPN:2357.34000[&Region="EasternAsia"])NODE_0000054:209.87900[&Region="EasternAsia"])NODE_0000053:2365.53000[&Region="EasternAsia"])NODE_0000052:1379.35000[&Region="EasternAsia"])NODE_0000051:3555.19000[&Region="EasternAsia"])NODE_0000050:513.57100[&Region="NorthernAmerica"],((KR135322_2009_EasternAsia_JPN:8053.67000[&Region="EasternAsia"],KR135327_2010_EasternAsia_JPN:8054.67000[&Region="EasternAsia"])NODE_0000056:1318.23000[&Region="NorthernAmerica"],((MH790644_2009_NorthernAmerica_USA:280.31200[&Region="NorthernAmerica"],(MF510351_2013_NorthernAmerica_USA:204.31200[&Region="NorthernAmerica"],((MF510272_2004_NorthernAmerica_USA:19.99910[&Region="NorthernAmerica"],MF510291_2004_NorthernAmerica_USA:19.99910[&Region="NorthernAmerica"])NODE_0000061:78.56050[&Region="NorthernAmerica"],(MF510300_2007_NorthernAmerica_USA:0.99999[&Region="NorthernAmerica"],MF510357_2006_NorthernAmerica_USA:0.00000[&Region="NorthernAmerica"])NODE_0000062:100.56000[&Region="NorthernAmerica"])NODE_0000060:96.75230[&Region="NorthernAmerica"])NODE_0000059:79.99990[&Region="NorthernAmerica"])NODE_0000058:8440.28000[&Region="NorthernAmerica"],((MF510321_2009_NorthernAmerica_USA:854.78300[&Region="NorthernAmerica"],(KX574889_1994_NorthernAmerica_USA:19.08680[&Region="NorthernAmerica"],KX574890_1993_NorthernAmerica_USA:18.08680[&Region="NorthernAmerica"])NODE_0000065:820.69600[&Region="NorthernAmerica"])NODE_0000064:6266.33000[&Region="NorthernAmerica"],(MH790646_2007_NorthernAmerica_USA:1751.53000[&Region="NorthernAmerica"],(MF510297_2014_NorthernAmerica_USA:1312.40000[&Region="NorthernAmerica"],(MF510277_2013_NorthernAmerica_USA:1233.00000[&Region="NorthernAmerica"],MH790571_2004_NorthernAmerica_USA:1224.00000[&Region="NorthernAmerica"])NODE_0000068:78.39600[&Region="NorthernAmerica"])NODE_0000067:446.12800[&Region="NorthernAmerica"])NODE_0000066:5367.59000[&Region="NorthernAmerica"])NODE_0000063:1599.49000[&Region="NorthernAmerica"])NODE_0000057:651.31100[&Region="NorthernAmerica"])NODE_0000055:1007.96000[&Region="NorthernAmerica"])NODE_0000049:700.55700[&Region="NorthernAmerica"])NODE_0000048:391.56700[&Region="NorthernAmerica"])NODE_0000047:413.12600[&Region="NorthernAmerica"],(((MF510302_2004_EastAfrica_ZMB:9521.63000[&Region="EastAfrica"],MH790552_2013_NorthernAmerica_USA:9530.63000[&Region="NorthernAmerica"])NODE_0000071:1577.79000[&Region="NorthernAmerica"],(((MF510358_2012_EastAfrica_UGA:7576.85000[&Region="EastAfrica"],(MF510327_2010_NorthernAmerica_USA:338.97500[&Region="NorthernAmerica"],(MF510316_2013_NorthernAmerica_USA:188.01200[&Region="NorthernAmerica"],MH790617_2006_NorthernAmerica_USA:181.01200[&Region="NorthernAmerica"])NODE_0000076:153.96300[&Region="NorthernAmerica"])NODE_0000075:7235.87000[&Region="NorthernAmerica"])NODE_0000074:2646.34000[&Region="NorthernAmerica"],((KX574893_2008_EastAfrica_KEN:8400.32000[&Region="EastAfrica"],(MH790553_2005_NorthernAmerica_USA:6751.40000[&Region="NorthernAmerica"],(MF510368_2012_NorthernAmerica_USA:3989.39000[&Region="NorthernAmerica"],(HSV-2-60_2013_CentralAfrica_COG:664.49100[&Region="CentralAfrica"],KX574871_2004_EastAfrica_ZWE:655.49100[&Region="EastAfrica"])NODE_0000081:3325.90000[&Region="CentralAfrica"])NODE_0000080:2769.01000[&Region="NorthernAmerica"])NODE_0000079:1645.92000[&Region="NorthernAmerica"])NODE_0000078:859.10700[&Region="NorthernAmerica"],(HSV-2-41_2014_SouthAmerica_SUR:7932.21000[&Region="SouthAmerica"],(KX574888_1994_NorthernAmerica_USA:233.44800[&Region="NorthernAmerica"],(KX574895_2009_NorthernAmerica_USA:237.91200[&Region="NorthernAmerica"],(MF510353_2009_NorthernAmerica_USA:149.43900[&Region="NorthernAmerica"],(MF510313_2004_NorthernAmerica_USA:7.64988[&Region="NorthernAmerica"],MF510365_2010_NorthernAmerica_USA:13.64990[&Region="NorthernAmerica"])NODE_0000086:136.79000[&Region="NorthernAmerica"])NODE_0000085:88.47280[&Region="NorthernAmerica"])NODE_0000084:10.53520[&Region="NorthernAmerica"])NODE_0000083:7678.76000[&Region="NorthernAmerica"])NODE_0000082:1333.22000[&Region="NorthernAmerica"])NODE_0000077:959.76200[&Region="NorthernAmerica"])NODE_0000073:565.47300[&Region="NorthernAmerica"],(((HSV-2-91_2018_WestAfrica_MLI:1069.60000[&Region="WestAfrica"],(MF564036_2007_NorthernAmerica_USA:121.09900[&Region="NorthernAmerica"],MF564037_2008_NorthernAmerica_USA:122.09900[&Region="NorthernAmerica"])NODE_0000090:937.50400[&Region="NorthernAmerica"])NODE_0000089:8525.40000[&Region="NorthernAmerica"],((KR135314_1996_NorthernAmerica_USA:7584.65000[&Region="NorthernAmerica"],MF510325_2009_EastAfrica_ZMB:7597.65000[&Region="EastAfrica"])NODE_0000092:1074.65000[&Region="NorthernAmerica"],(MF510274_2002_NorthernAmerica_USA:79.98530[&Region="NorthernAmerica"],MF510311_2007_NorthernAmerica_USA:84.98530[&Region="NorthernAmerica"])NODE_0000093:8585.32000[&Region="NorthernAmerica"])NODE_0000091:913.69100[&Region="NorthernAmerica"])NODE_0000088:52.02100[&Region="NorthernAmerica"],((MF510317_2015_NorthernAmerica_USA:122.15100[&Region="NorthernAmerica"],MF510356_2014_NorthernAmerica_USA:121.15100[&Region="NorthernAmerica"])NODE_0000095:7371.48000[&Region="NorthernAmerica"],((HSV-2-90_2018_NorthAfrica_MAR:2886.41000[&Region="NorthAfrica"],(KR135310_2007_NorthernAmerica_USA:1302.20000[&Region="NorthernAmerica"],MH790620_2013_NorthernAmerica_USA:1308.20000[&Region="NorthernAmerica"])NODE_0000098:1573.21000[&Region="NorthernAmerica"])NODE_0000097:1807.56000[&Region="NorthernAmerica"],(MH790632_2009_NorthernAmerica_USA:3574.58000[&Region="NorthernAmerica"],(KX574904_2004_NorthernAmerica_USA:670.09800[&Region="NorthernAmerica"],MF510293_2013_NorthernAmerica_USA:679.09800[&Region="NorthernAmerica"])NODE_0000100:2899.48000[&Region="NorthernAmerica"])NODE_0000099:1110.39000[&Region="NorthernAmerica"])NODE_0000096:2802.66000[&Region="NorthernAmerica"])NODE_0000094:2150.39000[&Region="NorthernAmerica"])NODE_0000087:1147.64000[&Region="NorthernAmerica"])NODE_0000072:318.76300[&Region="NorthernAmerica"])NODE_0000070:587.86700[&Region="NorthernAmerica"],(((HSV-2-9_2006_WestAfrica_CIV:8661.27000[&Region="WestAfrica"],(HSV-2-64_2012_WestAfrica_CIV:2483.73000[&Region="WestAfrica"],(HSV-2-21_2015_WestAfrica_CIV:2222.24000[&Region="WestAfrica"],(KU310667_2013_NorthernAmerica_USA:1918.19000[&Region="NorthernAmerica"],(HSV-2-62_2013_WestAfrica_CIV:1312.89000[&Region="WestAfrica"],HSV-2-72_2016_SouthernEurope_ITA:1315.89000[&Region="SouthernEurope"])NODE_0000107:605.29900[&Region="WestAfrica"])NODE_0000106:302.05400[&Region="WestAfrica"])NODE_0000105:264.49000[&Region="WestAfrica"])NODE_0000104:6183.54000[&Region="WestAfrica"])NODE_0000103:2231.88000[&Region="NorthernAmerica"],(KX574905_2006_EastAfrica_ZMB:10501.50000[&Region="EastAfrica"],((MF564034_2004_NorthernAmerica_USA:111.61000[&Region="NorthernAmerica"],MF564035_2004_NorthernAmerica_USA:111.61000[&Region="NorthernAmerica"])NODE_0000110:9167.14000[&Region="NorthernAmerica"],((KR135320_1995_SouthernAfrica_ZAF:1398.86000[&Region="SouthernAfrica"],KR135321_1989_NorthernAmerica_USA:1392.86000[&Region="NorthernAmerica"])NODE_0000112:6033.12000[&Region="NorthernAmerica"],((MF510286_2007_NorthernAmerica_USA:1057.77000[&Region="NorthernAmerica"],(MF510349_2012_NorthernAmerica_USA:965.42800[&Region="NorthernAmerica"],(MF510335_2013_NorthernAmerica_USA:958.98300[&Region="NorthernAmerica"],MH790556_2012_NorthernAmerica_USA:957.98300[&Region="NorthernAmerica"])NODE_0000116:7.44454[&Region="NorthernAmerica"])NODE_0000115:97.34720[&Region="NorthernAmerica"])NODE_0000114:5512.94000[&Region="NorthernAmerica"],((HSV-2-38_2014_WestAfrica_NGA:3087.59000[&Region="WestAfrica"],MH790565_2009_NorthernAmerica_USA:3082.59000[&Region="NorthernAmerica"])NODE_0000118:1199.96000[&Region="NorthernAmerica"],((MH790558_2005_NorthernAmerica_USA:21.92600[&Region="NorthernAmerica"],MH790574_2005_NorthernAmerica_USA:21.92600[&Region="NorthernAmerica"])NODE_0000120:3869.52000[&Region="NorthernAmerica"],(MH790616_2005_NorthernAmerica_USA:3096.62000[&Region="NorthernAmerica"],(MH790587_2013_NorthernAmerica_USA:3090.98000[&Region="NorthernAmerica"],(HSV-2-34_2015_WestAfrica_CIV:2719.64000[&Region="WestAfrica"],(MH790589_2004_NorthernAmerica_USA:27.58920[&Region="NorthernAmerica"],MH790636_2004_NorthernAmerica_USA:27.58920[&Region="NorthernAmerica"])NODE_0000124:2681.05000[&Region="NorthernAmerica"])NODE_0000123:373.33500[&Region="NorthernAmerica"])NODE_0000122:13.64390[&Region="NorthernAmerica"])NODE_0000121:794.82500[&Region="NorthernAmerica"])NODE_0000119:387.09900[&Region="NorthernAmerica"])NODE_0000117:2290.17000[&Region="NorthernAmerica"])NODE_0000113:873.26900[&Region="NorthernAmerica"])NODE_0000111:1837.77000[&Region="NorthernAmerica"])NODE_0000109:1220.78000[&Region="NorthernAmerica"])NODE_0000108:391.61700[&Region="NorthernAmerica"])NODE_0000102:469.63300[&Region="NorthernAmerica"],((((MF510304_1995_NorthernAmerica_USA:77.00010[&Region="NorthernAmerica"],(MF510310_1998_NorthernAmerica_USA:16.75390[&Region="NorthernAmerica"],MF510344_2006_NorthernAmerica_USA:24.75390[&Region="NorthernAmerica"])NODE_0000129:63.24620[&Region="NorthernAmerica"])NODE_0000128:9798.28000[&Region="NorthernAmerica"],((KX574868_1994_NorthernAmerica_USA:7.64988[&Region="NorthernAmerica"],KX574869_1995_NorthernAmerica_USA:8.64988[&Region="NorthernAmerica"])NODE_0000131:7722.49000[&Region="NorthernAmerica"],(HSV-2-37_2014_Unknown_NCH:6675.60000[&Region="NorthernAmerica"],(KX574872_2004_SouthAmerica_PER:3465.61000[&Region="SouthAmerica"],MF510334_2004_SouthAmerica_PER:3465.61000[&Region="SouthAmerica"])NODE_0000133:3199.98000[&Region="SouthAmerica"])NODE_0000132:1074.54000[&Region="NorthernAmerica"])NODE_0000130:2144.15000[&Region="NorthernAmerica"])NODE_0000127:709.65100[&Region="NorthernAmerica"],((MF510309_2006_EastAfrica_ZMB:6917.72000[&Region="EastAfrica"],MH790643_2005_NorthernAmerica_USA:6916.72000[&Region="NorthernAmerica"])NODE_0000135:2361.42000[&Region="NorthernAmerica"],((MH790554_2001_NorthernAmerica_USA:1526.77000[&Region="NorthernAmerica"],MH790660_2008_NorthernAmerica_USA:1533.77000[&Region="NorthernAmerica"])NODE_0000137:5307.44000[&Region="NorthernAmerica"],(MH790633_2006_NorthernAmerica_USA:5821.82000[&Region="NorthernAmerica"],(MH790601_2013_NorthernAmerica_USA:4565.53000[&Region="NorthernAmerica"],(KR135325_2009_EasternAsia_JPN:3013.16000[&Region="EasternAsia"],((MH790607_2005_NorthernAmerica_USA:15.47340[&Region="NorthernAmerica"],MH790648_2005_NorthernAmerica_USA:15.47340[&Region="NorthernAmerica"])NODE_0000142:2684.63000[&Region="NorthernAmerica"],(MF621256_2007_EastAfrica_ZWE:2335.06000[&Region="EastAfrica"],(HSV-2-76_2017_WestAfrica_GIN:2248.90000[&Region="WestAfrica"],((MF510361_2006_EastAfrica_ZMB:1930.28000[&Region="EastAfrica"],(KX574867_2005_SouthAmerica_PER:1237.74000[&Region="SouthAmerica"],MF510275_2009_EastAfrica_KEN:1241.74000[&Region="EastAfrica"])NODE_0000147:691.53300[&Region="EastAfrica"])NODE_0000146:300.01300[&Region="EastAfrica"],(MF510315_2002_NorthernAmerica_USA:104.00000[&Region="NorthernAmerica"],(MF510338_2015_NorthernAmerica_USA:107.65700[&Region="NorthernAmerica"],MH790592_2008_NorthernAmerica_USA:100.65700[&Region="NorthernAmerica"])NODE_0000149:9.34286[&Region="NorthernAmerica"])NODE_0000148:2122.29000[&Region="NorthernAmerica"])NODE_0000145:7.61565[&Region="EastAfrica"])NODE_0000144:96.15670[&Region="EastAfrica"])NODE_0000143:367.04200[&Region="EastAfrica"])NODE_0000141:309.05800[&Region="NorthernAmerica"])NODE_0000140:1548.37000[&Region="NorthernAmerica"])NODE_0000139:1263.29000[&Region="NorthernAmerica"])NODE_0000138:1017.39000[&Region="NorthernAmerica"])NODE_0000136:2439.93000[&Region="NorthernAmerica"])NODE_0000134:1316.79000[&Region="NorthernAmerica"])NODE_0000126:629.41500[&Region="NorthernAmerica"],((((HSV-2-51_2014_NorthernAmerica_HTI:6972.02000[&Region="NorthernAmerica"],MF510320_2006_SouthAmerica_PER:6964.02000[&Region="SouthAmerica"])NODE_0000153:2030.52000[&Region="NorthernAmerica"],(KR135311_2005_NorthernAmerica_USA:8267.27000[&Region="NorthernAmerica"],(MH790626_2005_NorthernAmerica_USA:21.19710[&Region="NorthernAmerica"],MH790647_2005_NorthernAmerica_USA:21.19710[&Region="NorthernAmerica"])NODE_0000155:8246.07000[&Region="NorthernAmerica"])NODE_0000154:726.26500[&Region="NorthernAmerica"])NODE_0000152:1482.75000[&Region="NorthernAmerica"],((KX574908_1995_NorthernAmerica_USA:1591.81000[&Region="NorthernAmerica"],(KX574897_1998_NorthernAmerica_USA:7.64988[&Region="NorthernAmerica"],MH790618_2011_NorthernAmerica_USA:20.64990[&Region="NorthernAmerica"])NODE_0000158:1587.16000[&Region="NorthernAmerica"])NODE_0000157:8278.21000[&Region="NorthernAmerica"],((KR135312_2009_NorthernAmerica_USA:115.88300[&Region="NorthernAmerica"],KR135313_2011_NorthernAmerica_USA:117.88300[&Region="NorthernAmerica"])NODE_0000160:5692.09000[&Region="NorthernAmerica"],((MF510282_2004_NorthernAmerica_USA:1787.00000[&Region="NorthernAmerica"],(KX574875_2005_SouthAmerica_PER:1073.07000[&Region="SouthAmerica"],(MF510298_2003_NorthernAmerica_USA:26.46940[&Region="NorthernAmerica"],MH790668_2007_NorthernAmerica_USA:30.46940[&Region="NorthernAmerica"])NODE_0000164:1044.61000[&Region="NorthernAmerica"])NODE_0000163:714.92100[&Region="NorthernAmerica"])NODE_0000162:2168.84000[&Region="NorthernAmerica"],((MH790586_2016_NorthernAmerica_USA:1252.06000[&Region="NorthernAmerica"],MH790635_2010_NorthernAmerica_USA:1246.06000[&Region="NorthernAmerica"])NODE_0000166:2558.46000[&Region="NorthernAmerica"],((MH790563_2007_NorthernAmerica_USA:19.64990[&Region="NorthernAmerica"],(MF510314_2000_NorthernAmerica_USA:12.64990[&Region="NorthernAmerica"],MF510339_1995_NorthernAmerica_USA:7.64988[&Region="NorthernAmerica"])NODE_0000169:0.00000[&Region="NorthernAmerica"])NODE_0000168:3388.39000[&Region="NorthernAmerica"],(MH790621_1998_NorthernAmerica_USA:66.00010[&Region="NorthernAmerica"],(MH790559_2012_NorthernAmerica_USA:15.29980[&Region="NorthernAmerica"],MH790637_2012_NorthernAmerica_USA:15.29980[&Region="NorthernAmerica"])NODE_0000171:64.70030[&Region="NorthernAmerica"])NODE_0000170:3333.04000[&Region="NorthernAmerica"])NODE_0000167:393.47600[&Region="NorthernAmerica"])NODE_0000165:157.31800[&Region="NorthernAmerica"])NODE_0000161:1847.14000[&Region="NorthernAmerica"])NODE_0000159:4076.04000[&Region="NorthernAmerica"])NODE_0000156:596.27200[&Region="NorthernAmerica"])NODE_0000151:586.51300[&Region="NorthernAmerica"],((MH790661_2000_NorthernAmerica_USA:9099.92000[&Region="NorthernAmerica"],(KX574878_2007_SouthAmerica_PER:7862.72000[&Region="SouthAmerica"],(HSV-2-45_2014_Africa_NCH:6740.21000[&Region="Africa"],(KX574880_2006_SouthernAfrica_ZAF:6007.32000[&Region="SouthernAfrica"],((HSV-2-20_2015_Africa_NCH:4172.29000[&Region="Africa"],((MF510322_2006_EastAfrica_ZMB:1909.51000[&Region="EastAfrica"],MH790630_2006_CentralAfrica_CMR:1909.51000[&Region="CentralAfrica"])NODE_0000180:280.06700[&Region="CentralAfrica"],((KX574882_2007_NorthernAmerica_USA:40.30520[&Region="NorthernAmerica"],KX574884_2008_NorthernAmerica_USA:41.30520[&Region="NorthernAmerica"])NODE_0000182:2123.62000[&Region="NorthernAmerica"],(MH790655_2006_CentralAfrica_CMR:2151.70000[&Region="CentralAfrica"],(HSV-2-15_2014_NorthernAmerica_MTQ:2150.00000[&Region="NorthernAmerica"],(MF510355_2001_NorthernAmerica_USA:2129.60000[&Region="NorthernAmerica"],(KX574900_2011_EastAfrica_UGA:2135.97000[&Region="EastAfrica"],MH790595_2006_CentralAfrica_CMR:2130.97000[&Region="CentralAfrica"])NODE_0000186:3.62921[&Region="CentralAfrica"])NODE_0000185:7.39657[&Region="CentralAfrica"])NODE_0000184:9.70453[&Region="CentralAfrica"])NODE_0000183:11.22690[&Region="CentralAfrica"])NODE_0000181:26.65050[&Region="CentralAfrica"])NODE_0000179:1973.71000[&Region="CentralAfrica"])NODE_0000178:1271.59000[&Region="CentralAfrica"],((HSV-2-93_2018_CentralAfrica_CMR:3455.71000[&Region="CentralAfrica"],(MH790623_2006_CentralAfrica_CMR:3200.02000[&Region="CentralAfrica"],(MF510287_2009_EastAfrica_ZMB:1948.75000[&Region="EastAfrica"],MF510343_2005_EastAfrica_ZMB:1944.75000[&Region="EastAfrica"])NODE_0000190:1254.27000[&Region="EastAfrica"])NODE_0000189:243.68700[&Region="CentralAfrica"])NODE_0000188:123.42200[&Region="CentralAfrica"],(KX574864_2005_EastAfrica_ZMB:1932.29000[&Region="EastAfrica"],(HSV-2-24_2015_CentralAfrica_COG:1563.64000[&Region="CentralAfrica"],((HSV-2-28_2015_CentralAfrica_COG:431.29900[&Region="CentralAfrica"],HSV-2-57_2013_CentralAfrica_COG:429.29900[&Region="CentralAfrica"])NODE_0000194:1121.13000[&Region="CentralAfrica"],(HSV-2-89_2017_CentralAfrica_COG:1519.68000[&Region="CentralAfrica"],(MF510269_2006_EastAfrica_ZMB:1498.95000[&Region="EastAfrica"],(MH790605_2011_NorthernAmerica_USA:1494.86000[&Region="NorthernAmerica"],((HSV-2-58_2013_CentralAfrica_GAB:1359.56000[&Region="CentralAfrica"],(HSV-2-44_2014_CentralAfrica_CMR:375.02500[&Region="CentralAfrica"],(HSV-2-77_2016_CentralAfrica_CMR:238.99700[&Region="CentralAfrica"],KX574899_2011_EastAfrica_UGA:233.99700[&Region="EastAfrica"])NODE_0000201:138.02800[&Region="CentralAfrica"])NODE_0000200:985.53200[&Region="CentralAfrica"])NODE_0000199:118.96500[&Region="CentralAfrica"],(MF510281_2006_CentralAfrica_CMR:1208.34000[&Region="CentralAfrica"],(MH790656_2006_CentralAfrica_CMR:1197.04000[&Region="CentralAfrica"],(MH790640_2006_CentralAfrica_CMR:1113.75000[&Region="CentralAfrica"],(MH790612_2006_CentralAfrica_CMR:1106.56000[&Region="CentralAfrica"],MH790666_2006_CentralAfrica_CMR:1106.56000[&Region="CentralAfrica"])NODE_0000205:7.18626[&Region="CentralAfrica"])NODE_0000204:83.28980[&Region="CentralAfrica"])NODE_0000203:11.29780[&Region="CentralAfrica"])NODE_0000202:263.18700[&Region="CentralAfrica"])NODE_0000198:18.33640[&Region="CentralAfrica"])NODE_0000197:9.08949[&Region="CentralAfrica"])NODE_0000196:9.72929[&Region="CentralAfrica"])NODE_0000195:34.74680[&Region="CentralAfrica"])NODE_0000193:11.21600[&Region="CentralAfrica"])NODE_0000192:378.64900[&Region="CentralAfrica"])NODE_0000191:1633.84000[&Region="CentralAfrica"])NODE_0000187:1867.74000[&Region="CentralAfrica"])NODE_0000177:572.44600[&Region="CentralAfrica"])NODE_0000176:724.88500[&Region="CentralAfrica"])NODE_0000175:1129.51000[&Region="CentralAfrica"])NODE_0000174:1244.20000[&Region="NorthernAmerica"])NODE_0000173:1770.83000[&Region="NorthernAmerica"],((MH790569_2010_NorthernAmerica_USA:8439.01000[&Region="NorthernAmerica"],(MF510270_2001_NorthernAmerica_USA:7921.72000[&Region="NorthernAmerica"],(KX574873_2004_SouthAmerica_PER:7063.26000[&Region="SouthAmerica"],(((HSV-2-18_2015_Africa_NCH:4316.15000[&Region="Africa"],HSV-2-73_2016_WestAfrica_TGO:4317.15000[&Region="WestAfrica"])NODE_0000212:695.14400[&Region="WestAfrica"],(HSV-2-26_2015_WestAfrica_GIN:266.20200[&Region="WestAfrica"],HSV-2-68_2016_WestAfrica_SEN:267.20200[&Region="WestAfrica"])NODE_0000213:4745.10000[&Region="WestAfrica"])NODE_0000211:1376.61000[&Region="WestAfrica"],(HSV-2-61_2013_EasternAsia_CHN:5031.67000[&Region="EasternAsia"],(HSV-2-88_2017_WestAfrica_SEN:3782.80000[&Region="WestAfrica"],(HSV-2-56_2013_WestAfrica_GIN:3370.94000[&Region="WestAfrica"],((HSV-2-49_2014_Unknown_NCH:1211.06000[&Region="NorthAfrica"],HSV-2-75_2017_NorthAfrica_DZA:1214.06000[&Region="NorthAfrica"])NODE_0000218:1870.14000[&Region="NorthAfrica"],((KR135331_1971_NorthernAmerica_USA:2595.94000[&Region="NorthernAmerica"],(MH790610_2006_CentralAfrica_CMR:1054.53000[&Region="CentralAfrica"],(MH790659_2006_CentralAfrica_CMR:815.59400[&Region="CentralAfrica"],(MH790603_2006_CentralAfrica_CMR:597.29500[&Region="CentralAfrica"],MH790649_2006_CentralAfrica_CMR:597.29500[&Region="CentralAfrica"])NODE_0000223:218.29900[&Region="CentralAfrica"])NODE_0000222:238.93400[&Region="CentralAfrica"])NODE_0000221:1576.41000[&Region="CentralAfrica"])NODE_0000220:432.44000[&Region="SouthernAfrica"],((MH790631_2010_NorthernAmerica_USA:2720.67000[&Region="NorthernAmerica"],(MH790564_2008_NorthernAmerica_USA:2619.66000[&Region="NorthernAmerica"],(MH790609_2008_WestAfrica_SEN:1609.61000[&Region="WestAfrica"],(MF510271_2006_NorthernAmerica_USA:15.64990[&Region="NorthernAmerica"],MF510279_1998_NorthernAmerica_USA:7.64988[&Region="NorthernAmerica"])NODE_0000228:1591.97000[&Region="NorthernAmerica"])NODE_0000227:1010.05000[&Region="NorthernAmerica"])NODE_0000226:99.00860[&Region="NorthernAmerica"])NODE_0000225:339.46300[&Region="NorthernAmerica"],(KX574876_2006_SouthAmerica_PER:2953.88000[&Region="SouthAmerica"],(KX574901_2012_NorthernAmerica_USA:2924.38000[&Region="NorthernAmerica"],(KX574892_2007_SouthernAfrica_ZAF:2567.09000[&Region="SouthernAfrica"],(KF781518_1995_SouthernAfrica_ZAF:1379.27000[&Region="SouthernAfrica"],(MF510268_1995_NorthernAmerica_USA:159.77300[&Region="NorthernAmerica"],MF510308_1995_NorthernAmerica_USA:159.77300[&Region="NorthernAmerica"])NODE_0000233:1219.50000[&Region="NorthernAmerica"])NODE_0000232:1175.82000[&Region="SouthernAfrica"])NODE_0000231:352.29000[&Region="SouthernAfrica"])NODE_0000230:35.49440[&Region="SouthernAfrica"])NODE_0000229:102.25700[&Region="SouthernAfrica"])NODE_0000224:7.24477[&Region="SouthernAfrica"])NODE_0000219:9.82344[&Region="SouthernAfrica"])NODE_0000217:290.73300[&Region="SouthernAfrica"])NODE_0000216:407.86200[&Region="WestAfrica"])NODE_0000215:1252.87000[&Region="WestAfrica"])NODE_0000214:1354.24000[&Region="WestAfrica"])NODE_0000210:686.35100[&Region="WestAfrica"])NODE_0000209:861.45900[&Region="NorthernAmerica"])NODE_0000208:508.28800[&Region="NorthernAmerica"])NODE_0000207:2153.88000[&Region="NorthernAmerica"],(((HSV-2-4_2012_WestAfrica_CIV:8957.80000[&Region="WestAfrica"],(HSV-2-36_2014_WesternEurope_FRA:6132.86000[&Region="WesternEurope"],MH790653_2004_NorthernAmerica_USA:6122.86000[&Region="NorthernAmerica"])NODE_0000237:2826.95000[&Region="NorthernAmerica"])NODE_0000236:381.12400[&Region="NorthernAmerica"],(MH790641_2013_NorthernAmerica_USA:8298.51000[&Region="NorthernAmerica"],(MF510359_1996_NorthernAmerica_USA:82.00010[&Region="NorthernAmerica"],(MF510329_1994_NorthernAmerica_USA:25.59000[&Region="NorthernAmerica"],MF510354_1994_NorthernAmerica_USA:25.59000[&Region="NorthernAmerica"])NODE_0000240:54.41000[&Region="NorthernAmerica"])NODE_0000239:8199.51000[&Region="NorthernAmerica"])NODE_0000238:1041.42000[&Region="NorthernAmerica"])NODE_0000235:1171.15000[&Region="NorthernAmerica"],((HSV-2-25_2015_Africa_NCH:9081.81000[&Region="Africa"],MF510330_2009_EastAfrica_ZMB:9075.81000[&Region="EastAfrica"])NODE_0000242:1147.29000[&Region="NorthernAmerica"],(((HSV-2-67_2012_WestAfrica_CIV:7522.57000[&Region="WestAfrica"],KX574866_2005_SouthAmerica_PER:7515.57000[&Region="SouthAmerica"])NODE_0000245:1559.84000[&Region="NorthernAmerica"],(HSV-2-46_2014_Unknown_NCH:8281.82000[&Region="NorthernAmerica"],(MH790584_2012_NorthernAmerica_USA:4796.69000[&Region="NorthernAmerica"],(KR135309_2007_NorthernAmerica_USA:3892.16000[&Region="NorthernAmerica"],((MH790550_2011_NorthernAmerica_USA:7.64988[&Region="NorthernAmerica"],MH790557_2011_NorthernAmerica_USA:7.64988[&Region="NorthernAmerica"])NODE_0000250:2225.96000[&Region="NorthernAmerica"],(MH790588_1995_NorthernAmerica_USA:21.65220[&Region="NorthernAmerica"],MH790664_1995_NorthernAmerica_USA:21.65220[&Region="NorthernAmerica"])NODE_0000251:2195.96000[&Region="NorthernAmerica"])NODE_0000249:1662.55000[&Region="NorthernAmerica"])NODE_0000248:899.53200[&Region="NorthernAmerica"])NODE_0000247:3483.13000[&Region="NorthernAmerica"])NODE_0000246:802.59000[&Region="NorthernAmerica"])NODE_0000244:966.21900[&Region="NorthernAmerica"],((KX574861_2003_SouthAmerica_PER:9186.01000[&Region="SouthAmerica"],((MF510363_2015_NorthernAmerica_USA:82.00020[&Region="NorthernAmerica"],(MH790566_2013_NorthernAmerica_USA:31.58550[&Region="NorthernAmerica"],MH790604_2014_NorthernAmerica_USA:32.58550[&Region="NorthernAmerica"])NODE_0000256:48.41470[&Region="NorthernAmerica"])NODE_0000255:8729.29000[&Region="NorthernAmerica"],((MF510290_2009_NorthernAmerica_USA:358.65200[&Region="NorthernAmerica"],MF510331_2015_NorthernAmerica_USA:364.65200[&Region="NorthernAmerica"])NODE_0000258:8102.44000[&Region="NorthernAmerica"],(MH790577_2007_NorthernAmerica_USA:7215.64000[&Region="NorthernAmerica"],(HSV-2-40_2014_NorthAfrica_MAR:6892.93000[&Region="NorthAfrica"],(MH790598_2008_NorthernAmerica_USA:6255.23000[&Region="NorthernAmerica"],((MF510312_2009_EastAfrica_ZMB:5307.90000[&Region="EastAfrica"],(HSV-2-52_2014_SouthAmerica_BRA:2731.27000[&Region="SouthAmerica"],(MF510348_2006_EastAfrica_ZWE:653.12200[&Region="EastAfrica"],MH790624_2008_WestAfrica_SEN:655.12200[&Region="WestAfrica"])NODE_0000265:2070.14000[&Region="WestAfrica"])NODE_0000264:2581.63000[&Region="SouthAmerica"])NODE_0000263:381.91900[&Region="NorthernAmerica"],((HSV-2-87_2017_WestAfrica_CIV:1427.89000[&Region="WestAfrica"],(MH790628_2007_WestAfrica_SEN:845.19100[&Region="WestAfrica"],(HSV-2-94_2018_WestAfrica_MLI:827.65100[&Region="WestAfrica"],MH790593_2006_CentralAfrica_CMR:815.65100[&Region="CentralAfrica"])NODE_0000269:28.54000[&Region="WestAfrica"])NODE_0000268:572.70200[&Region="WestAfrica"])NODE_0000267:4010.81000[&Region="WestAfrica"],((MH790568_2012_NorthernAmerica_USA:4512.19000[&Region="NorthernAmerica"],((MF510341_2007_NorthernAmerica_USA:330.91800[&Region="NorthernAmerica"],KX574870_2007_NorthernAmerica_USA:330.91800[&Region="NorthernAmerica"])NODE_0000273:3862.91000[&Region="NorthernAmerica"],(KX574865_2005_SouthAmerica_PER:3967.47000[&Region="SouthAmerica"],(KX574874_2004_SouthAmerica_PER:3574.13000[&Region="SouthAmerica"],MF510303_2009_EastAfrica_TZA:3579.13000[&Region="EastAfrica"])NODE_0000275:392.33300[&Region="SouthAmerica"])NODE_0000274:224.35600[&Region="SouthAmerica"])NODE_0000272:313.36700[&Region="SouthAmerica"])NODE_0000271:861.59800[&Region="SouthAmerica"],((MH790611_1995_NorthernAmerica_USA:288.54900[&Region="NorthernAmerica"],MH790662_1998_NorthernAmerica_USA:291.54900[&Region="NorthernAmerica"])NODE_0000277:2847.34000[&Region="NorthernAmerica"],(((KX574891_2009_NorthernAmerica_USA:32.10860[&Region="NorthernAmerica"],KX574896_2010_NorthernAmerica_USA:33.10860[&Region="NorthernAmerica"])NODE_0000280:1781.44000[&Region="NorthernAmerica"],(MH790551_2008_WestAfrica_SEN:774.69500[&Region="WestAfrica"],MH790667_2008_WestAfrica_SEN:774.69500[&Region="WestAfrica"])NODE_0000281:1037.85000[&Region="WestAfrica"])NODE_0000279:473.58000[&Region="WestAfrica"],(MH790608_2006_CentralAfrica_CMR:1753.03000[&Region="CentralAfrica"],((MH790578_2008_WestAfrica_SEN:36.61530[&Region="WestAfrica"],MH790645_2010_WestAfrica_SEN:38.61530[&Region="WestAfrica"])NODE_0000284:93.81130[&Region="WestAfrica"],(MH790579_2008_WestAfrica_SEN:54.85370[&Region="WestAfrica"],MH790596_2007_WestAfrica_SEN:53.85370[&Region="WestAfrica"])NODE_0000285:75.57300[&Region="WestAfrica"])NODE_0000283:1624.61000[&Region="WestAfrica"])NODE_0000282:531.09800[&Region="WestAfrica"])NODE_0000278:862.76000[&Region="WestAfrica"])NODE_0000276:2220.90000[&Region="NorthernAmerica"])NODE_0000270:59.91840[&Region="NorthernAmerica"])NODE_0000266:259.11300[&Region="NorthernAmerica"])NODE_0000262:566.41200[&Region="NorthernAmerica"])NODE_0000261:631.70000[&Region="NorthernAmerica"])NODE_0000260:329.71100[&Region="NorthernAmerica"])NODE_0000259:1243.45000[&Region="NorthernAmerica"])NODE_0000257:344.20000[&Region="NorthernAmerica"])NODE_0000254:386.72200[&Region="NorthernAmerica"])NODE_0000253:577.61900[&Region="NorthernAmerica"],(((MF510301_2003_SouthAmerica_PER:7703.25000[&Region="SouthAmerica"],(KX574907_2006_NorthernAmerica_USA:899.06100[&Region="NorthernAmerica"],(KX574886_2008_NorthernAmerica_USA:248.69400[&Region="NorthernAmerica"],(MF510371_2008_NorthernAmerica_USA:81.00010[&Region="NorthernAmerica"],(MF510294_2014_NorthernAmerica_USA:29.67910[&Region="NorthernAmerica"],MF510352_2007_NorthernAmerica_USA:22.67910[&Region="NorthernAmerica"])NODE_0000292:57.32090[&Region="NorthernAmerica"])NODE_0000291:167.69400[&Region="NorthernAmerica"])NODE_0000290:652.36600[&Region="NorthernAmerica"])NODE_0000289:6807.19000[&Region="NorthernAmerica"])NODE_0000288:1537.58000[&Region="NorthernAmerica"],((HSV-2-69_2017_NorthAfrica_DZA:8044.76000[&Region="NorthAfrica"],(HSV-2-19_2015_Unknown_NCH:7759.20000[&Region="NorthernAmerica"],((MF510364_1995_NorthernAmerica_USA:59.34570[&Region="NorthernAmerica"],MF510367_2001_NorthernAmerica_USA:65.34570[&Region="NorthernAmerica"])NODE_0000297:4081.73000[&Region="NorthernAmerica"],(HSV-2-22_2015_CentralAfrica_CMR:2571.72000[&Region="CentralAfrica"],(KX574879_2005_SouthernAfrica_ZAF:1888.49000[&Region="SouthernAfrica"],MF510284_2015_NorthernAmerica_USA:1898.49000[&Region="NorthernAmerica"])NODE_0000299:673.23300[&Region="NorthernAmerica"])NODE_0000298:1589.35000[&Region="NorthernAmerica"])NODE_0000296:3598.13000[&Region="NorthernAmerica"])NODE_0000295:283.55500[&Region="NorthernAmerica"])NODE_0000294:565.13400[&Region="NorthernAmerica"],(((MF510362_2005_NorthernAmerica_USA:570.65300[&Region="NorthernAmerica"],MF621254_2005_NorthernAmerica_USA:570.65300[&Region="NorthernAmerica"])NODE_0000302:6859.61000[&Region="NorthernAmerica"],(MF510340_2013_NorthernAmerica_USA:6646.27000[&Region="NorthernAmerica"],(HSV-2-54_2013_CentralAfrica_COG:3200.84000[&Region="CentralAfrica"],MH790650_2011_NorthernAmerica_USA:3198.84000[&Region="NorthernAmerica"])NODE_0000304:3445.43000[&Region="NorthernAmerica"])NODE_0000303:791.99100[&Region="NorthernAmerica"])NODE_0000301:567.39700[&Region="NorthernAmerica"],((MF510267_1994_NorthernAmerica_USA:78.00010[&Region="NorthernAmerica"],(MF510346_1996_NorthernAmerica_USA:12.94970[&Region="NorthernAmerica"],MH790567_2006_NorthernAmerica_USA:22.94970[&Region="NorthernAmerica"])NODE_0000307:67.05040[&Region="NorthernAmerica"])NODE_0000306:3557.17000[&Region="NorthernAmerica"],(MH790639_2012_NorthernAmerica_USA:84.00010[&Region="NorthernAmerica"],(MF510273_2008_NorthernAmerica_USA:15.29980[&Region="NorthernAmerica"],MF621257_2008_NorthernAmerica_USA:15.29980[&Region="NorthernAmerica"])NODE_0000309:64.70030[&Region="NorthernAmerica"])NODE_0000308:3569.17000[&Region="NorthernAmerica"])NODE_0000305:4351.49000[&Region="NorthernAmerica"])NODE_0000300:600.23400[&Region="NorthernAmerica"])NODE_0000293:644.94100[&Region="NorthernAmerica"])NODE_0000287:250.29700[&Region="NorthernAmerica"],(MF510350_2007_NorthernAmerica_USA:9165.08000[&Region="NorthernAmerica"],(((MF510333_2010_NorthernAmerica_USA:7156.49000[&Region="NorthernAmerica"],(MH790629_1999_NorthernAmerica_USA:60.91920[&Region="NorthernAmerica"],MH790654_2002_NorthernAmerica_USA:63.91920[&Region="NorthernAmerica"])NODE_0000314:7084.57000[&Region="NorthernAmerica"])NODE_0000313:1124.10000[&Region="NorthernAmerica"],((MF510285_1995_NorthernAmerica_USA:114.32800[&Region="NorthernAmerica"],(MF510326_1997_NorthernAmerica_USA:16.15280[&Region="NorthernAmerica"],MF510370_2009_NorthernAmerica_USA:28.15280[&Region="NorthernAmerica"])NODE_0000317:100.17500[&Region="NorthernAmerica"])NODE_0000316:7147.38000[&Region="NorthernAmerica"],((MH790600_2004_NorthernAmerica_USA:5357.42000[&Region="NorthernAmerica"],(MH790627_2006_NorthernAmerica_USA:83.00010[&Region="NorthernAmerica"],(MH790561_2003_NorthernAmerica_USA:14.29980[&Region="NorthernAmerica"],MH790619_2004_NorthernAmerica_USA:15.29980[&Region="NorthernAmerica"])NODE_0000321:65.70030[&Region="NorthernAmerica"])NODE_0000320:5276.42000[&Region="NorthernAmerica"])NODE_0000319:1103.24000[&Region="NorthernAmerica"],(MH790576_2006_CentralAfrica_CMR:6432.47000[&Region="CentralAfrica"],((MH790573_2011_NorthernAmerica_USA:15.29980[&Region="NorthernAmerica"],MH790599_2015_NorthernAmerica_USA:19.29980[&Region="NorthernAmerica"])NODE_0000324:69.70030[&Region="NorthernAmerica"],(MH790591_2006_NorthernAmerica_USA:15.29980[&Region="NorthernAmerica"],MH790613_2011_NorthernAmerica_USA:20.29980[&Region="NorthernAmerica"])NODE_0000325:64.70030[&Region="NorthernAmerica"])NODE_0000323:6352.47000[&Region="NorthernAmerica"])NODE_0000322:30.19260[&Region="NorthernAmerica"])NODE_0000318:810.04800[&Region="NorthernAmerica"])NODE_0000315:1003.88000[&Region="NorthernAmerica"])NODE_0000312:484.33000[&Region="NorthernAmerica"],((MH790555_2004_NorthernAmerica_USA:4872.79000[&Region="NorthernAmerica"],MH790602_2005_NorthernAmerica_USA:4873.79000[&Region="NorthernAmerica"])NODE_0000327:2858.62000[&Region="NorthernAmerica"],(HSV-2-47_2014_NorthernAmerica_GLP:6629.57000[&Region="NorthernAmerica"],((HSV-2-79_2017_CentralAfrica_COG:83.00010[&Region="CentralAfrica"],(HSV-2-30_2015_CentralAfrica_COG:22.94970[&Region="CentralAfrica"],HSV-2-53_2014_CentralAfrica_COG:21.94970[&Region="CentralAfrica"])NODE_0000331:58.05040[&Region="CentralAfrica"])NODE_0000330:6049.04000[&Region="CentralAfrica"],(HSV-2-42_2014_WesternAsia_JOR:5888.18000[&Region="WesternAsia"],((MH790669_2009_NorthernAmerica_USA:4595.95000[&Region="NorthernAmerica"],(MH790590_2006_CentralAfrica_CMR:23.55650[&Region="CentralAfrica"],MH790625_2006_CentralAfrica_CMR:23.55650[&Region="CentralAfrica"])NODE_0000335:4569.39000[&Region="CentralAfrica"])NODE_0000334:1113.71000[&Region="NorthernAmerica"],(((KX574877_2006_SouthAmerica_PER:868.15500[&Region="SouthAmerica"],MH790583_2003_SouthAmerica_PER:865.15500[&Region="SouthAmerica"])NODE_0000338:91.40390[&Region="SouthAmerica"],(MH790622_1999_NorthernAmerica_USA:298.93500[&Region="NorthernAmerica"],(MF510295_2005_NorthernAmerica_USA:98.31460[&Region="NorthernAmerica"],(MF510336_2007_NorthernAmerica_USA:88.04730[&Region="NorthernAmerica"],(MH790562_1996_NorthernAmerica_USA:9.64988[&Region="NorthernAmerica"],(MF510318_1994_NorthernAmerica_USA:7.64988[&Region="NorthernAmerica"],MF510342_2013_NorthernAmerica_USA:26.64990[&Region="NorthernAmerica"])NODE_0000343:0.00000[&Region="NorthernAmerica"])NODE_0000342:67.39740[&Region="NorthernAmerica"])NODE_0000341:12.26730[&Region="NorthernAmerica"])NODE_0000340:206.62100[&Region="NorthernAmerica"])NODE_0000339:653.62300[&Region="NorthernAmerica"])NODE_0000337:4069.27000[&Region="SouthAmerica"],((MH790671_2014_NorthernAmerica_USA:3980.81000[&Region="NorthernAmerica"],(KR135305_2007_EastAfrica_UGA:3490.74000[&Region="EastAfrica"],KX574885_2008_NorthernAmerica_USA:3491.74000[&Region="NorthernAmerica"])NODE_0000346:483.06800[&Region="NorthernAmerica"])NODE_0000345:376.07100[&Region="NorthernAmerica"],(((MF621255_2006_SouthAmerica_PER:4139.99000[&Region="SouthAmerica"],(MH790634_2000_NorthernAmerica_USA:3861.54000[&Region="NorthernAmerica"],(KX574881_2007_SouthernAfrica_ZAF:1049.23000[&Region="SouthernAfrica"],MF510289_2009_SouthernAfrica_BWA:1051.23000[&Region="SouthernAfrica"])NODE_0000351:2819.31000[&Region="SouthernAfrica"])NODE_0000350:272.45100[&Region="NorthernAmerica"])NODE_0000349:134.27000[&Region="NorthernAmerica"],((KR135308_2007_NorthernAmerica_USA:1089.47000[&Region="NorthernAmerica"],KX574903_2003_NorthernAmerica_USA:1085.47000[&Region="NorthernAmerica"])NODE_0000353:3019.98000[&Region="NorthernAmerica"],((HSV-2-5_2011_Africa_NCH:3133.88000[&Region="Africa"],HSV-2-59_2013_SoutheasternAsia_VNM:3135.88000[&Region="SoutheasternAsia"])NODE_0000355:204.48100[&Region="NorthernAmerica"],(KX574860_2004_SouthAmerica_PER:2950.25000[&Region="SouthAmerica"],((KX574887_2008_NorthernAmerica_USA:22.97710[&Region="NorthernAmerica"],KX574898_2011_NorthernAmerica_USA:25.97710[&Region="NorthernAmerica"])NODE_0000358:252.96800[&Region="NorthernAmerica"],(MH790606_2015_NorthernAmerica_USA:176.78700[&Region="NorthernAmerica"],(MH790657_2012_NorthernAmerica_USA:153.06900[&Region="NorthernAmerica"],MH790663_2010_NorthernAmerica_USA:151.06900[&Region="NorthernAmerica"])NODE_0000360:20.71780[&Region="NorthernAmerica"])NODE_0000359:106.15800[&Region="NorthernAmerica"])NODE_0000357:2678.31000[&Region="NorthernAmerica"])NODE_0000356:381.11100[&Region="NorthernAmerica"])NODE_0000354:775.08100[&Region="NorthernAmerica"])NODE_0000352:165.81700[&Region="NorthernAmerica"])NODE_0000348:60.91970[&Region="NorthernAmerica"],(((HSV-2-13_2013_CentralAfrica_COG:4077.96000[&Region="CentralAfrica"],HSV-2-35_2015_EasternEurope_RUS:4079.96000[&Region="EasternEurope"])NODE_0000363:79.89380[&Region="NorthernAmerica"],((KX574883_2006_EastAfrica_ZMB:3989.14000[&Region="EastAfrica"],(HSV-2-74_2017_EastAfrica_BDI:3910.46000[&Region="EastAfrica"],(HSV-2-63_2013_SoutheasternAsia_KHM:3899.25000[&Region="SoutheasternAsia"],(KX574894_2008_EastAfrica_KEN:3395.84000[&Region="EastAfrica"],KX574902_2006_EastAfrica_TZA:3393.84000[&Region="EastAfrica"])NODE_0000368:498.41200[&Region="EastAfrica"])NODE_0000367:7.20112[&Region="EastAfrica"])NODE_0000366:89.68090[&Region="EastAfrica"])NODE_0000365:72.58940[&Region="EastAfrica"],((MH790575_2007_NorthernAmerica_USA:83.00010[&Region="NorthernAmerica"],(MF510276_2012_NorthernAmerica_USA:28.04020[&Region="NorthernAmerica"],MH790570_2004_NorthernAmerica_USA:20.04020[&Region="NorthernAmerica"])NODE_0000371:59.95990[&Region="NorthernAmerica"])NODE_0000370:1907.71000[&Region="NorthernAmerica"],(MH790580_1997_NorthernAmerica_USA:265.50100[&Region="NorthernAmerica"],(MH790651_2002_NorthernAmerica_USA:21.29980[&Region="NorthernAmerica"],MH790670_1996_NorthernAmerica_USA:15.29980[&Region="NorthernAmerica"])NODE_0000373:249.20200[&Region="NorthernAmerica"])NODE_0000372:1715.21000[&Region="NorthernAmerica"])NODE_0000369:2072.02000[&Region="NorthernAmerica"])NODE_0000364:89.12710[&Region="NorthernAmerica"])NODE_0000362:74.49290[&Region="NorthernAmerica"],(((HSV-2-92_2018_CentralAfrica_COG:3389.34000[&Region="CentralAfrica"],(MH790560_2008_NorthernAmerica_USA:3102.92000[&Region="NorthernAmerica"],MH790597_2008_WestAfrica_SEN:3102.92000[&Region="WestAfrica"])NODE_0000377:276.42200[&Region="NorthernAmerica"])NODE_0000376:401.54600[&Region="NorthernAmerica"],(MF510332_1998_NorthernAmerica_USA:226.17000[&Region="NorthernAmerica"],(MF510305_1997_NorthernAmerica_USA:30.59960[&Region="NorthernAmerica"],MH790642_2007_NorthernAmerica_USA:40.59960[&Region="NorthernAmerica"])NODE_0000379:194.57100[&Region="NorthernAmerica"])NODE_0000378:3544.72000[&Region="NorthernAmerica"])NODE_0000375:238.34300[&Region="NorthernAmerica"],((MH790572_1998_NorthernAmerica_USA:607.49500[&Region="NorthernAmerica"],MH790614_1998_NorthernAmerica_USA:607.49500[&Region="NorthernAmerica"])NODE_0000381:2056.96000[&Region="NorthernAmerica"],((MF510306_2014_NorthernAmerica_USA:272.94300[&Region="NorthernAmerica"],(MF510292_2014_NorthernAmerica_USA:26.38190[&Region="NorthernAmerica"],MH790585_2002_NorthernAmerica_USA:14.38190[&Region="NorthernAmerica"])NODE_0000384:246.56100[&Region="NorthernAmerica"])NODE_0000383:2328.34000[&Region="NorthernAmerica"],(MH790665_1996_NorthernAmerica_USA:1771.10000[&Region="NorthernAmerica"],((HSV-2-32_2015_CentralAfrica_COG:1154.96000[&Region="CentralAfrica"],HSV-2-55_2013_Africa_NCH:1152.96000[&Region="Africa"])NODE_0000387:606.01200[&Region="CentralAfrica"],(HSV-2-23_2015_NorthAfrica_DZA:1646.21000[&Region="NorthAfrica"],(MF510307_2010_NorthernAmerica_USA:207.31200[&Region="NorthernAmerica"],((MF510288_2000_NorthernAmerica_USA:58.14150[&Region="NorthernAmerica"],MF510328_2010_NorthernAmerica_USA:68.14150[&Region="NorthernAmerica"])NODE_0000391:21.85860[&Region="NorthernAmerica"],(MF510319_2010_NorthernAmerica_USA:14.29310[&Region="NorthernAmerica"],(MH790615_2004_NorthernAmerica_USA:2.99999[&Region="NorthernAmerica"],MF510278_2001_NorthernAmerica_USA:0.00000[&Region="NorthernAmerica"])NODE_0000393:5.29314[&Region="NorthernAmerica"])NODE_0000392:75.70690[&Region="NorthernAmerica"])NODE_0000390:117.31200[&Region="NorthernAmerica"])NODE_0000389:1433.90000[&Region="NorthernAmerica"])NODE_0000388:114.76200[&Region="NorthernAmerica"])NODE_0000386:29.13130[&Region="NorthernAmerica"])NODE_0000385:812.17900[&Region="NorthernAmerica"])NODE_0000382:79.17110[&Region="NorthernAmerica"])NODE_0000380:1344.77000[&Region="NorthernAmerica"])NODE_0000374:208.11800[&Region="NorthernAmerica"])NODE_0000361:109.83500[&Region="NorthernAmerica"])NODE_0000347:13.69940[&Region="NorthernAmerica"])NODE_0000344:679.95200[&Region="NorthernAmerica"])NODE_0000336:677.82000[&Region="NorthernAmerica"])NODE_0000333:173.52900[&Region="NorthernAmerica"])NODE_0000332:240.85800[&Region="NorthernAmerica"])NODE_0000329:500.52900[&Region="NorthernAmerica"])NODE_0000328:1111.84000[&Region="NorthernAmerica"])NODE_0000326:1027.51000[&Region="NorthernAmerica"])NODE_0000311:403.16100[&Region="NorthernAmerica"])NODE_0000310:330.05400[&Region="NorthernAmerica"])NODE_0000286:272.50000[&Region="NorthernAmerica"])NODE_0000252:275.99600[&Region="NorthernAmerica"])NODE_0000243:177.47000[&Region="NorthernAmerica"])NODE_0000241:283.98300[&Region="NorthernAmerica"])NODE_0000234:84.81190[&Region="NorthernAmerica"])NODE_0000206:287.85400[&Region="NorthernAmerica"])NODE_0000172:187.05300[&Region="NorthernAmerica"])NODE_0000150:161.54900[&Region="NorthernAmerica"])NODE_0000125:137.43100[&Region="NorthernAmerica"])NODE_0000101:326.51300[&Region="NorthernAmerica"])NODE_0000069:192.82300[&Region="NorthernAmerica"])NODE_0000046:26.41640[&Region="NorthernAmerica"])NODE_0000042:416.64800[&Region="NorthernAmerica"])NODE_0000037:128.87900[&Region="EastAfrica"])NODE_0000036:438.68200[&Region="EastAfrica"])NODE_0000034:241.17600[&Region="EastAfrica"])NODE_0000028:368.43600[&Region="EastAfrica"])NODE_0000021:465.00200[&Region="EastAfrica"])NODE_0000019:1201.59000[&Region="EastAfrica"])NODE_0000016:6125.94000[&Region="EastAfrica"])NODE_0000015:4487.00000[&Region="EastAfrica"])NODE_0000013:34864.00000[&Region="EastAfrica"])NODE_0000000:0.00100;
 Tree tree_1E-8=((((HSV-2-11_2006_WestAfrica_CIV:2031.76000[&Region="WestAfrica"],HSV-2-12_2007_WestAfrica_CIV:2032.76000[&Region="WestAfrica"])NODE_0000003:85133.00000[&Region="WestAfrica"],(HSV-2-16_2014_WestAfrica_NCH:78128.90000[&Region="WestAfrica"],(HSV-2-1_2008_WestAfrica_GIN:72626.60000[&Region="WestAfrica"],HSV-2-7_2008_WestAfrica_MLI:72626.60000[&Region="WestAfrica"])NODE_0000005:5496.30000[&Region="WestAfrica"])NODE_0000004:9043.86000[&Region="WestAfrica"])NODE_0000002:19973.90000[&Region="WestAfrica"],((HSV-2-10_2006_CentralAfrica_COD:86390.90000[&Region="CentralAfrica"],HSV-2-43_2014_CentralAfrica_COG:86398.90000[&Region="CentralAfrica"])NODE_0000007:6761.80000[&Region="WestAfrica"],((HSV-2-2_2010_WestAfrica_NGA:59457.90000[&Region="WestAfrica"],HSV-2-3_2010_WestAfrica_NER:59457.90000[&Region="WestAfrica"])NODE_0000009:24611.10000[&Region="WestAfrica"],((HSV-2-6_2008_CentralAfrica_GNQ:57691.30000[&Region="CentralAfrica"],HSV-2-29_2015_CentralAfrica_GAB:57698.30000[&Region="CentralAfrica"])NODE_0000011:11290.10000[&Region="WestAfrica"],(HSV-2-8_2009_WestAfrica_MLI:46006.00000[&Region="WestAfrica"],HSV-2-31_2015_WestAfrica_BEN:46012.00000[&Region="WestAfrica"])NODE_0000012:22976.40000[&Region="WestAfrica"])NODE_0000010:15085.50000[&Region="WestAfrica"])NODE_0000008:9087.78000[&Region="WestAfrica"])NODE_0000006:13986.00000[&Region="WestAfrica"])NODE_0000001:509071.00000[&Region="WestAfrica"],((KU893109_2011_EastAfrica_UGA:5593.44000[&Region="EastAfrica"],KX574906_2011_EastAfrica_UGA:5593.44000[&Region="EastAfrica"])NODE_0000014:254873.00000[&Region="EastAfrica"],(HSV-2-27_2015_WestAfrica_MLI:215598.00000[&Region="WestAfrica"],((MF510366_2012_EastAfrica_UGA:117108.00000[&Region="EastAfrica"],(KR135302_2007_EastAfrica_UGA:78367.80000[&Region="EastAfrica"],MF510337_2012_EastAfrica_UGA:78372.80000[&Region="EastAfrica"])NODE_0000018:38735.60000[&Region="EastAfrica"])NODE_0000017:35676.70000[&Region="EastAfrica"],((KR135303_2007_EastAfrica_UGA:99202.90000[&Region="EastAfrica"],KR135315_2007_EastAfrica_UGA:99202.90000[&Region="EastAfrica"])NODE_0000020:41848.80000[&Region="EastAfrica"],(((HSV-2-17_2014_EastAfrica_BDI:89521.50000[&Region="EastAfrica"],(KR135307_2008_EastAfrica_UGA:617.17800[&Region="EastAfrica"],KR135319_2008_EastAfrica_UGA:617.17800[&Region="EastAfrica"])NODE_0000024:88898.30000[&Region="EastAfrica"])NODE_0000023:30154.20000[&Region="EastAfrica"],(MH790652_2012_NorthernAmerica_USA:111230.00000[&Region="NorthernAmerica"],(MF510296_2007_EastAfrica_UGA:83816.40000[&Region="EastAfrica"],(KR135299_2007_EastAfrica_UGA:36802.30000[&Region="EastAfrica"],KR135301_2007_EastAfrica_UGA:36802.30000[&Region="EastAfrica"])NODE_0000027:47014.00000[&Region="EastAfrica"])NODE_0000026:27408.60000[&Region="EastAfrica"])NODE_0000025:8443.75000[&Region="EastAfrica"])NODE_0000022:16520.10000[&Region="EastAfrica"],((KR135318_2008_EastAfrica_UGA:96324.80000[&Region="EastAfrica"],(KR135306_2008_EastAfrica_UGA:78504.80000[&Region="EastAfrica"],(KR135300_2007_EastAfrica_UGA:38082.20000[&Region="EastAfrica"],(MF621258_2009_EastAfrica_KEN:30568.50000[&Region="EastAfrica"],(KR135316_2007_EastAfrica_UGA:28692.80000[&Region="EastAfrica"],KR135317_2007_EastAfrica_UGA:28692.80000[&Region="EastAfrica"])NODE_0000033:1873.66000[&Region="EastAfrica"])NODE_0000032:7515.73000[&Region="EastAfrica"])NODE_0000031:40421.60000[&Region="EastAfrica"])NODE_0000030:17820.00000[&Region="EastAfrica"])NODE_0000029:36445.10000[&Region="EastAfrica"],((HSV-2-14_2013_WestAfrica_NCH:97974.40000[&Region="WestAfrica"],MF510280_2009_EastAfrica_UGA:97970.40000[&Region="EastAfrica"])NODE_0000035:32247.50000[&Region="EastAfrica"],(HSV-2-48_2014_CentralAfrica_COG:125530.00000[&Region="CentralAfrica"],((KR135304_2007_EastAfrica_UGA:107842.00000[&Region="EastAfrica"],(MF510347_2009_EastAfrica_TZA:88977.00000[&Region="EastAfrica"],(HSV-2-50_2014_CentralAfrica_COG:64639.70000[&Region="CentralAfrica"],(MF510360_2013_NorthernAmerica_USA:152.99800[&Region="NorthernAmerica"],MF510369_2002_NorthernAmerica_USA:141.99800[&Region="NorthernAmerica"])NODE_0000041:64485.70000[&Region="NorthernAmerica"])NODE_0000040:24342.30000[&Region="EastAfrica"])NODE_0000039:18867.20000[&Region="EastAfrica"])NODE_0000038:16449.70000[&Region="EastAfrica"],(((HSV-2-39_2014_WestAfrica_MLI:96789.30000[&Region="WestAfrica"],HSV-2-66_2012_CentralAfrica_COG:96787.30000[&Region="CentralAfrica"])NODE_0000044:12794.50000[&Region="NorthernAmerica"],(KX574862_2005_EastAfrica_ZMB:71668.10000[&Region="EastAfrica"],KX574863_2005_EastAfrica_ZWE:71668.10000[&Region="EastAfrica"])NODE_0000045:37906.80000[&Region="EastAfrica"])NODE_0000043:10253.90000[&Region="NorthernAmerica"],((HSV-2-78_2017_SoutheasternAsia_THA:115314.00000[&Region="SoutheasternAsia"],(KR135298_2003_NorthernAmerica_USA:111263.00000[&Region="NorthernAmerica"],((KR135328_2009_EasternAsia_JPN:98936.60000[&Region="EasternAsia"],(MH790581_2011_NorthernAmerica_USA:63132.70000[&Region="NorthernAmerica"],(KR135323_2010_EasternAsia_JPN:49335.30000[&Region="EasternAsia"],(KR135324_2008_EasternAsia_JPN:25675.00000[&Region="EasternAsia"],(KR135326_2009_EasternAsia_JPN:23575.10000[&Region="EasternAsia"],KR135329_2010_EasternAsia_JPN:23576.10000[&Region="EasternAsia"])NODE_0000054:2100.91000[&Region="EasternAsia"])NODE_0000053:23658.30000[&Region="EasternAsia"])NODE_0000052:13796.40000[&Region="EasternAsia"])NODE_0000051:35805.90000[&Region="EasternAsia"])NODE_0000050:5205.65000[&Region="NorthernAmerica"],((KR135322_2009_EasternAsia_JPN:80775.10000[&Region="EasternAsia"],KR135327_2010_EasternAsia_JPN:80776.10000[&Region="EasternAsia"])NODE_0000056:13247.90000[&Region="NorthernAmerica"],((MH790644_2009_NorthernAmerica_USA:2776.12000[&Region="NorthernAmerica"],(MF510351_2013_NorthernAmerica_USA:1980.12000[&Region="NorthernAmerica"],((MF510272_2004_NorthernAmerica_USA:202.07700[&Region="NorthernAmerica"],MF510291_2004_NorthernAmerica_USA:202.07700[&Region="NorthernAmerica"])NODE_0000061:799.83000[&Region="NorthernAmerica"],(MF510300_2007_NorthernAmerica_USA:0.99990[&Region="NorthernAmerica"],MF510357_2006_NorthernAmerica_USA:-0.00010[&Region="NorthernAmerica"])NODE_0000062:1003.91000[&Region="NorthernAmerica"])NODE_0000060:969.21200[&Region="NorthernAmerica"])NODE_0000059:799.99900[&Region="NorthernAmerica"])NODE_0000058:84744.10000[&Region="NorthernAmerica"],((MF510321_2009_NorthernAmerica_USA:8542.46000[&Region="NorthernAmerica"],(KX574889_1994_NorthernAmerica_USA:190.57800[&Region="NorthernAmerica"],KX574890_1993_NorthernAmerica_USA:189.57800[&Region="NorthernAmerica"])NODE_0000065:8336.88000[&Region="NorthernAmerica"])NODE_0000064:62721.30000[&Region="NorthernAmerica"],(MH790646_2007_NorthernAmerica_USA:17654.40000[&Region="NorthernAmerica"],(MF510297_2014_NorthernAmerica_USA:13164.30000[&Region="NorthernAmerica"],(MF510277_2013_NorthernAmerica_USA:12379.40000[&Region="NorthernAmerica"],MH790571_2004_NorthernAmerica_USA:12370.40000[&Region="NorthernAmerica"])NODE_0000068:783.96000[&Region="NorthernAmerica"])NODE_0000067:4497.11000[&Region="NorthernAmerica"])NODE_0000066:53607.40000[&Region="NorthernAmerica"])NODE_0000063:16256.50000[&Region="NorthernAmerica"])NODE_0000057:6502.70000[&Region="NorthernAmerica"])NODE_0000055:10119.30000[&Region="NorthernAmerica"])NODE_0000049:7126.65000[&Region="NorthernAmerica"])NODE_0000048:4037.10000[&Region="NorthernAmerica"])NODE_0000047:4235.44000[&Region="NorthernAmerica"],(((MF510302_2004_EastAfrica_ZMB:95363.60000[&Region="EastAfrica"],MH790552_2013_NorthernAmerica_USA:95372.60000[&Region="NorthernAmerica"])NODE_0000071:15828.80000[&Region="NorthernAmerica"],(((MF510358_2012_EastAfrica_UGA:75748.10000[&Region="EastAfrica"],(MF510327_2010_NorthernAmerica_USA:3370.73000[&Region="NorthernAmerica"],(MF510316_2013_NorthernAmerica_USA:1834.10000[&Region="NorthernAmerica"],MH790617_2006_NorthernAmerica_USA:1827.10000[&Region="NorthernAmerica"])NODE_0000076:1539.63000[&Region="NorthernAmerica"])NODE_0000075:72375.40000[&Region="NorthernAmerica"])NODE_0000074:26458.40000[&Region="NorthernAmerica"],((KX574893_2008_EastAfrica_KEN:83956.50000[&Region="EastAfrica"],(MH790553_2005_NorthernAmerica_USA:67512.90000[&Region="NorthernAmerica"],(MF510368_2012_NorthernAmerica_USA:39825.50000[&Region="NorthernAmerica"],(HSV-2-60_2013_CentralAfrica_COG:6642.54000[&Region="CentralAfrica"],KX574871_2004_EastAfrica_ZWE:6633.54000[&Region="EastAfrica"])NODE_0000081:33184.00000[&Region="CentralAfrica"])NODE_0000080:27694.40000[&Region="NorthernAmerica"])NODE_0000079:16440.60000[&Region="NorthernAmerica"])NODE_0000078:8577.70000[&Region="NorthernAmerica"],(HSV-2-41_2014_SouthAmerica_SUR:79233.50000[&Region="SouthAmerica"],(KX574888_1994_NorthernAmerica_USA:2455.48000[&Region="NorthernAmerica"],(KX574895_2009_NorthernAmerica_USA:2365.12000[&Region="NorthernAmerica"],(MF510353_2009_NorthernAmerica_USA:1470.46000[&Region="NorthernAmerica"],(MF510313_2004_NorthernAmerica_USA:76.49880[&Region="NorthernAmerica"],MF510365_2010_NorthernAmerica_USA:82.49880[&Region="NorthernAmerica"])NODE_0000086:1388.96000[&Region="NorthernAmerica"])NODE_0000085:894.66100[&Region="NorthernAmerica"])NODE_0000084:105.35200[&Region="NorthernAmerica"])NODE_0000083:76758.10000[&Region="NorthernAmerica"])NODE_0000082:13306.70000[&Region="NorthernAmerica"])NODE_0000077:9668.28000[&Region="NorthernAmerica"])NODE_0000073:5777.75000[&Region="NorthernAmerica"],(((HSV-2-91_2018_WestAfrica_MLI:10653.50000[&Region="WestAfrica"],(MF564036_2007_NorthernAmerica_USA:1218.37000[&Region="NorthernAmerica"],MF564037_2008_NorthernAmerica_USA:1219.37000[&Region="NorthernAmerica"])NODE_0000090:9424.15000[&Region="NorthernAmerica"])NODE_0000089:85043.20000[&Region="NorthernAmerica"],((KR135314_1996_NorthernAmerica_USA:75833.80000[&Region="NorthernAmerica"],MF510325_2009_EastAfrica_ZMB:75846.80000[&Region="EastAfrica"])NODE_0000092:10704.00000[&Region="NorthernAmerica"],(MF510274_2002_NorthernAmerica_USA:798.75500[&Region="NorthernAmerica"],MF510311_2007_NorthernAmerica_USA:803.75500[&Region="NorthernAmerica"])NODE_0000093:85745.10000[&Region="NorthernAmerica"])NODE_0000091:9136.91000[&Region="NorthernAmerica"])NODE_0000088:521.16400[&Region="NorthernAmerica"],((MF510317_2015_NorthernAmerica_USA:1220.43000[&Region="NorthernAmerica"],MF510356_2014_NorthernAmerica_USA:1219.43000[&Region="NorthernAmerica"])NODE_0000095:73664.10000[&Region="NorthernAmerica"],((HSV-2-90_2018_NorthAfrica_MAR:28762.90000[&Region="NorthAfrica"],(KR135310_2007_NorthernAmerica_USA:13076.00000[&Region="NorthernAmerica"],MH790620_2013_NorthernAmerica_USA:13082.00000[&Region="NorthernAmerica"])NODE_0000098:15675.90000[&Region="NorthernAmerica"])NODE_0000097:18051.30000[&Region="NorthernAmerica"],(MH790632_2009_NorthernAmerica_USA:35745.80000[&Region="NorthernAmerica"],(KX574904_2004_NorthernAmerica_USA:6707.51000[&Region="NorthernAmerica"],MF510293_2013_NorthernAmerica_USA:6716.51000[&Region="NorthernAmerica"])NODE_0000100:29033.30000[&Region="NorthernAmerica"])NODE_0000099:11059.50000[&Region="NorthernAmerica"])NODE_0000096:28073.30000[&Region="NorthernAmerica"])NODE_0000094:21330.40000[&Region="NorthernAmerica"])NODE_0000087:11772.30000[&Region="NorthernAmerica"])NODE_0000072:3216.14000[&Region="NorthernAmerica"])NODE_0000070:6411.67000[&Region="NorthernAmerica"],(((HSV-2-9_2006_WestAfrica_CIV:87103.70000[&Region="WestAfrica"],(HSV-2-64_2012_WestAfrica_CIV:24814.70000[&Region="WestAfrica"],(HSV-2-21_2015_WestAfrica_CIV:22172.80000[&Region="WestAfrica"],(KU310667_2013_NorthernAmerica_USA:19176.70000[&Region="NorthernAmerica"],(HSV-2-62_2013_WestAfrica_CIV:13119.70000[&Region="WestAfrica"],HSV-2-72_2016_SouthernEurope_ITA:13122.70000[&Region="SouthernEurope"])NODE_0000107:6057.06000[&Region="WestAfrica"])NODE_0000106:2994.09000[&Region="WestAfrica"])NODE_0000105:2644.90000[&Region="WestAfrica"])NODE_0000104:62295.00000[&Region="WestAfrica"])NODE_0000103:22400.40000[&Region="NorthernAmerica"],(KX574905_2006_EastAfrica_ZMB:105524.00000[&Region="EastAfrica"],((MF564034_2004_NorthernAmerica_USA:1116.10000[&Region="NorthernAmerica"],MF564035_2004_NorthernAmerica_USA:1116.10000[&Region="NorthernAmerica"])NODE_0000110:92194.30000[&Region="NorthernAmerica"],((KR135320_1995_SouthernAfrica_ZAF:13988.60000[&Region="SouthernAfrica"],KR135321_1989_NorthernAmerica_USA:13982.60000[&Region="NorthernAmerica"])NODE_0000112:60764.10000[&Region="NorthernAmerica"],((MF510286_2007_NorthernAmerica_USA:10623.10000[&Region="NorthernAmerica"],(MF510349_2012_NorthernAmerica_USA:9654.63000[&Region="NorthernAmerica"],(MF510335_2013_NorthernAmerica_USA:9581.20000[&Region="NorthernAmerica"],MH790556_2012_NorthernAmerica_USA:9580.20000[&Region="NorthernAmerica"])NODE_0000116:74.42820[&Region="NorthernAmerica"])NODE_0000115:973.47200[&Region="NorthernAmerica"])NODE_0000114:55385.50000[&Region="NorthernAmerica"],((HSV-2-38_2014_WestAfrica_NGA:30789.70000[&Region="WestAfrica"],MH790565_2009_NorthernAmerica_USA:30784.70000[&Region="NorthernAmerica"])NODE_0000118:11972.10000[&Region="NorthernAmerica"],((MH790558_2005_NorthernAmerica_USA:218.95800[&Region="NorthernAmerica"],MH790574_2005_NorthernAmerica_USA:218.95800[&Region="NorthernAmerica"])NODE_0000120:38584.40000[&Region="NorthernAmerica"],(MH790616_2005_NorthernAmerica_USA:30845.80000[&Region="NorthernAmerica"],(MH790587_2013_NorthernAmerica_USA:30718.20000[&Region="NorthernAmerica"],(HSV-2-34_2015_WestAfrica_CIV:26986.80000[&Region="WestAfrica"],(MH790589_2004_NorthernAmerica_USA:275.30800[&Region="NorthernAmerica"],MH790636_2004_NorthernAmerica_USA:275.30800[&Region="NorthernAmerica"])NODE_0000124:26700.50000[&Region="NorthernAmerica"])NODE_0000123:3733.35000[&Region="NorthernAmerica"])NODE_0000122:135.62500[&Region="NorthernAmerica"])NODE_0000121:7957.50000[&Region="NorthernAmerica"])NODE_0000119:3949.46000[&Region="NorthernAmerica"])NODE_0000117:23253.90000[&Region="NorthernAmerica"])NODE_0000113:8756.06000[&Region="NorthernAmerica"])NODE_0000111:18548.70000[&Region="NorthernAmerica"])NODE_0000109:12211.80000[&Region="NorthernAmerica"])NODE_0000108:3979.97000[&Region="NorthernAmerica"])NODE_0000102:4762.10000[&Region="NorthernAmerica"],((((MF510304_1995_NorthernAmerica_USA:797.00100[&Region="NorthernAmerica"],(MF510310_1998_NorthernAmerica_USA:227.67700[&Region="NorthernAmerica"],MF510344_2006_NorthernAmerica_USA:235.67700[&Region="NorthernAmerica"])NODE_0000129:572.32300[&Region="NorthernAmerica"])NODE_0000128:98301.40000[&Region="NorthernAmerica"],((KX574868_1994_NorthernAmerica_USA:76.49880[&Region="NorthernAmerica"],KX574869_1995_NorthernAmerica_USA:77.49880[&Region="NorthernAmerica"])NODE_0000131:77575.50000[&Region="NorthernAmerica"],(HSV-2-37_2014_Unknown_NCH:66874.20000[&Region="NorthernAmerica"],(KX574872_2004_SouthAmerica_PER:34664.60000[&Region="SouthAmerica"],MF510334_2004_SouthAmerica_PER:34664.60000[&Region="SouthAmerica"])NODE_0000133:32199.50000[&Region="SouthAmerica"])NODE_0000132:10797.80000[&Region="NorthernAmerica"])NODE_0000130:21445.40000[&Region="NorthernAmerica"])NODE_0000127:7190.21000[&Region="NorthernAmerica"],((MF510309_2006_EastAfrica_ZMB:69339.20000[&Region="EastAfrica"],MH790643_2005_NorthernAmerica_USA:69338.20000[&Region="NorthernAmerica"])NODE_0000135:23792.50000[&Region="NorthernAmerica"],((MH790554_2001_NorthernAmerica_USA:15330.70000[&Region="NorthernAmerica"],MH790660_2008_NorthernAmerica_USA:15337.70000[&Region="NorthernAmerica"])NODE_0000137:53490.30000[&Region="NorthernAmerica"],(MH790633_2006_NorthernAmerica_USA:58581.60000[&Region="NorthernAmerica"],(MH790601_2013_NorthernAmerica_USA:45752.90000[&Region="NorthernAmerica"],(KR135325_2009_EasternAsia_JPN:30222.40000[&Region="EasternAsia"],((MH790607_2005_NorthernAmerica_USA:155.52900[&Region="NorthernAmerica"],MH790648_2005_NorthernAmerica_USA:155.52900[&Region="NorthernAmerica"])NODE_0000142:27025.60000[&Region="NorthernAmerica"],(MF621256_2007_EastAfrica_ZWE:23474.00000[&Region="EastAfrica"],(HSV-2-76_2017_WestAfrica_GIN:22543.60000[&Region="WestAfrica"],((MF510361_2006_EastAfrica_ZMB:19456.30000[&Region="EastAfrica"],(KX574867_2005_SouthAmerica_PER:12413.40000[&Region="SouthAmerica"],MF510275_2009_EastAfrica_KEN:12417.40000[&Region="EastAfrica"])NODE_0000147:7041.85000[&Region="EastAfrica"])NODE_0000146:3000.13000[&Region="EastAfrica"],(MF510315_2002_NorthernAmerica_USA:1094.00000[&Region="NorthernAmerica"],(MF510338_2015_NorthernAmerica_USA:1013.57000[&Region="NorthernAmerica"],MH790592_2008_NorthernAmerica_USA:1006.57000[&Region="NorthernAmerica"])NODE_0000149:93.42860[&Region="NorthernAmerica"])NODE_0000148:21358.40000[&Region="NorthernAmerica"])NODE_0000145:76.15650[&Region="EastAfrica"])NODE_0000144:940.47000[&Region="EastAfrica"])NODE_0000143:3709.08000[&Region="EastAfrica"])NODE_0000141:3037.31000[&Region="NorthernAmerica"])NODE_0000140:15526.50000[&Region="NorthernAmerica"])NODE_0000139:12835.70000[&Region="NorthernAmerica"])NODE_0000138:10244.40000[&Region="NorthernAmerica"])NODE_0000136:24305.70000[&Region="NorthernAmerica"])NODE_0000134:13167.90000[&Region="NorthernAmerica"])NODE_0000126:6624.25000[&Region="NorthernAmerica"],((((HSV-2-51_2014_NorthernAmerica_HTI:69910.50000[&Region="NorthernAmerica"],MF510320_2006_SouthAmerica_PER:69902.50000[&Region="SouthAmerica"])NODE_0000153:20472.90000[&Region="NorthernAmerica"],(KR135311_2005_NorthernAmerica_USA:83076.70000[&Region="NorthernAmerica"],(MH790626_2005_NorthernAmerica_USA:211.97100[&Region="NorthernAmerica"],MH790647_2005_NorthernAmerica_USA:211.97100[&Region="NorthernAmerica"])NODE_0000155:82864.70000[&Region="NorthernAmerica"])NODE_0000154:7297.74000[&Region="NorthernAmerica"])NODE_0000152:14827.50000[&Region="NorthernAmerica"],((KX574908_1995_NorthernAmerica_USA:15967.30000[&Region="NorthernAmerica"],(KX574897_1998_NorthernAmerica_USA:76.49880[&Region="NorthernAmerica"],MH790618_2011_NorthernAmerica_USA:89.49880[&Region="NorthernAmerica"])NODE_0000158:15893.80000[&Region="NorthernAmerica"])NODE_0000157:83157.40000[&Region="NorthernAmerica"],((KR135312_2009_NorthernAmerica_USA:1160.59000[&Region="NorthernAmerica"],KR135313_2011_NorthernAmerica_USA:1162.59000[&Region="NorthernAmerica"])NODE_0000160:57015.40000[&Region="NorthernAmerica"],((MF510282_2004_NorthernAmerica_USA:17883.30000[&Region="NorthernAmerica"],(KX574875_2005_SouthAmerica_PER:10732.80000[&Region="SouthAmerica"],(MF510298_2003_NorthernAmerica_USA:281.90800[&Region="NorthernAmerica"],MH790668_2007_NorthernAmerica_USA:285.90800[&Region="NorthernAmerica"])NODE_0000164:10448.80000[&Region="NorthernAmerica"])NODE_0000163:7151.51000[&Region="NorthernAmerica"])NODE_0000162:21739.60000[&Region="NorthernAmerica"],((MH790586_2016_NorthernAmerica_USA:12471.50000[&Region="NorthernAmerica"],MH790635_2010_NorthernAmerica_USA:12465.50000[&Region="NorthernAmerica"])NODE_0000166:25588.00000[&Region="NorthernAmerica"],((MH790563_2007_NorthernAmerica_USA:152.99800[&Region="NorthernAmerica"],(MF510314_2000_NorthernAmerica_USA:145.99800[&Region="NorthernAmerica"],MF510339_1995_NorthernAmerica_USA:140.99800[&Region="NorthernAmerica"])NODE_0000169:0.00000[&Region="NorthernAmerica"])NODE_0000168:33967.50000[&Region="NorthernAmerica"],(MH790621_1998_NorthernAmerica_USA:786.00100[&Region="NorthernAmerica"],(MH790559_2012_NorthernAmerica_USA:152.99800[&Region="NorthernAmerica"],MH790637_2012_NorthernAmerica_USA:152.99800[&Region="NorthernAmerica"])NODE_0000171:647.00300[&Region="NorthernAmerica"])NODE_0000170:33325.40000[&Region="NorthernAmerica"])NODE_0000167:3930.08000[&Region="NorthernAmerica"])NODE_0000165:1575.31000[&Region="NorthernAmerica"])NODE_0000161:18548.20000[&Region="NorthernAmerica"])NODE_0000159:40962.70000[&Region="NorthernAmerica"])NODE_0000156:6067.21000[&Region="NorthernAmerica"])NODE_0000151:5839.21000[&Region="NorthernAmerica"],((MH790661_2000_NorthernAmerica_USA:91167.70000[&Region="NorthernAmerica"],(KX574878_2007_SouthAmerica_PER:78370.00000[&Region="SouthAmerica"],(HSV-2-45_2014_Africa_NCH:67015.20000[&Region="Africa"],(KX574880_2006_SouthernAfrica_ZAF:59683.60000[&Region="SouthernAfrica"],((HSV-2-20_2015_Africa_NCH:41012.80000[&Region="Africa"],((MF510322_2006_EastAfrica_ZMB:19320.50000[&Region="EastAfrica"],MH790630_2006_CentralAfrica_CMR:19320.50000[&Region="CentralAfrica"])NODE_0000180:2873.70000[&Region="CentralAfrica"],((KX574882_2007_NorthernAmerica_USA:408.17100[&Region="NorthernAmerica"],KX574884_2008_NorthernAmerica_USA:409.17100[&Region="NorthernAmerica"])NODE_0000182:21499.30000[&Region="NorthernAmerica"],(MH790655_2006_CentralAfrica_CMR:21794.20000[&Region="CentralAfrica"],(HSV-2-15_2014_NorthernAmerica_MTQ:21705.20000[&Region="NorthernAmerica"],(MF510355_2001_NorthernAmerica_USA:21617.60000[&Region="NorthernAmerica"],(KX574900_2011_EastAfrica_UGA:21590.60000[&Region="EastAfrica"],MH790595_2006_CentralAfrica_CMR:21585.60000[&Region="CentralAfrica"])NODE_0000186:36.98830[&Region="CentralAfrica"])NODE_0000185:74.59870[&Region="CentralAfrica"])NODE_0000184:97.04530[&Region="CentralAfrica"])NODE_0000183:112.26900[&Region="CentralAfrica"])NODE_0000181:287.67000[&Region="CentralAfrica"])NODE_0000179:18809.70000[&Region="CentralAfrica"])NODE_0000178:12840.20000[&Region="CentralAfrica"],((HSV-2-93_2018_CentralAfrica_CMR:34306.80000[&Region="CentralAfrica"],(MH790623_2006_CentralAfrica_CMR:31884.10000[&Region="CentralAfrica"],(MF510287_2009_EastAfrica_ZMB:19411.50000[&Region="EastAfrica"],MF510343_2005_EastAfrica_ZMB:19407.50000[&Region="EastAfrica"])NODE_0000190:12475.60000[&Region="EastAfrica"])NODE_0000189:2410.72000[&Region="CentralAfrica"])NODE_0000188:1212.83000[&Region="CentralAfrica"],(KX574864_2005_EastAfrica_ZMB:19337.00000[&Region="EastAfrica"],(HSV-2-24_2015_CentralAfrica_COG:15554.70000[&Region="CentralAfrica"],((HSV-2-28_2015_CentralAfrica_COG:4287.75000[&Region="CentralAfrica"],HSV-2-57_2013_CentralAfrica_COG:4285.75000[&Region="CentralAfrica"])NODE_0000194:11142.40000[&Region="CentralAfrica"],(HSV-2-89_2017_CentralAfrica_COG:14978.30000[&Region="CentralAfrica"],(MF510269_2006_EastAfrica_ZMB:14874.90000[&Region="EastAfrica"],(MH790605_2011_NorthernAmerica_USA:14789.40000[&Region="NorthernAmerica"],((HSV-2-58_2013_CentralAfrica_GAB:13475.50000[&Region="CentralAfrica"],(HSV-2-44_2014_CentralAfrica_CMR:3657.23000[&Region="CentralAfrica"],(HSV-2-77_2016_CentralAfrica_CMR:2279.53000[&Region="CentralAfrica"],KX574899_2011_EastAfrica_UGA:2274.53000[&Region="EastAfrica"])NODE_0000201:1379.70000[&Region="CentralAfrica"])NODE_0000200:9819.23000[&Region="CentralAfrica"])NODE_0000199:1132.56000[&Region="CentralAfrica"],(MF510281_2006_CentralAfrica_CMR:11969.20000[&Region="CentralAfrica"],(MH790656_2006_CentralAfrica_CMR:11858.30000[&Region="CentralAfrica"],(MH790640_2006_CentralAfrica_CMR:11025.40000[&Region="CentralAfrica"],(MH790612_2006_CentralAfrica_CMR:10954.80000[&Region="CentralAfrica"],MH790666_2006_CentralAfrica_CMR:10954.80000[&Region="CentralAfrica"])NODE_0000205:70.64710[&Region="CentralAfrica"])NODE_0000204:832.89800[&Region="CentralAfrica"])NODE_0000203:110.82500[&Region="CentralAfrica"])NODE_0000202:2631.87000[&Region="CentralAfrica"])NODE_0000198:183.36400[&Region="CentralAfrica"])NODE_0000197:90.48570[&Region="CentralAfrica"])NODE_0000196:92.39500[&Region="CentralAfrica"])NODE_0000195:453.84900[&Region="CentralAfrica"])NODE_0000193:124.61600[&Region="CentralAfrica"])NODE_0000192:3792.22000[&Region="CentralAfrica"])NODE_0000191:16169.70000[&Region="CentralAfrica"])NODE_0000187:18336.40000[&Region="CentralAfrica"])NODE_0000177:5839.49000[&Region="CentralAfrica"])NODE_0000176:7323.67000[&Region="CentralAfrica"])NODE_0000175:11361.70000[&Region="CentralAfrica"])NODE_0000174:12804.70000[&Region="NorthernAmerica"])NODE_0000173:17925.40000[&Region="NorthernAmerica"],((MH790569_2010_NorthernAmerica_USA:84250.60000[&Region="NorthernAmerica"],(MF510270_2001_NorthernAmerica_USA:79074.10000[&Region="NorthernAmerica"],(KX574873_2004_SouthAmerica_PER:70361.90000[&Region="SouthAmerica"],(((HSV-2-18_2015_Africa_NCH:43111.30000[&Region="Africa"],HSV-2-73_2016_WestAfrica_TGO:43112.30000[&Region="WestAfrica"])NODE_0000212:6951.44000[&Region="WestAfrica"],(HSV-2-26_2015_WestAfrica_GIN:2659.22000[&Region="WestAfrica"],HSV-2-68_2016_WestAfrica_SEN:2660.22000[&Region="WestAfrica"])NODE_0000213:47403.50000[&Region="WestAfrica"])NODE_0000211:13754.10000[&Region="WestAfrica"],(HSV-2-61_2013_EasternAsia_CHN:50299.70000[&Region="EasternAsia"],(HSV-2-88_2017_WestAfrica_SEN:37938.10000[&Region="WestAfrica"],(HSV-2-56_2013_WestAfrica_GIN:33914.80000[&Region="WestAfrica"],((HSV-2-49_2014_Unknown_NCH:12137.60000[&Region="NorthAfrica"],HSV-2-75_2017_NorthAfrica_DZA:12140.60000[&Region="NorthAfrica"])NODE_0000218:18859.80000[&Region="NorthAfrica"],((KR135331_1971_NorthernAmerica_USA:25959.40000[&Region="NorthernAmerica"],(MH790610_2006_CentralAfrica_CMR:10545.30000[&Region="CentralAfrica"],(MH790659_2006_CentralAfrica_CMR:8155.94000[&Region="CentralAfrica"],(MH790603_2006_CentralAfrica_CMR:5972.95000[&Region="CentralAfrica"],MH790649_2006_CentralAfrica_CMR:5972.95000[&Region="CentralAfrica"])NODE_0000223:2182.99000[&Region="CentralAfrica"])NODE_0000222:2389.34000[&Region="CentralAfrica"])NODE_0000221:15449.10000[&Region="CentralAfrica"])NODE_0000220:4896.81000[&Region="SouthernAfrica"],((MH790631_2010_NorthernAmerica_USA:27254.40000[&Region="NorthernAmerica"],(MH790564_2008_NorthernAmerica_USA:26257.80000[&Region="NorthernAmerica"],(MH790609_2008_WestAfrica_SEN:16098.70000[&Region="WestAfrica"],(MF510271_2006_NorthernAmerica_USA:84.49880[&Region="NorthernAmerica"],MF510279_1998_NorthernAmerica_USA:76.49880[&Region="NorthernAmerica"])NODE_0000228:16012.20000[&Region="NorthernAmerica"])NODE_0000227:10159.10000[&Region="NorthernAmerica"])NODE_0000226:994.59600[&Region="NorthernAmerica"])NODE_0000225:3558.58000[&Region="NorthernAmerica"],(KX574876_2006_SouthAmerica_PER:29733.60000[&Region="SouthAmerica"],(KX574901_2012_NorthernAmerica_USA:29363.50000[&Region="NorthernAmerica"],(KX574892_2007_SouthernAfrica_ZAF:25733.10000[&Region="SouthernAfrica"],(KF781518_1995_SouthernAfrica_ZAF:13858.80000[&Region="SouthernAfrica"],(MF510268_1995_NorthernAmerica_USA:1601.07000[&Region="NorthernAmerica"],MF510308_1995_NorthernAmerica_USA:1601.07000[&Region="NorthernAmerica"])NODE_0000233:12257.70000[&Region="NorthernAmerica"])NODE_0000232:11862.30000[&Region="SouthernAfrica"])NODE_0000231:3625.40000[&Region="SouthernAfrica"])NODE_0000230:376.06600[&Region="SouthernAfrica"])NODE_0000229:1075.35000[&Region="SouthernAfrica"])NODE_0000224:82.23320[&Region="SouthernAfrica"])NODE_0000219:98.23440[&Region="SouthernAfrica"])NODE_0000217:2918.36000[&Region="SouthernAfrica"])NODE_0000216:4019.35000[&Region="WestAfrica"])NODE_0000215:12365.50000[&Region="WestAfrica"])NODE_0000214:13515.20000[&Region="WestAfrica"])NODE_0000210:6555.99000[&Region="WestAfrica"])NODE_0000209:8715.24000[&Region="NorthernAmerica"])NODE_0000208:5167.51000[&Region="NorthernAmerica"])NODE_0000207:21948.20000[&Region="NorthernAmerica"],(((HSV-2-4_2012_WestAfrica_CIV:89617.60000[&Region="WestAfrica"],(HSV-2-36_2014_WesternEurope_FRA:61322.40000[&Region="WesternEurope"],MH790653_2004_NorthernAmerica_USA:61312.40000[&Region="NorthernAmerica"])NODE_0000237:28297.30000[&Region="NorthernAmerica"])NODE_0000236:3843.79000[&Region="NorthernAmerica"],(MH790641_2013_NorthernAmerica_USA:82864.60000[&Region="NorthernAmerica"],(MF510359_1996_NorthernAmerica_USA:802.00100[&Region="NorthernAmerica"],(MF510329_1994_NorthernAmerica_USA:255.90000[&Region="NorthernAmerica"],MF510354_1994_NorthernAmerica_USA:255.90000[&Region="NorthernAmerica"])NODE_0000240:544.10000[&Region="NorthernAmerica"])NODE_0000239:82045.60000[&Region="NorthernAmerica"])NODE_0000238:10597.80000[&Region="NorthernAmerica"])NODE_0000235:11828.30000[&Region="NorthernAmerica"],((HSV-2-25_2015_Africa_NCH:90788.90000[&Region="Africa"],MF510330_2009_EastAfrica_ZMB:90782.90000[&Region="EastAfrica"])NODE_0000242:11479.60000[&Region="NorthernAmerica"],(((HSV-2-67_2012_WestAfrica_CIV:75122.30000[&Region="WestAfrica"],KX574866_2005_SouthAmerica_PER:75115.30000[&Region="SouthAmerica"])NODE_0000245:15605.20000[&Region="NorthernAmerica"],(HSV-2-46_2014_Unknown_NCH:82703.70000[&Region="NorthernAmerica"],(MH790584_2012_NorthernAmerica_USA:47947.80000[&Region="NorthernAmerica"],(KR135309_2007_NorthernAmerica_USA:38891.30000[&Region="NorthernAmerica"],((MH790550_2011_NorthernAmerica_USA:76.49880[&Region="NorthernAmerica"],MH790557_2011_NorthernAmerica_USA:76.49880[&Region="NorthernAmerica"])NODE_0000250:22182.50000[&Region="NorthernAmerica"],(MH790588_1995_NorthernAmerica_USA:216.89200[&Region="NorthernAmerica"],MH790664_1995_NorthernAmerica_USA:216.89200[&Region="NorthernAmerica"])NODE_0000251:22026.10000[&Region="NorthernAmerica"])NODE_0000249:16636.30000[&Region="NorthernAmerica"])NODE_0000248:9051.51000[&Region="NorthernAmerica"])NODE_0000247:34753.90000[&Region="NorthernAmerica"])NODE_0000246:8025.90000[&Region="NorthernAmerica"])NODE_0000244:9615.82000[&Region="NorthernAmerica"],((KX574861_2003_SouthAmerica_PER:91684.50000[&Region="SouthAmerica"],((MF510363_2015_NorthernAmerica_USA:802.00200[&Region="NorthernAmerica"],(MH790566_2013_NorthernAmerica_USA:319.66400[&Region="NorthernAmerica"],MH790604_2014_NorthernAmerica_USA:320.66400[&Region="NorthernAmerica"])NODE_0000256:480.33800[&Region="NorthernAmerica"])NODE_0000255:87034.20000[&Region="NorthernAmerica"],((MF510290_2009_NorthernAmerica_USA:3607.00000[&Region="NorthernAmerica"],MF510331_2015_NorthernAmerica_USA:3613.00000[&Region="NorthernAmerica"])NODE_0000258:80827.30000[&Region="NorthernAmerica"],(MH790577_2007_NorthernAmerica_USA:71998.50000[&Region="NorthernAmerica"],(HSV-2-40_2014_NorthAfrica_MAR:68792.20000[&Region="NorthAfrica"],(MH790598_2008_NorthernAmerica_USA:62468.20000[&Region="NorthernAmerica"],((MF510312_2009_EastAfrica_ZMB:52989.50000[&Region="EastAfrica"],(HSV-2-52_2014_SouthAmerica_BRA:27222.50000[&Region="SouthAmerica"],(MF510348_2006_EastAfrica_ZWE:6543.28000[&Region="EastAfrica"],MH790624_2008_WestAfrica_SEN:6545.28000[&Region="WestAfrica"])NODE_0000265:20671.20000[&Region="WestAfrica"])NODE_0000264:25772.00000[&Region="SouthAmerica"])NODE_0000263:3819.19000[&Region="NorthernAmerica"],((HSV-2-87_2017_WestAfrica_CIV:14278.90000[&Region="WestAfrica"],(MH790628_2007_WestAfrica_SEN:8506.58000[&Region="WestAfrica"],(HSV-2-94_2018_WestAfrica_MLI:8232.68000[&Region="WestAfrica"],MH790593_2006_CentralAfrica_CMR:8220.68000[&Region="CentralAfrica"])NODE_0000269:284.89600[&Region="WestAfrica"])NODE_0000268:5762.35000[&Region="WestAfrica"])NODE_0000267:40022.40000[&Region="WestAfrica"],((MH790568_2012_NorthernAmerica_USA:45089.70000[&Region="NorthernAmerica"],((MF510341_2007_NorthernAmerica_USA:3311.17000[&Region="NorthernAmerica"],KX574870_2007_NorthernAmerica_USA:3311.17000[&Region="NorthernAmerica"])NODE_0000273:38644.70000[&Region="NorthernAmerica"],(KX574865_2005_SouthAmerica_PER:39710.30000[&Region="SouthAmerica"],(KX574874_2004_SouthAmerica_PER:35779.80000[&Region="SouthAmerica"],MF510303_2009_EastAfrica_TZA:35784.80000[&Region="EastAfrica"])NODE_0000275:3929.54000[&Region="SouthAmerica"])NODE_0000274:2243.56000[&Region="SouthAmerica"])NODE_0000272:3128.82000[&Region="SouthAmerica"])NODE_0000271:8607.41000[&Region="SouthAmerica"],((MH790611_1995_NorthernAmerica_USA:2899.31000[&Region="NorthernAmerica"],MH790662_1998_NorthernAmerica_USA:2902.31000[&Region="NorthernAmerica"])NODE_0000277:28529.40000[&Region="NorthernAmerica"],(((KX574891_2009_NorthernAmerica_USA:325.96700[&Region="NorthernAmerica"],KX574896_2010_NorthernAmerica_USA:326.96700[&Region="NorthernAmerica"])NODE_0000280:17753.40000[&Region="NorthernAmerica"],(MH790551_2008_WestAfrica_SEN:7731.35000[&Region="WestAfrica"],MH790667_2008_WestAfrica_SEN:7731.35000[&Region="WestAfrica"])NODE_0000281:10347.00000[&Region="WestAfrica"])NODE_0000279:4735.80000[&Region="WestAfrica"],(MH790608_2006_CentralAfrica_CMR:17503.90000[&Region="CentralAfrica"],((MH790578_2008_WestAfrica_SEN:375.39800[&Region="WestAfrica"],MH790645_2010_WestAfrica_SEN:377.39800[&Region="WestAfrica"])NODE_0000284:920.04000[&Region="WestAfrica"],(MH790579_2008_WestAfrica_SEN:539.53700[&Region="WestAfrica"],MH790596_2007_WestAfrica_SEN:538.53700[&Region="WestAfrica"])NODE_0000285:755.90100[&Region="WestAfrica"])NODE_0000283:16210.40000[&Region="WestAfrica"])NODE_0000282:5308.26000[&Region="WestAfrica"])NODE_0000278:8627.60000[&Region="WestAfrica"])NODE_0000276:22251.40000[&Region="NorthernAmerica"])NODE_0000270:599.18400[&Region="NorthernAmerica"])NODE_0000266:2515.41000[&Region="NorthernAmerica"])NODE_0000262:5660.47000[&Region="NorthernAmerica"])NODE_0000261:6318.01000[&Region="NorthernAmerica"])NODE_0000260:3213.29000[&Region="NorthernAmerica"])NODE_0000259:12433.80000[&Region="NorthernAmerica"])NODE_0000257:3395.86000[&Region="NorthernAmerica"])NODE_0000254:3860.33000[&Region="NorthernAmerica"])NODE_0000253:5712.51000[&Region="NorthernAmerica"],(((MF510301_2003_SouthAmerica_PER:76869.50000[&Region="SouthAmerica"],(KX574907_2006_NorthernAmerica_USA:8999.96000[&Region="NorthernAmerica"],(KX574886_2008_NorthernAmerica_USA:2478.15000[&Region="NorthernAmerica"],(MF510371_2008_NorthernAmerica_USA:801.00100[&Region="NorthernAmerica"],(MF510294_2014_NorthernAmerica_USA:250.14600[&Region="NorthernAmerica"],MF510352_2007_NorthernAmerica_USA:243.14600[&Region="NorthernAmerica"])NODE_0000292:556.85500[&Region="NorthernAmerica"])NODE_0000291:1677.15000[&Region="NorthernAmerica"])NODE_0000290:6523.81000[&Region="NorthernAmerica"])NODE_0000289:67872.50000[&Region="NorthernAmerica"])NODE_0000288:15356.00000[&Region="NorthernAmerica"],((HSV-2-69_2017_NorthAfrica_DZA:80321.40000[&Region="NorthAfrica"],(HSV-2-19_2015_Unknown_NCH:77489.10000[&Region="NorthernAmerica"],((MF510364_1995_NorthernAmerica_USA:607.99500[&Region="NorthernAmerica"],MF510367_2001_NorthernAmerica_USA:613.99500[&Region="NorthernAmerica"])NODE_0000297:40820.50000[&Region="NorthernAmerica"],(HSV-2-22_2015_CentralAfrica_CMR:25814.40000[&Region="CentralAfrica"],(KX574879_2005_SouthernAfrica_ZAF:18983.90000[&Region="SouthernAfrica"],MF510284_2015_NorthernAmerica_USA:18993.90000[&Region="NorthernAmerica"])NODE_0000299:6820.55000[&Region="NorthernAmerica"])NODE_0000298:15634.00000[&Region="NorthernAmerica"])NODE_0000296:36040.70000[&Region="NorthernAmerica"])NODE_0000295:2830.33000[&Region="NorthernAmerica"])NODE_0000294:5591.26000[&Region="NorthernAmerica"],(((MF510362_2005_NorthernAmerica_USA:5706.53000[&Region="NorthernAmerica"],MF621254_2005_NorthernAmerica_USA:5706.53000[&Region="NorthernAmerica"])NODE_0000302:68533.50000[&Region="NorthernAmerica"],(MF510340_2013_NorthernAmerica_USA:66363.10000[&Region="NorthernAmerica"],(HSV-2-54_2013_CentralAfrica_COG:31949.90000[&Region="CentralAfrica"],MH790650_2011_NorthernAmerica_USA:31947.90000[&Region="NorthernAmerica"])NODE_0000304:34413.10000[&Region="NorthernAmerica"])NODE_0000303:7885.01000[&Region="NorthernAmerica"])NODE_0000301:5680.91000[&Region="NorthernAmerica"],((MF510267_1994_NorthernAmerica_USA:798.00100[&Region="NorthernAmerica"],(MF510346_1996_NorthernAmerica_USA:152.99800[&Region="NorthernAmerica"],MH790567_2006_NorthernAmerica_USA:162.99800[&Region="NorthernAmerica"])NODE_0000307:647.00300[&Region="NorthernAmerica"])NODE_0000306:35597.30000[&Region="NorthernAmerica"],(MH790639_2012_NorthernAmerica_USA:804.00100[&Region="NorthernAmerica"],(MF510273_2008_NorthernAmerica_USA:152.99800[&Region="NorthernAmerica"],MF621257_2008_NorthernAmerica_USA:152.99800[&Region="NorthernAmerica"])NODE_0000309:647.00300[&Region="NorthernAmerica"])NODE_0000308:35609.30000[&Region="NorthernAmerica"])NODE_0000305:43514.70000[&Region="NorthernAmerica"])NODE_0000300:5979.73000[&Region="NorthernAmerica"])NODE_0000293:6326.76000[&Region="NorthernAmerica"])NODE_0000287:2460.45000[&Region="NorthernAmerica"],(MF510350_2007_NorthernAmerica_USA:91447.60000[&Region="NorthernAmerica"],(((MF510333_2010_NorthernAmerica_USA:71427.50000[&Region="NorthernAmerica"],(MH790629_1999_NorthernAmerica_USA:636.19200[&Region="NorthernAmerica"],MH790654_2002_NorthernAmerica_USA:639.19200[&Region="NorthernAmerica"])NODE_0000314:70780.30000[&Region="NorthernAmerica"])NODE_0000313:11235.90000[&Region="NorthernAmerica"],((MF510285_1995_NorthernAmerica_USA:1191.74000[&Region="NorthernAmerica"],(MF510326_1997_NorthernAmerica_USA:194.14600[&Region="NorthernAmerica"],MF510370_2009_NorthernAmerica_USA:206.14600[&Region="NorthernAmerica"])NODE_0000317:999.59200[&Region="NorthernAmerica"])NODE_0000316:71423.50000[&Region="NorthernAmerica"],((MH790600_2004_NorthernAmerica_USA:53547.10000[&Region="NorthernAmerica"],(MH790627_2006_NorthernAmerica_USA:803.00100[&Region="NorthernAmerica"],(MH790561_2003_NorthernAmerica_USA:151.99800[&Region="NorthernAmerica"],MH790619_2004_NorthernAmerica_USA:152.99800[&Region="NorthernAmerica"])NODE_0000321:648.00300[&Region="NorthernAmerica"])NODE_0000320:52746.10000[&Region="NorthernAmerica"])NODE_0000319:11016.40000[&Region="NorthernAmerica"],(MH790576_2006_CentralAfrica_CMR:64266.60000[&Region="CentralAfrica"],((MH790573_2011_NorthernAmerica_USA:152.99800[&Region="NorthernAmerica"],MH790599_2015_NorthernAmerica_USA:156.99800[&Region="NorthernAmerica"])NODE_0000324:652.00300[&Region="NorthernAmerica"],(MH790591_2006_NorthernAmerica_USA:152.99800[&Region="NorthernAmerica"],MH790613_2011_NorthernAmerica_USA:157.99800[&Region="NorthernAmerica"])NODE_0000325:647.00300[&Region="NorthernAmerica"])NODE_0000323:63466.60000[&Region="NorthernAmerica"])NODE_0000322:298.91100[&Region="NorthernAmerica"])NODE_0000318:8060.72000[&Region="NorthernAmerica"])NODE_0000315:10033.10000[&Region="NorthernAmerica"])NODE_0000312:4755.67000[&Region="NorthernAmerica"],((MH790555_2004_NorthernAmerica_USA:48663.60000[&Region="NorthernAmerica"],MH790602_2005_NorthernAmerica_USA:48664.60000[&Region="NorthernAmerica"])NODE_0000327:28474.40000[&Region="NorthernAmerica"],(HSV-2-47_2014_NorthernAmerica_GLP:66029.50000[&Region="NorthernAmerica"],((HSV-2-79_2017_CentralAfrica_COG:803.00100[&Region="CentralAfrica"],(HSV-2-30_2015_CentralAfrica_COG:229.49700[&Region="CentralAfrica"],HSV-2-53_2014_CentralAfrica_COG:228.49700[&Region="CentralAfrica"])NODE_0000331:571.50400[&Region="CentralAfrica"])NODE_0000330:60385.80000[&Region="CentralAfrica"],(HSV-2-42_2014_WesternAsia_JOR:58777.30000[&Region="WesternAsia"],((MH790669_2009_NorthernAmerica_USA:45895.00000[&Region="NorthernAmerica"],(MH790590_2006_CentralAfrica_CMR:235.47000[&Region="CentralAfrica"],MH790625_2006_CentralAfrica_CMR:235.47000[&Region="CentralAfrica"])NODE_0000335:45656.60000[&Region="CentralAfrica"])NODE_0000334:11164.50000[&Region="NorthernAmerica"],(((KX574877_2006_SouthAmerica_PER:8654.55000[&Region="SouthAmerica"],MH790583_2003_SouthAmerica_PER:8651.55000[&Region="SouthAmerica"])NODE_0000338:914.04000[&Region="SouthAmerica"],(MH790622_1999_NorthernAmerica_USA:2989.35000[&Region="NorthernAmerica"],(MF510295_2005_NorthernAmerica_USA:919.40500[&Region="NorthernAmerica"],(MF510336_2007_NorthernAmerica_USA:802.24300[&Region="NorthernAmerica"],(MH790562_1996_NorthernAmerica_USA:110.42700[&Region="NorthernAmerica"],(MF510318_1994_NorthernAmerica_USA:108.42700[&Region="NorthernAmerica"],MF510342_2013_NorthernAmerica_USA:127.42700[&Region="NorthernAmerica"])NODE_0000343:0.00000[&Region="NorthernAmerica"])NODE_0000342:680.81600[&Region="NorthernAmerica"])NODE_0000341:119.16100[&Region="NorthernAmerica"])NODE_0000340:2075.95000[&Region="NorthernAmerica"])NODE_0000339:6572.23000[&Region="NorthernAmerica"])NODE_0000337:40734.80000[&Region="SouthAmerica"],((MH790671_2014_NorthernAmerica_USA:39718.50000[&Region="NorthernAmerica"],(KR135305_2007_EastAfrica_UGA:34891.40000[&Region="EastAfrica"],KX574885_2008_NorthernAmerica_USA:34892.40000[&Region="NorthernAmerica"])NODE_0000346:4820.14000[&Region="NorthernAmerica"])NODE_0000345:3756.12000[&Region="NorthernAmerica"],(((MF621255_2006_SouthAmerica_PER:41370.60000[&Region="SouthAmerica"],(MH790634_2000_NorthernAmerica_USA:38634.70000[&Region="NorthernAmerica"],(KX574881_2007_SouthernAfrica_ZAF:10474.00000[&Region="SouthernAfrica"],MF510289_2009_SouthernAfrica_BWA:10476.00000[&Region="SouthernAfrica"])NODE_0000351:28167.70000[&Region="SouthernAfrica"])NODE_0000350:2729.90000[&Region="NorthernAmerica"])NODE_0000349:1352.14000[&Region="NorthernAmerica"],((KR135308_2007_NorthernAmerica_USA:10894.70000[&Region="NorthernAmerica"],KX574903_2003_NorthernAmerica_USA:10890.70000[&Region="NorthernAmerica"])NODE_0000353:30181.80000[&Region="NorthernAmerica"],((HSV-2-5_2011_Africa_NCH:31337.20000[&Region="Africa"],HSV-2-59_2013_SoutheasternAsia_VNM:31339.20000[&Region="SoutheasternAsia"])NODE_0000355:2043.04000[&Region="NorthernAmerica"],(KX574860_2004_SouthAmerica_PER:29559.10000[&Region="SouthAmerica"],((KX574887_2008_NorthernAmerica_USA:242.03500[&Region="NorthernAmerica"],KX574898_2011_NorthernAmerica_USA:245.03500[&Region="NorthernAmerica"])NODE_0000358:2536.05000[&Region="NorthernAmerica"],(MH790606_2015_NorthernAmerica_USA:1759.99000[&Region="NorthernAmerica"],(MH790657_2012_NorthernAmerica_USA:1544.70000[&Region="NorthernAmerica"],MH790663_2010_NorthernAmerica_USA:1542.70000[&Region="NorthernAmerica"])NODE_0000360:212.28900[&Region="NorthernAmerica"])NODE_0000359:1025.10000[&Region="NorthernAmerica"])NODE_0000357:26785.00000[&Region="NorthernAmerica"])NODE_0000356:3814.18000[&Region="NorthernAmerica"])NODE_0000354:7700.20000[&Region="NorthernAmerica"])NODE_0000352:1647.28000[&Region="NorthernAmerica"])NODE_0000348:607.51900[&Region="NorthernAmerica"],(((HSV-2-13_2013_CentralAfrica_COG:40750.40000[&Region="CentralAfrica"],HSV-2-35_2015_EasternEurope_RUS:40752.40000[&Region="EasternEurope"])NODE_0000363:795.64600[&Region="NorthernAmerica"],((KX574883_2006_EastAfrica_ZMB:39921.90000[&Region="EastAfrica"],(HSV-2-74_2017_EastAfrica_BDI:39036.10000[&Region="EastAfrica"],(HSV-2-63_2013_SoutheasternAsia_KHM:38960.00000[&Region="SoutheasternAsia"],(KX574894_2008_EastAfrica_KEN:33972.40000[&Region="EastAfrica"],KX574902_2006_EastAfrica_TZA:33970.40000[&Region="EastAfrica"])NODE_0000368:4982.59000[&Region="EastAfrica"])NODE_0000367:72.10250[&Region="EastAfrica"])NODE_0000366:896.80900[&Region="EastAfrica"])NODE_0000365:725.89400[&Region="EastAfrica"],((MH790575_2007_NorthernAmerica_USA:803.00100[&Region="NorthernAmerica"],(MF510276_2012_NorthernAmerica_USA:239.29300[&Region="NorthernAmerica"],MH790570_2004_NorthernAmerica_USA:231.29300[&Region="NorthernAmerica"])NODE_0000371:568.70700[&Region="NorthernAmerica"])NODE_0000370:19072.60000[&Region="NorthernAmerica"],(MH790580_1997_NorthernAmerica_USA:2655.01000[&Region="NorthernAmerica"],(MH790651_2002_NorthernAmerica_USA:158.99800[&Region="NorthernAmerica"],MH790670_1996_NorthernAmerica_USA:152.99800[&Region="NorthernAmerica"])NODE_0000373:2501.02000[&Region="NorthernAmerica"])NODE_0000372:17210.60000[&Region="NorthernAmerica"])NODE_0000369:20773.10000[&Region="NorthernAmerica"])NODE_0000364:891.27100[&Region="NorthernAmerica"])NODE_0000362:755.84000[&Region="NorthernAmerica"],(((HSV-2-92_2018_CentralAfrica_COG:33817.10000[&Region="CentralAfrica"],(MH790560_2008_NorthernAmerica_USA:31041.90000[&Region="NorthernAmerica"],MH790597_2008_WestAfrica_SEN:31041.90000[&Region="WestAfrica"])NODE_0000377:2765.19000[&Region="NorthernAmerica"])NODE_0000376:4001.43000[&Region="NorthernAmerica"],(MF510332_1998_NorthernAmerica_USA:2261.70000[&Region="NorthernAmerica"],(MF510305_1997_NorthernAmerica_USA:369.27800[&Region="NorthernAmerica"],MH790642_2007_NorthernAmerica_USA:379.27800[&Region="NorthernAmerica"])NODE_0000379:1891.42000[&Region="NorthernAmerica"])NODE_0000378:35536.80000[&Region="NorthernAmerica"])NODE_0000375:2383.43000[&Region="NorthernAmerica"],((MH790572_1998_NorthernAmerica_USA:6086.89000[&Region="NorthernAmerica"],MH790614_1998_NorthernAmerica_USA:6086.89000[&Region="NorthernAmerica"])NODE_0000381:20631.80000[&Region="NorthernAmerica"],((MF510306_2014_NorthernAmerica_USA:2735.03000[&Region="NorthernAmerica"],(MF510292_2014_NorthernAmerica_USA:174.73900[&Region="NorthernAmerica"],MH790585_2002_NorthernAmerica_USA:162.73900[&Region="NorthernAmerica"])NODE_0000384:2560.29000[&Region="NorthernAmerica"])NODE_0000383:23322.30000[&Region="NorthernAmerica"],(MH790665_1996_NorthernAmerica_USA:17757.90000[&Region="NorthernAmerica"],((HSV-2-32_2015_CentralAfrica_COG:11486.00000[&Region="CentralAfrica"],HSV-2-55_2013_Africa_NCH:11484.00000[&Region="Africa"])NODE_0000387:5995.05000[&Region="CentralAfrica"],(HSV-2-23_2015_NorthAfrica_DZA:16333.40000[&Region="NorthAfrica"],(MF510307_2010_NorthernAmerica_USA:1983.12000[&Region="NorthernAmerica"],((MF510288_2000_NorthernAmerica_USA:586.94400[&Region="NorthernAmerica"],MF510328_2010_NorthernAmerica_USA:596.94400[&Region="NorthernAmerica"])NODE_0000391:213.05700[&Region="NorthernAmerica"],(MF510319_2010_NorthernAmerica_USA:76.49880[&Region="NorthernAmerica"],(MH790615_2004_NorthernAmerica_USA:2.99990[&Region="NorthernAmerica"],MF510278_2001_NorthernAmerica_USA:-0.00010[&Region="NorthernAmerica"])NODE_0000393:67.49890[&Region="NorthernAmerica"])NODE_0000392:733.50200[&Region="NorthernAmerica"])NODE_0000390:1173.12000[&Region="NorthernAmerica"])NODE_0000389:14345.30000[&Region="NorthernAmerica"])NODE_0000388:1147.62000[&Region="NorthernAmerica"])NODE_0000386:295.84600[&Region="NorthernAmerica"])NODE_0000385:8281.41000[&Region="NorthernAmerica"])NODE_0000382:677.37700[&Region="NorthernAmerica"])NODE_0000380:13463.30000[&Region="NorthernAmerica"])NODE_0000374:2104.91000[&Region="NorthernAmerica"])NODE_0000361:1035.39000[&Region="NorthernAmerica"])NODE_0000347:136.37000[&Region="NorthernAmerica"])NODE_0000344:6836.78000[&Region="NorthernAmerica"])NODE_0000336:6753.11000[&Region="NorthernAmerica"])NODE_0000333:1712.73000[&Region="NorthernAmerica"])NODE_0000332:2408.58000[&Region="NorthernAmerica"])NODE_0000329:4843.69000[&Region="NorthernAmerica"])NODE_0000328:11118.40000[&Region="NorthernAmerica"])NODE_0000326:10275.10000[&Region="NorthernAmerica"])NODE_0000311:4031.61000[&Region="NorthernAmerica"])NODE_0000310:3242.29000[&Region="NorthernAmerica"])NODE_0000286:2711.09000[&Region="NorthernAmerica"])NODE_0000252:2937.39000[&Region="NorthernAmerica"])NODE_0000243:1922.12000[&Region="NorthernAmerica"])NODE_0000241:3024.21000[&Region="NorthernAmerica"])NODE_0000234:911.04300[&Region="NorthernAmerica"])NODE_0000206:2904.33000[&Region="NorthernAmerica"])NODE_0000172:1943.03000[&Region="NorthernAmerica"])NODE_0000150:1881.75000[&Region="NorthernAmerica"])NODE_0000125:1342.38000[&Region="NorthernAmerica"])NODE_0000101:3339.79000[&Region="NorthernAmerica"])NODE_0000069:1932.36000[&Region="NorthernAmerica"])NODE_0000046:291.37500[&Region="NorthernAmerica"])NODE_0000042:4461.11000[&Region="NorthernAmerica"])NODE_0000037:1231.02000[&Region="EastAfrica"])NODE_0000036:4692.98000[&Region="EastAfrica"])NODE_0000034:2553.04000[&Region="EastAfrica"])NODE_0000028:3419.83000[&Region="EastAfrica"])NODE_0000021:4862.91000[&Region="EastAfrica"])NODE_0000019:11728.40000[&Region="EastAfrica"])NODE_0000016:62809.90000[&Region="EastAfrica"])NODE_0000015:44872.20000[&Region="EastAfrica"])NODE_0000013:355749.00000[&Region="EastAfrica"])NODE_0000000:0.00100;
 Tree tree_1E-9=((((HSV-2-11_2006_WestAfrica_CIV:20326.60000[&Region="WestAfrica"],HSV-2-12_2007_WestAfrica_CIV:20327.60000[&Region="WestAfrica"])NODE_0000003:850031.00000[&Region="WestAfrica"],(HSV-2-16_2014_WestAfrica_NCH:780200.00000[&Region="WestAfrica"],(HSV-2-1_2008_WestAfrica_GIN:725231.00000[&Region="WestAfrica"],HSV-2-7_2008_WestAfrica_MLI:725231.00000[&Region="WestAfrica"])NODE_0000005:54963.00000[&Region="WestAfrica"])NODE_0000004:90165.70000[&Region="WestAfrica"])NODE_0000002:194621.00000[&Region="WestAfrica"],((HSV-2-10_2006_CentralAfrica_COD:857522.00000[&Region="CentralAfrica"],HSV-2-43_2014_CentralAfrica_COG:857530.00000[&Region="CentralAfrica"])NODE_0000007:67597.80000[&Region="WestAfrica"],((HSV-2-2_2010_WestAfrica_NGA:592138.00000[&Region="WestAfrica"],HSV-2-3_2010_WestAfrica_NER:592138.00000[&Region="WestAfrica"])NODE_0000009:243499.00000[&Region="WestAfrica"],((HSV-2-6_2008_CentralAfrica_GNQ:574974.00000[&Region="CentralAfrica"],HSV-2-29_2015_CentralAfrica_GAB:574981.00000[&Region="CentralAfrica"])NODE_0000011:112244.00000[&Region="WestAfrica"],(HSV-2-8_2009_WestAfrica_MLI:459816.00000[&Region="WestAfrica"],HSV-2-31_2015_WestAfrica_BEN:459822.00000[&Region="WestAfrica"])NODE_0000012:227403.00000[&Region="WestAfrica"])NODE_0000010:148417.00000[&Region="WestAfrica"])NODE_0000008:89486.20000[&Region="WestAfrica"])NODE_0000006:139860.00000[&Region="WestAfrica"])NODE_0000001:5000360.00000[&Region="WestAfrica"],((KU893109_2011_EastAfrica_UGA:55934.40000[&Region="EastAfrica"],KX574906_2011_EastAfrica_UGA:55934.40000[&Region="EastAfrica"])NODE_0000014:2510930.00000[&Region="EastAfrica"],(HSV-2-27_2015_WestAfrica_MLI:2114900.00000[&Region="WestAfrica"],((MF510366_2012_EastAfrica_UGA:1161500.00000[&Region="EastAfrica"],(KR135302_2007_EastAfrica_UGA:779870.00000[&Region="EastAfrica"],MF510337_2012_EastAfrica_UGA:779875.00000[&Region="EastAfrica"])NODE_0000018:381621.00000[&Region="EastAfrica"])NODE_0000017:351804.00000[&Region="EastAfrica"],((KR135303_2007_EastAfrica_UGA:988790.00000[&Region="EastAfrica"],KR135315_2007_EastAfrica_UGA:988790.00000[&Region="EastAfrica"])NODE_0000020:408579.00000[&Region="EastAfrica"],(((HSV-2-17_2014_EastAfrica_BDI:894918.00000[&Region="EastAfrica"],(KR135307_2008_EastAfrica_UGA:6171.78000[&Region="EastAfrica"],KR135319_2008_EastAfrica_UGA:6171.78000[&Region="EastAfrica"])NODE_0000024:888740.00000[&Region="EastAfrica"])NODE_0000023:297503.00000[&Region="EastAfrica"],(MH790652_2012_NorthernAmerica_USA:1109810.00000[&Region="NorthernAmerica"],(MF510296_2007_EastAfrica_UGA:836625.00000[&Region="EastAfrica"],(KR135299_2007_EastAfrica_UGA:367438.00000[&Region="EastAfrica"],KR135301_2007_EastAfrica_UGA:367438.00000[&Region="EastAfrica"])NODE_0000027:469187.00000[&Region="EastAfrica"])NODE_0000026:273182.00000[&Region="EastAfrica"])NODE_0000025:82608.30000[&Region="EastAfrica"])NODE_0000022:160737.00000[&Region="EastAfrica"],((KR135318_2008_EastAfrica_UGA:960078.00000[&Region="EastAfrica"],(KR135306_2008_EastAfrica_UGA:781879.00000[&Region="EastAfrica"],(KR135300_2007_EastAfrica_UGA:380832.00000[&Region="EastAfrica"],(MF621258_2009_EastAfrica_KEN:305676.00000[&Region="EastAfrica"],(KR135316_2007_EastAfrica_UGA:286938.00000[&Region="EastAfrica"],KR135317_2007_EastAfrica_UGA:286938.00000[&Region="EastAfrica"])NODE_0000033:18736.60000[&Region="EastAfrica"])NODE_0000032:75157.30000[&Region="EastAfrica"])NODE_0000031:401046.00000[&Region="EastAfrica"])NODE_0000030:178200.00000[&Region="EastAfrica"])NODE_0000029:358086.00000[&Region="EastAfrica"],((HSV-2-14_2013_WestAfrica_NCH:973221.00000[&Region="WestAfrica"],MF510280_2009_EastAfrica_UGA:973217.00000[&Region="EastAfrica"])NODE_0000035:320433.00000[&Region="EastAfrica"],(HSV-2-48_2014_CentralAfrica_COG:1246730.00000[&Region="CentralAfrica"],((KR135304_2007_EastAfrica_UGA:1070640.00000[&Region="EastAfrica"],(MF510347_2009_EastAfrica_TZA:885218.00000[&Region="EastAfrica"],(HSV-2-50_2014_CentralAfrica_COG:643282.00000[&Region="CentralAfrica"],(MF510360_2013_NorthernAmerica_USA:1529.98000[&Region="NorthernAmerica"],MF510369_2002_NorthernAmerica_USA:1518.98000[&Region="NorthernAmerica"])NODE_0000041:641751.00000[&Region="NorthernAmerica"])NODE_0000040:241941.00000[&Region="EastAfrica"])NODE_0000039:185428.00000[&Region="EastAfrica"])NODE_0000038:163248.00000[&Region="EastAfrica"],(((HSV-2-39_2014_WestAfrica_MLI:964071.00000[&Region="WestAfrica"],HSV-2-66_2012_CentralAfrica_COG:964069.00000[&Region="CentralAfrica"])NODE_0000044:127723.00000[&Region="NorthernAmerica"],(KX574862_2005_EastAfrica_ZMB:715674.00000[&Region="EastAfrica"],KX574863_2005_EastAfrica_ZWE:715674.00000[&Region="EastAfrica"])NODE_0000045:376111.00000[&Region="EastAfrica"])NODE_0000043:100496.00000[&Region="NorthernAmerica"],((HSV-2-78_2017_SoutheasternAsia_THA:1148090.00000[&Region="SoutheasternAsia"],(KR135298_2003_NorthernAmerica_USA:1108310.00000[&Region="NorthernAmerica"],((KR135328_2009_EasternAsia_JPN:986565.00000[&Region="EasternAsia"],(MH790581_2011_NorthernAmerica_USA:630938.00000[&Region="NorthernAmerica"],(KR135323_2010_EasternAsia_JPN:493002.00000[&Region="EasternAsia"],(KR135324_2008_EasternAsia_JPN:256474.00000[&Region="EasternAsia"],(KR135326_2009_EasternAsia_JPN:235595.00000[&Region="EasternAsia"],KR135329_2010_EasternAsia_JPN:235596.00000[&Region="EasternAsia"])NODE_0000054:20879.70000[&Region="EasternAsia"])NODE_0000053:236526.00000[&Region="EasternAsia"])NODE_0000052:137935.00000[&Region="EasternAsia"])NODE_0000051:355629.00000[&Region="EasternAsia"])NODE_0000050:51439.70000[&Region="NorthernAmerica"],((KR135322_2009_EasternAsia_JPN:805109.00000[&Region="EasternAsia"],KR135327_2010_EasternAsia_JPN:805110.00000[&Region="EasternAsia"])NODE_0000056:131753.00000[&Region="NorthernAmerica"],((MH790644_2009_NorthernAmerica_USA:27734.20000[&Region="NorthernAmerica"],(MF510351_2013_NorthernAmerica_USA:19738.20000[&Region="NorthernAmerica"],((MF510272_2004_NorthernAmerica_USA:2023.07000[&Region="NorthernAmerica"],MF510291_2004_NorthernAmerica_USA:2023.07000[&Region="NorthernAmerica"])NODE_0000061:8014.00000[&Region="NorthernAmerica"],(MF510300_2007_NorthernAmerica_USA:0.99900[&Region="NorthernAmerica"],MF510357_2006_NorthernAmerica_USA:-0.00100[&Region="NorthernAmerica"])NODE_0000062:10039.10000[&Region="NorthernAmerica"])NODE_0000060:9692.12000[&Region="NorthernAmerica"])NODE_0000059:7999.99000[&Region="NorthernAmerica"])NODE_0000058:844668.00000[&Region="NorthernAmerica"],((MF510321_2009_NorthernAmerica_USA:85284.70000[&Region="NorthernAmerica"],(KX574889_1994_NorthernAmerica_USA:1905.72000[&Region="NorthernAmerica"],KX574890_1993_NorthernAmerica_USA:1904.72000[&Region="NorthernAmerica"])NODE_0000065:83364.00000[&Region="NorthernAmerica"])NODE_0000064:624583.00000[&Region="NorthernAmerica"],(MH790646_2007_NorthernAmerica_USA:176579.00000[&Region="NorthernAmerica"],(MF510297_2014_NorthernAmerica_USA:131560.00000[&Region="NorthernAmerica"],(MF510277_2013_NorthernAmerica_USA:123719.00000[&Region="NorthernAmerica"],MH790571_2004_NorthernAmerica_USA:123710.00000[&Region="NorthernAmerica"])NODE_0000068:7839.60000[&Region="NorthernAmerica"])NODE_0000067:45026.10000[&Region="NorthernAmerica"])NODE_0000066:533287.00000[&Region="NorthernAmerica"])NODE_0000063:162535.00000[&Region="NorthernAmerica"])NODE_0000057:64459.20000[&Region="NorthernAmerica"])NODE_0000055:101143.00000[&Region="NorthernAmerica"])NODE_0000049:70311.00000[&Region="NorthernAmerica"])NODE_0000048:39770.20000[&Region="NorthernAmerica"])NODE_0000047:41312.60000[&Region="NorthernAmerica"],(((MF510302_2004_EastAfrica_ZMB:952620.00000[&Region="EastAfrica"],MH790552_2013_NorthernAmerica_USA:952629.00000[&Region="NorthernAmerica"])NODE_0000071:157506.00000[&Region="NorthernAmerica"],(((MF510358_2012_EastAfrica_UGA:756737.00000[&Region="EastAfrica"],(MF510327_2010_NorthernAmerica_USA:33683.40000[&Region="NorthernAmerica"],(MF510316_2013_NorthernAmerica_USA:18290.00000[&Region="NorthernAmerica"],MH790617_2006_NorthernAmerica_USA:18283.00000[&Region="NorthernAmerica"])NODE_0000076:15396.30000[&Region="NorthernAmerica"])NODE_0000075:723052.00000[&Region="NorthernAmerica"])NODE_0000074:263784.00000[&Region="NorthernAmerica"],((KX574893_2008_EastAfrica_KEN:839132.00000[&Region="EastAfrica"],(MH790553_2005_NorthernAmerica_USA:674994.00000[&Region="NorthernAmerica"],(MF510368_2012_NorthernAmerica_USA:398182.00000[&Region="NorthernAmerica"],(HSV-2-60_2013_CentralAfrica_COG:66417.40000[&Region="CentralAfrica"],KX574871_2004_EastAfrica_ZWE:66408.40000[&Region="EastAfrica"])NODE_0000081:331766.00000[&Region="CentralAfrica"])NODE_0000080:276819.00000[&Region="NorthernAmerica"])NODE_0000079:164135.00000[&Region="NorthernAmerica"])NODE_0000078:85320.40000[&Region="NorthernAmerica"],(HSV-2-41_2014_SouthAmerica_SUR:791645.00000[&Region="SouthAmerica"],(KX574888_1994_NorthernAmerica_USA:24694.80000[&Region="NorthernAmerica"],(KX574895_2009_NorthernAmerica_USA:23656.30000[&Region="NorthernAmerica"],(MF510353_2009_NorthernAmerica_USA:14698.60000[&Region="NorthernAmerica"],(MF510313_2004_NorthernAmerica_USA:764.98800[&Region="NorthernAmerica"],MF510365_2010_NorthernAmerica_USA:770.98800[&Region="NorthernAmerica"])NODE_0000086:13928.60000[&Region="NorthernAmerica"])NODE_0000085:8957.74000[&Region="NorthernAmerica"])NODE_0000084:1053.52000[&Region="NorthernAmerica"])NODE_0000083:766930.00000[&Region="NorthernAmerica"])NODE_0000082:132814.00000[&Region="NorthernAmerica"])NODE_0000077:96064.80000[&Region="NorthernAmerica"])NODE_0000073:57777.50000[&Region="NorthernAmerica"],(((HSV-2-91_2018_WestAfrica_MLI:106344.00000[&Region="WestAfrica"],(MF564036_2007_NorthernAmerica_USA:12179.60000[&Region="NorthernAmerica"],MF564037_2008_NorthernAmerica_USA:12180.60000[&Region="NorthernAmerica"])NODE_0000090:94153.70000[&Region="NorthernAmerica"])NODE_0000089:849714.00000[&Region="NorthernAmerica"],((KR135314_1996_NorthernAmerica_USA:758153.00000[&Region="NorthernAmerica"],MF510325_2009_EastAfrica_ZMB:758166.00000[&Region="EastAfrica"])NODE_0000092:106855.00000[&Region="NorthernAmerica"],(MF510274_2002_NorthernAmerica_USA:7983.62000[&Region="NorthernAmerica"],MF510311_2007_NorthernAmerica_USA:7988.62000[&Region="NorthernAmerica"])NODE_0000093:857030.00000[&Region="NorthernAmerica"])NODE_0000091:91028.30000[&Region="NorthernAmerica"])NODE_0000088:5198.20000[&Region="NorthernAmerica"],((MF510317_2015_NorthernAmerica_USA:12191.90000[&Region="NorthernAmerica"],MF510356_2014_NorthernAmerica_USA:12190.90000[&Region="NorthernAmerica"])NODE_0000095:736115.00000[&Region="NorthernAmerica"],((HSV-2-90_2018_NorthAfrica_MAR:287530.00000[&Region="NorthAfrica"],(KR135310_2007_NorthernAmerica_USA:130814.00000[&Region="NorthernAmerica"],MH790620_2013_NorthernAmerica_USA:130820.00000[&Region="NorthernAmerica"])NODE_0000098:156705.00000[&Region="NorthernAmerica"])NODE_0000097:180490.00000[&Region="NorthernAmerica"],(MH790632_2009_NorthernAmerica_USA:357458.00000[&Region="NorthernAmerica"],(KX574904_2004_NorthernAmerica_USA:67094.60000[&Region="NorthernAmerica"],MF510293_2013_NorthernAmerica_USA:67103.60000[&Region="NorthernAmerica"])NODE_0000100:290358.00000[&Region="NorthernAmerica"])NODE_0000099:110553.00000[&Region="NorthernAmerica"])NODE_0000096:280290.00000[&Region="NorthernAmerica"])NODE_0000094:212946.00000[&Region="NorthernAmerica"])NODE_0000087:117049.00000[&Region="NorthernAmerica"])NODE_0000072:31834.60000[&Region="NorthernAmerica"])NODE_0000070:59944.20000[&Region="NorthernAmerica"],(((HSV-2-9_2006_WestAfrica_CIV:866098.00000[&Region="WestAfrica"],(HSV-2-64_2012_WestAfrica_CIV:248147.00000[&Region="WestAfrica"],(HSV-2-21_2015_WestAfrica_CIV:221701.00000[&Region="WestAfrica"],(KU310667_2013_NorthernAmerica_USA:191758.00000[&Region="NorthernAmerica"],(HSV-2-62_2013_WestAfrica_CIV:131198.00000[&Region="WestAfrica"],HSV-2-72_2016_SouthernEurope_ITA:131201.00000[&Region="SouthernEurope"])NODE_0000107:60559.80000[&Region="WestAfrica"])NODE_0000106:29940.90000[&Region="WestAfrica"])NODE_0000105:26449.00000[&Region="WestAfrica"])NODE_0000104:617957.00000[&Region="WestAfrica"])NODE_0000103:223783.00000[&Region="NorthernAmerica"],(KX574905_2006_EastAfrica_ZMB:1050890.00000[&Region="EastAfrica"],((MF564034_2004_NorthernAmerica_USA:11161.00000[&Region="NorthernAmerica"],MF564035_2004_NorthernAmerica_USA:11161.00000[&Region="NorthernAmerica"])NODE_0000110:919634.00000[&Region="NorthernAmerica"],((KR135320_1995_SouthernAfrica_ZAF:139803.00000[&Region="SouthernAfrica"],KR135321_1989_NorthernAmerica_USA:139797.00000[&Region="NorthernAmerica"])NODE_0000112:607452.00000[&Region="NorthernAmerica"],((MF510286_2007_NorthernAmerica_USA:106276.00000[&Region="NorthernAmerica"],(MF510349_2012_NorthernAmerica_USA:96546.70000[&Region="NorthernAmerica"],(MF510335_2013_NorthernAmerica_USA:95803.40000[&Region="NorthernAmerica"],MH790556_2012_NorthernAmerica_USA:95802.40000[&Region="NorthernAmerica"])NODE_0000116:744.26400[&Region="NorthernAmerica"])NODE_0000115:9734.72000[&Region="NorthernAmerica"])NODE_0000114:553440.00000[&Region="NorthernAmerica"],((HSV-2-38_2014_WestAfrica_NGA:307755.00000[&Region="WestAfrica"],MH790565_2009_NorthernAmerica_USA:307750.00000[&Region="NorthernAmerica"])NODE_0000118:119469.00000[&Region="NorthernAmerica"],((MH790558_2005_NorthernAmerica_USA:2189.06000[&Region="NorthernAmerica"],MH790574_2005_NorthernAmerica_USA:2189.06000[&Region="NorthernAmerica"])NODE_0000120:385653.00000[&Region="NorthernAmerica"],(MH790616_2005_NorthernAmerica_USA:308434.00000[&Region="NorthernAmerica"],(MH790587_2013_NorthernAmerica_USA:307086.00000[&Region="NorthernAmerica"],(HSV-2-34_2015_WestAfrica_CIV:269755.00000[&Region="WestAfrica"],(MH790589_2004_NorthernAmerica_USA:2753.00000[&Region="NorthernAmerica"],MH790636_2004_NorthernAmerica_USA:2753.00000[&Region="NorthernAmerica"])NODE_0000124:266991.00000[&Region="NorthernAmerica"])NODE_0000123:37333.50000[&Region="NorthernAmerica"])NODE_0000122:1356.11000[&Region="NorthernAmerica"])NODE_0000121:79408.40000[&Region="NorthernAmerica"])NODE_0000119:39372.70000[&Region="NorthernAmerica"])NODE_0000117:232499.00000[&Region="NorthernAmerica"])NODE_0000113:87550.90000[&Region="NorthernAmerica"])NODE_0000111:183531.00000[&Region="NorthernAmerica"])NODE_0000109:120097.00000[&Region="NorthernAmerica"])NODE_0000108:38986.90000[&Region="NorthernAmerica"])NODE_0000102:47621.00000[&Region="NorthernAmerica"],((((MF510304_1995_NorthernAmerica_USA:7997.01000[&Region="NorthernAmerica"],(MF510310_1998_NorthernAmerica_USA:2294.97000[&Region="NorthernAmerica"],MF510344_2006_NorthernAmerica_USA:2302.97000[&Region="NorthernAmerica"])NODE_0000129:5705.04000[&Region="NorthernAmerica"])NODE_0000128:980267.00000[&Region="NorthernAmerica"],((KX574868_1994_NorthernAmerica_USA:764.98800[&Region="NorthernAmerica"],KX574869_1995_NorthernAmerica_USA:765.98800[&Region="NorthernAmerica"])NODE_0000131:773719.00000[&Region="NorthernAmerica"],(HSV-2-37_2014_Unknown_NCH:667200.00000[&Region="NorthernAmerica"],(KX574872_2004_SouthAmerica_PER:346587.00000[&Region="SouthAmerica"],MF510334_2004_SouthAmerica_PER:346587.00000[&Region="SouthAmerica"])NODE_0000133:320603.00000[&Region="SouthAmerica"])NODE_0000132:107304.00000[&Region="NorthernAmerica"])NODE_0000130:213778.00000[&Region="NorthernAmerica"])NODE_0000127:71160.70000[&Region="NorthernAmerica"],((MF510309_2006_EastAfrica_ZMB:692123.00000[&Region="EastAfrica"],MH790643_2005_NorthernAmerica_USA:692122.00000[&Region="NorthernAmerica"])NODE_0000135:236594.00000[&Region="NorthernAmerica"],((MH790554_2001_NorthernAmerica_USA:153370.00000[&Region="NorthernAmerica"],MH790660_2008_NorthernAmerica_USA:153377.00000[&Region="NorthernAmerica"])NODE_0000137:534528.00000[&Region="NorthernAmerica"],(MH790633_2006_NorthernAmerica_USA:585597.00000[&Region="NorthernAmerica"],(MH790601_2013_NorthernAmerica_USA:457378.00000[&Region="NorthernAmerica"],(KR135325_2009_EasternAsia_JPN:302229.00000[&Region="EasternAsia"],((MH790607_2005_NorthernAmerica_USA:1555.29000[&Region="NorthernAmerica"],MH790648_2005_NorthernAmerica_USA:1555.29000[&Region="NorthernAmerica"])NODE_0000142:270296.00000[&Region="NorthernAmerica"],(MF621256_2007_EastAfrica_ZWE:234767.00000[&Region="EastAfrica"],(HSV-2-76_2017_WestAfrica_GIN:225368.00000[&Region="WestAfrica"],((MF510361_2006_EastAfrica_ZMB:194594.00000[&Region="EastAfrica"],(KX574867_2005_SouthAmerica_PER:124170.00000[&Region="SouthAmerica"],MF510275_2009_EastAfrica_KEN:124174.00000[&Region="EastAfrica"])NODE_0000147:70422.40000[&Region="EastAfrica"])NODE_0000146:30001.30000[&Region="EastAfrica"],(MF510315_2002_NorthernAmerica_USA:10994.00000[&Region="NorthernAmerica"],(MF510338_2015_NorthernAmerica_USA:10072.70000[&Region="NorthernAmerica"],MH790592_2008_NorthernAmerica_USA:10065.70000[&Region="NorthernAmerica"])NODE_0000149:934.28600[&Region="NorthernAmerica"])NODE_0000148:213597.00000[&Region="NorthernAmerica"])NODE_0000145:761.56500[&Region="EastAfrica"])NODE_0000144:9409.12000[&Region="EastAfrica"])NODE_0000143:37086.70000[&Region="EastAfrica"])NODE_0000141:30373.10000[&Region="NorthernAmerica"])NODE_0000140:155145.00000[&Region="NorthernAmerica"])NODE_0000139:128226.00000[&Region="NorthernAmerica"])NODE_0000138:102305.00000[&Region="NorthernAmerica"])NODE_0000136:240814.00000[&Region="NorthernAmerica"])NODE_0000134:130718.00000[&Region="NorthernAmerica"])NODE_0000126:64642.40000[&Region="NorthernAmerica"],((((HSV-2-51_2014_NorthernAmerica_HTI:696936.00000[&Region="NorthernAmerica"],MF510320_2006_SouthAmerica_PER:696928.00000[&Region="SouthAmerica"])NODE_0000153:203230.00000[&Region="NorthernAmerica"],(KR135311_2005_NorthernAmerica_USA:827461.00000[&Region="NorthernAmerica"],(MH790626_2005_NorthernAmerica_USA:2119.71000[&Region="NorthernAmerica"],MH790647_2005_NorthernAmerica_USA:2119.71000[&Region="NorthernAmerica"])NODE_0000155:825341.00000[&Region="NorthernAmerica"])NODE_0000154:72696.30000[&Region="NorthernAmerica"])NODE_0000152:148275.00000[&Region="NorthernAmerica"],((KX574908_1995_NorthernAmerica_USA:158679.00000[&Region="NorthernAmerica"],(KX574897_1998_NorthernAmerica_USA:764.98800[&Region="NorthernAmerica"],MH790618_2011_NorthernAmerica_USA:777.98800[&Region="NorthernAmerica"])NODE_0000158:157917.00000[&Region="NorthernAmerica"])NODE_0000157:829573.00000[&Region="NorthernAmerica"],((KR135312_2009_NorthernAmerica_USA:11583.50000[&Region="NorthernAmerica"],KR135313_2011_NorthernAmerica_USA:11585.50000[&Region="NorthernAmerica"])NODE_0000160:568935.00000[&Region="NorthernAmerica"],((MF510282_2004_NorthernAmerica_USA:178805.00000[&Region="NorthernAmerica"],(KX574875_2005_SouthAmerica_PER:107310.00000[&Region="SouthAmerica"],(MF510298_2003_NorthernAmerica_USA:2851.28000[&Region="NorthernAmerica"],MH790668_2007_NorthernAmerica_USA:2855.28000[&Region="NorthernAmerica"])NODE_0000164:104457.00000[&Region="NorthernAmerica"])NODE_0000163:71495.60000[&Region="NorthernAmerica"])NODE_0000162:216995.00000[&Region="NorthernAmerica"],((MH790586_2016_NorthernAmerica_USA:124443.00000[&Region="NorthernAmerica"],MH790635_2010_NorthernAmerica_USA:124437.00000[&Region="NorthernAmerica"])NODE_0000166:255728.00000[&Region="NorthernAmerica"],((MH790563_2007_NorthernAmerica_USA:1529.98000[&Region="NorthernAmerica"],(MF510314_2000_NorthernAmerica_USA:1522.98000[&Region="NorthernAmerica"],MF510339_1995_NorthernAmerica_USA:1517.98000[&Region="NorthernAmerica"])NODE_0000169:0.00000[&Region="NorthernAmerica"])NODE_0000168:339516.00000[&Region="NorthernAmerica"],(MH790621_1998_NorthernAmerica_USA:7986.01000[&Region="NorthernAmerica"],(MH790559_2012_NorthernAmerica_USA:1529.98000[&Region="NorthernAmerica"],MH790637_2012_NorthernAmerica_USA:1529.98000[&Region="NorthernAmerica"])NODE_0000171:6470.03000[&Region="NorthernAmerica"])NODE_0000170:333051.00000[&Region="NorthernAmerica"])NODE_0000167:39115.80000[&Region="NorthernAmerica"])NODE_0000165:15641.40000[&Region="NorthernAmerica"])NODE_0000161:184714.00000[&Region="NorthernAmerica"])NODE_0000159:407747.00000[&Region="NorthernAmerica"])NODE_0000156:60170.60000[&Region="NorthernAmerica"])NODE_0000151:58135.90000[&Region="NorthernAmerica"],((MH790661_2000_NorthernAmerica_USA:910187.00000[&Region="NorthernAmerica"],(KX574878_2007_SouthAmerica_PER:782515.00000[&Region="SouthAmerica"],(HSV-2-45_2014_Africa_NCH:669844.00000[&Region="Africa"],(KX574880_2006_SouthernAfrica_ZAF:597852.00000[&Region="SouthernAfrica"],((HSV-2-20_2015_Africa_NCH:412446.00000[&Region="Africa"],((MF510322_2006_EastAfrica_ZMB:194264.00000[&Region="EastAfrica"],MH790630_2006_CentralAfrica_CMR:194264.00000[&Region="CentralAfrica"])NODE_0000180:29380.60000[&Region="CentralAfrica"],((KX574882_2007_NorthernAmerica_USA:4090.71000[&Region="NorthernAmerica"],KX574884_2008_NorthernAmerica_USA:4091.71000[&Region="NorthernAmerica"])NODE_0000182:216678.00000[&Region="NorthernAmerica"],(MH790655_2006_CentralAfrica_CMR:219594.00000[&Region="CentralAfrica"],(HSV-2-15_2014_NorthernAmerica_MTQ:218631.00000[&Region="NorthernAmerica"],(MF510355_2001_NorthernAmerica_USA:217839.00000[&Region="NorthernAmerica"],(KX574900_2011_EastAfrica_UGA:217475.00000[&Region="EastAfrica"],MH790595_2006_CentralAfrica_CMR:217470.00000[&Region="CentralAfrica"])NODE_0000186:373.93900[&Region="CentralAfrica"])NODE_0000185:779.00900[&Region="CentralAfrica"])NODE_0000184:970.45300[&Region="CentralAfrica"])NODE_0000183:1173.64000[&Region="CentralAfrica"])NODE_0000181:2876.70000[&Region="CentralAfrica"])NODE_0000179:188793.00000[&Region="CentralAfrica"])NODE_0000178:128062.00000[&Region="CentralAfrica"],((HSV-2-93_2018_CentralAfrica_CMR:343153.00000[&Region="CentralAfrica"],(MH790623_2006_CentralAfrica_CMR:318989.00000[&Region="CentralAfrica"],(MF510287_2009_EastAfrica_ZMB:194138.00000[&Region="EastAfrica"],MF510343_2005_EastAfrica_ZMB:194134.00000[&Region="EastAfrica"])NODE_0000190:124854.00000[&Region="EastAfrica"])NODE_0000189:24152.20000[&Region="CentralAfrica"])NODE_0000188:12128.30000[&Region="CentralAfrica"],(KX574864_2005_EastAfrica_ZMB:193386.00000[&Region="EastAfrica"],(HSV-2-24_2015_CentralAfrica_COG:155518.00000[&Region="CentralAfrica"],((HSV-2-28_2015_CentralAfrica_COG:42858.50000[&Region="CentralAfrica"],HSV-2-57_2013_CentralAfrica_COG:42856.50000[&Region="CentralAfrica"])NODE_0000194:111414.00000[&Region="CentralAfrica"],(HSV-2-89_2017_CentralAfrica_COG:149737.00000[&Region="CentralAfrica"],(MF510269_2006_EastAfrica_ZMB:148829.00000[&Region="EastAfrica"],(MH790605_2011_NorthernAmerica_USA:147926.00000[&Region="NorthernAmerica"],((HSV-2-58_2013_CentralAfrica_GAB:134760.00000[&Region="CentralAfrica"],(HSV-2-44_2014_CentralAfrica_CMR:36549.90000[&Region="CentralAfrica"],(HSV-2-77_2016_CentralAfrica_CMR:22754.80000[&Region="CentralAfrica"],KX574899_2011_EastAfrica_UGA:22749.80000[&Region="EastAfrica"])NODE_0000201:13797.10000[&Region="CentralAfrica"])NODE_0000200:98210.80000[&Region="CentralAfrica"])NODE_0000199:11335.20000[&Region="CentralAfrica"],(MF510281_2006_CentralAfrica_CMR:119769.00000[&Region="CentralAfrica"],(MH790656_2006_CentralAfrica_CMR:118659.00000[&Region="CentralAfrica"],(MH790640_2006_CentralAfrica_CMR:110330.00000[&Region="CentralAfrica"],(MH790612_2006_CentralAfrica_CMR:109623.00000[&Region="CentralAfrica"],MH790666_2006_CentralAfrica_CMR:109623.00000[&Region="CentralAfrica"])NODE_0000205:707.29700[&Region="CentralAfrica"])NODE_0000204:8328.98000[&Region="CentralAfrica"])NODE_0000203:1109.71000[&Region="CentralAfrica"])NODE_0000202:26318.70000[&Region="CentralAfrica"])NODE_0000198:1833.64000[&Region="CentralAfrica"])NODE_0000197:907.73900[&Region="CentralAfrica"])NODE_0000196:896.51600[&Region="CentralAfrica"])NODE_0000195:4537.53000[&Region="CentralAfrica"])NODE_0000193:1246.16000[&Region="CentralAfrica"])NODE_0000192:37877.50000[&Region="CentralAfrica"])NODE_0000191:161883.00000[&Region="CentralAfrica"])NODE_0000187:185230.00000[&Region="CentralAfrica"])NODE_0000177:57353.10000[&Region="CentralAfrica"])NODE_0000176:71983.70000[&Region="CentralAfrica"])NODE_0000175:112678.00000[&Region="CentralAfrica"])NODE_0000174:127679.00000[&Region="NorthernAmerica"])NODE_0000173:178117.00000[&Region="NorthernAmerica"],((MH790569_2010_NorthernAmerica_USA:839655.00000[&Region="NorthernAmerica"],(MF510270_2001_NorthernAmerica_USA:787715.00000[&Region="NorthernAmerica"],(KX574873_2004_SouthAmerica_PER:698584.00000[&Region="SouthAmerica"],(((HSV-2-18_2015_Africa_NCH:424915.00000[&Region="Africa"],HSV-2-73_2016_WestAfrica_TGO:424916.00000[&Region="WestAfrica"])NODE_0000212:69514.40000[&Region="WestAfrica"],(HSV-2-26_2015_WestAfrica_GIN:26294.30000[&Region="WestAfrica"],HSV-2-68_2016_WestAfrica_SEN:26295.30000[&Region="WestAfrica"])NODE_0000213:468135.00000[&Region="WestAfrica"])NODE_0000211:135747.00000[&Region="WestAfrica"],(HSV-2-61_2013_EasternAsia_CHN:502515.00000[&Region="EasternAsia"],(HSV-2-88_2017_WestAfrica_SEN:377547.00000[&Region="WestAfrica"],(HSV-2-56_2013_WestAfrica_GIN:338398.00000[&Region="WestAfrica"],((HSV-2-49_2014_Unknown_NCH:121403.00000[&Region="NorthAfrica"],HSV-2-75_2017_NorthAfrica_DZA:121406.00000[&Region="NorthAfrica"])NODE_0000218:188401.00000[&Region="NorthAfrica"],((KR135331_1971_NorthernAmerica_USA:259594.00000[&Region="NorthernAmerica"],(MH790610_2006_CentralAfrica_CMR:105453.00000[&Region="CentralAfrica"],(MH790659_2006_CentralAfrica_CMR:81559.40000[&Region="CentralAfrica"],(MH790603_2006_CentralAfrica_CMR:59729.50000[&Region="CentralAfrica"],MH790649_2006_CentralAfrica_CMR:59729.50000[&Region="CentralAfrica"])NODE_0000223:21829.90000[&Region="CentralAfrica"])NODE_0000222:23893.40000[&Region="CentralAfrica"])NODE_0000221:154176.00000[&Region="CentralAfrica"])NODE_0000220:49185.60000[&Region="SouthernAfrica"],((MH790631_2010_NorthernAmerica_USA:272400.00000[&Region="NorthernAmerica"],(MH790564_2008_NorthernAmerica_USA:262456.00000[&Region="NorthernAmerica"],(MH790609_2008_WestAfrica_SEN:160868.00000[&Region="WestAfrica"],(MF510271_2006_NorthernAmerica_USA:772.98800[&Region="NorthernAmerica"],MF510279_1998_NorthernAmerica_USA:764.98800[&Region="NorthernAmerica"])NODE_0000228:160093.00000[&Region="NorthernAmerica"])NODE_0000227:101589.00000[&Region="NorthernAmerica"])NODE_0000226:9941.92000[&Region="NorthernAmerica"])NODE_0000225:35597.00000[&Region="NorthernAmerica"],(KX574876_2006_SouthAmerica_PER:297240.00000[&Region="SouthAmerica"],(KX574901_2012_NorthernAmerica_USA:293485.00000[&Region="NorthernAmerica"],(KX574892_2007_SouthernAfrica_ZAF:257213.00000[&Region="SouthernAfrica"],(KF781518_1995_SouthernAfrica_ZAF:138583.00000[&Region="SouthernAfrica"],(MF510268_1995_NorthernAmerica_USA:16010.50000[&Region="NorthernAmerica"],MF510308_1995_NorthernAmerica_USA:16010.50000[&Region="NorthernAmerica"])NODE_0000233:122572.00000[&Region="NorthernAmerica"])NODE_0000232:118619.00000[&Region="SouthernAfrica"])NODE_0000231:36266.60000[&Region="SouthernAfrica"])NODE_0000230:3760.66000[&Region="SouthernAfrica"])NODE_0000229:10753.50000[&Region="SouthernAfrica"])NODE_0000224:821.22000[&Region="SouthernAfrica"])NODE_0000219:982.34400[&Region="SouthernAfrica"])NODE_0000217:28594.00000[&Region="SouthernAfrica"])NODE_0000216:39145.70000[&Region="WestAfrica"])NODE_0000215:124972.00000[&Region="WestAfrica"])NODE_0000214:127659.00000[&Region="WestAfrica"])NODE_0000210:68419.00000[&Region="WestAfrica"])NODE_0000209:89134.00000[&Region="NorthernAmerica"])NODE_0000208:51930.80000[&Region="NorthernAmerica"])NODE_0000207:220389.00000[&Region="NorthernAmerica"],(((HSV-2-4_2012_WestAfrica_CIV:895841.00000[&Region="WestAfrica"],(HSV-2-36_2014_WesternEurope_FRA:612952.00000[&Region="WesternEurope"],MH790653_2004_NorthernAmerica_USA:612942.00000[&Region="NorthernAmerica"])NODE_0000237:282891.00000[&Region="NorthernAmerica"])NODE_0000236:38393.80000[&Region="NorthernAmerica"],(MH790641_2013_NorthernAmerica_USA:828295.00000[&Region="NorthernAmerica"],(MF510359_1996_NorthernAmerica_USA:8002.01000[&Region="NorthernAmerica"],(MF510329_1994_NorthernAmerica_USA:2559.00000[&Region="NorthernAmerica"],MF510354_1994_NorthernAmerica_USA:2559.00000[&Region="NorthernAmerica"])NODE_0000240:5441.00000[&Region="NorthernAmerica"])NODE_0000239:820276.00000[&Region="NorthernAmerica"])NODE_0000238:105941.00000[&Region="NorthernAmerica"])NODE_0000235:117558.00000[&Region="NorthernAmerica"],((HSV-2-25_2015_Africa_NCH:906868.00000[&Region="Africa"],MF510330_2009_EastAfrica_ZMB:906862.00000[&Region="EastAfrica"])NODE_0000242:114408.00000[&Region="NorthernAmerica"],(((HSV-2-67_2012_WestAfrica_CIV:750143.00000[&Region="WestAfrica"],KX574866_2005_SouthAmerica_PER:750136.00000[&Region="SouthAmerica"])NODE_0000245:155651.00000[&Region="NorthernAmerica"],(HSV-2-46_2014_Unknown_NCH:825537.00000[&Region="NorthernAmerica"],(MH790584_2012_NorthernAmerica_USA:478350.00000[&Region="NorthernAmerica"],(KR135309_2007_NorthernAmerica_USA:388341.00000[&Region="NorthernAmerica"],((MH790550_2011_NorthernAmerica_USA:764.98800[&Region="NorthernAmerica"],MH790557_2011_NorthernAmerica_USA:764.98800[&Region="NorthernAmerica"])NODE_0000250:221411.00000[&Region="NorthernAmerica"],(MH790588_1995_NorthernAmerica_USA:2167.43000[&Region="NorthernAmerica"],MH790664_1995_NorthernAmerica_USA:2167.43000[&Region="NorthernAmerica"])NODE_0000251:219993.00000[&Region="NorthernAmerica"])NODE_0000249:166169.00000[&Region="NorthernAmerica"])NODE_0000248:90004.20000[&Region="NorthernAmerica"])NODE_0000247:347184.00000[&Region="NorthernAmerica"])NODE_0000246:80259.00000[&Region="NorthernAmerica"])NODE_0000244:96158.20000[&Region="NorthernAmerica"],((KX574861_2003_SouthAmerica_PER:919565.00000[&Region="SouthAmerica"],((MF510363_2015_NorthernAmerica_USA:8002.02000[&Region="NorthernAmerica"],(MH790566_2013_NorthernAmerica_USA:3196.64000[&Region="NorthernAmerica"],MH790604_2014_NorthernAmerica_USA:3197.64000[&Region="NorthernAmerica"])NODE_0000256:4803.38000[&Region="NorthernAmerica"])NODE_0000255:873479.00000[&Region="NorthernAmerica"],((MF510290_2009_NorthernAmerica_USA:36618.50000[&Region="NorthernAmerica"],MF510331_2015_NorthernAmerica_USA:36624.50000[&Region="NorthernAmerica"])NODE_0000258:811181.00000[&Region="NorthernAmerica"],(MH790577_2007_NorthernAmerica_USA:722474.00000[&Region="NorthernAmerica"],(HSV-2-40_2014_NorthAfrica_MAR:689511.00000[&Region="NorthAfrica"],(MH790598_2008_NorthernAmerica_USA:626119.00000[&Region="NorthernAmerica"],((MF510312_2009_EastAfrica_ZMB:531176.00000[&Region="EastAfrica"],(HSV-2-52_2014_SouthAmerica_BRA:272998.00000[&Region="SouthAmerica"],(MF510348_2006_EastAfrica_ZWE:65592.70000[&Region="EastAfrica"],MH790624_2008_WestAfrica_SEN:65594.70000[&Region="WestAfrica"])NODE_0000265:207398.00000[&Region="WestAfrica"])NODE_0000264:258183.00000[&Region="SouthAmerica"])NODE_0000263:38191.90000[&Region="NorthernAmerica"],((HSV-2-87_2017_WestAfrica_CIV:142789.00000[&Region="WestAfrica"],(MH790628_2007_WestAfrica_SEN:85057.30000[&Region="WestAfrica"],(HSV-2-94_2018_WestAfrica_MLI:82219.40000[&Region="WestAfrica"],MH790593_2006_CentralAfrica_CMR:82207.40000[&Region="CentralAfrica"])NODE_0000269:2848.96000[&Region="WestAfrica"])NODE_0000268:57722.00000[&Region="WestAfrica"])NODE_0000267:400142.00000[&Region="WestAfrica"],((MH790568_2012_NorthernAmerica_USA:450877.00000[&Region="NorthernAmerica"],((MF510341_2007_NorthernAmerica_USA:33115.20000[&Region="NorthernAmerica"],KX574870_2007_NorthernAmerica_USA:33115.20000[&Region="NorthernAmerica"])NODE_0000273:386475.00000[&Region="NorthernAmerica"],(KX574865_2005_SouthAmerica_PER:397152.00000[&Region="SouthAmerica"],(KX574874_2004_SouthAmerica_PER:357850.00000[&Region="SouthAmerica"],MF510303_2009_EastAfrica_TZA:357855.00000[&Region="EastAfrica"])NODE_0000275:39301.60000[&Region="SouthAmerica"])NODE_0000274:22435.60000[&Region="SouthAmerica"])NODE_0000272:31282.20000[&Region="SouthAmerica"])NODE_0000271:86057.50000[&Region="SouthAmerica"],((MH790611_1995_NorthernAmerica_USA:28964.40000[&Region="NorthernAmerica"],MH790662_1998_NorthernAmerica_USA:28967.40000[&Region="NorthernAmerica"])NODE_0000277:285178.00000[&Region="NorthernAmerica"],(((KX574891_2009_NorthernAmerica_USA:3257.63000[&Region="NorthernAmerica"],KX574896_2010_NorthernAmerica_USA:3258.63000[&Region="NorthernAmerica"])NODE_0000280:177265.00000[&Region="NorthernAmerica"],(MH790551_2008_WestAfrica_SEN:77226.90000[&Region="WestAfrica"],MH790667_2008_WestAfrica_SEN:77226.90000[&Region="WestAfrica"])NODE_0000281:103295.00000[&Region="WestAfrica"])NODE_0000279:47358.00000[&Region="WestAfrica"],(MH790608_2006_CentralAfrica_CMR:174818.00000[&Region="CentralAfrica"],((MH790578_2008_WestAfrica_SEN:3771.98000[&Region="WestAfrica"],MH790645_2010_WestAfrica_SEN:3773.98000[&Region="WestAfrica"])NODE_0000284:9172.83000[&Region="WestAfrica"],(MH790579_2008_WestAfrica_SEN:5386.37000[&Region="WestAfrica"],MH790596_2007_WestAfrica_SEN:5385.37000[&Region="WestAfrica"])NODE_0000285:7558.44000[&Region="WestAfrica"])NODE_0000283:161875.00000[&Region="WestAfrica"])NODE_0000282:53059.80000[&Region="WestAfrica"])NODE_0000278:86276.00000[&Region="WestAfrica"])NODE_0000276:222775.00000[&Region="NorthernAmerica"])NODE_0000270:5991.84000[&Region="NorthernAmerica"])NODE_0000266:26444.50000[&Region="NorthernAmerica"])NODE_0000262:56751.90000[&Region="NorthernAmerica"])NODE_0000261:63386.00000[&Region="NorthernAmerica"])NODE_0000260:32970.40000[&Region="NorthernAmerica"])NODE_0000259:125323.00000[&Region="NorthernAmerica"])NODE_0000257:33675.70000[&Region="NorthernAmerica"])NODE_0000254:38095.90000[&Region="NorthernAmerica"])NODE_0000253:56579.20000[&Region="NorthernAmerica"],(((MF510301_2003_SouthAmerica_PER:770883.00000[&Region="SouthAmerica"],(KX574907_2006_NorthernAmerica_USA:90030.20000[&Region="NorthernAmerica"],(KX574886_2008_NorthernAmerica_USA:24785.50000[&Region="NorthernAmerica"],(MF510371_2008_NorthernAmerica_USA:8001.01000[&Region="NorthernAmerica"],(MF510294_2014_NorthernAmerica_USA:2501.46000[&Region="NorthernAmerica"],MF510352_2007_NorthernAmerica_USA:2494.46000[&Region="NorthernAmerica"])NODE_0000292:5505.55000[&Region="NorthernAmerica"])NODE_0000291:16784.50000[&Region="NorthernAmerica"])NODE_0000290:65246.70000[&Region="NorthernAmerica"])NODE_0000289:680856.00000[&Region="NorthernAmerica"])NODE_0000288:154066.00000[&Region="NorthernAmerica"],((HSV-2-69_2017_NorthAfrica_DZA:806192.00000[&Region="NorthAfrica"],(HSV-2-19_2015_Unknown_NCH:777635.00000[&Region="NorthernAmerica"],((MF510364_1995_NorthernAmerica_USA:6079.95000[&Region="NorthernAmerica"],MF510367_2001_NorthernAmerica_USA:6085.95000[&Region="NorthernAmerica"])NODE_0000297:411813.00000[&Region="NorthernAmerica"],(HSV-2-22_2015_CentralAfrica_CMR:258054.00000[&Region="CentralAfrica"],(KX574879_2005_SouthernAfrica_ZAF:189839.00000[&Region="SouthernAfrica"],MF510284_2015_NorthernAmerica_USA:189849.00000[&Region="NorthernAmerica"])NODE_0000299:68205.50000[&Region="NorthernAmerica"])NODE_0000298:159859.00000[&Region="NorthernAmerica"])NODE_0000296:359722.00000[&Region="NorthernAmerica"])NODE_0000295:28555.20000[&Region="NorthernAmerica"])NODE_0000294:55381.60000[&Region="NorthernAmerica"],(((MF510362_2005_NorthernAmerica_USA:57065.30000[&Region="NorthernAmerica"],MF621254_2005_NorthernAmerica_USA:57065.30000[&Region="NorthernAmerica"])NODE_0000302:686545.00000[&Region="NorthernAmerica"],(MF510340_2013_NorthernAmerica_USA:664473.00000[&Region="NorthernAmerica"],(HSV-2-54_2013_CentralAfrica_COG:319922.00000[&Region="CentralAfrica"],MH790650_2011_NorthernAmerica_USA:319920.00000[&Region="NorthernAmerica"])NODE_0000304:344552.00000[&Region="NorthernAmerica"])NODE_0000303:79145.30000[&Region="NorthernAmerica"])NODE_0000301:56970.30000[&Region="NorthernAmerica"],((MF510267_1994_NorthernAmerica_USA:7998.01000[&Region="NorthernAmerica"],(MF510346_1996_NorthernAmerica_USA:1529.98000[&Region="NorthernAmerica"],MH790567_2006_NorthernAmerica_USA:1539.98000[&Region="NorthernAmerica"])NODE_0000307:6470.03000[&Region="NorthernAmerica"])NODE_0000306:356305.00000[&Region="NorthernAmerica"],(MH790639_2012_NorthernAmerica_USA:8004.01000[&Region="NorthernAmerica"],(MF510273_2008_NorthernAmerica_USA:1529.98000[&Region="NorthernAmerica"],MF621257_2008_NorthernAmerica_USA:1529.98000[&Region="NorthernAmerica"])NODE_0000309:6470.03000[&Region="NorthernAmerica"])NODE_0000308:356317.00000[&Region="NorthernAmerica"])NODE_0000305:436266.00000[&Region="NorthernAmerica"])NODE_0000300:60981.20000[&Region="NorthernAmerica"])NODE_0000293:63389.20000[&Region="NorthernAmerica"])NODE_0000287:24686.10000[&Region="NorthernAmerica"],(MF510350_2007_NorthernAmerica_USA:916829.00000[&Region="NorthernAmerica"],(((MF510333_2010_NorthernAmerica_USA:713963.00000[&Region="NorthernAmerica"],(MH790629_1999_NorthernAmerica_USA:6388.92000[&Region="NorthernAmerica"],MH790654_2002_NorthernAmerica_USA:6391.92000[&Region="NorthernAmerica"])NODE_0000314:707563.00000[&Region="NorthernAmerica"])NODE_0000313:112267.00000[&Region="NorthernAmerica"],((MF510285_1995_NorthernAmerica_USA:11388.50000[&Region="NorthernAmerica"],(MF510326_1997_NorthernAmerica_USA:1928.47000[&Region="NorthernAmerica"],MF510370_2009_NorthernAmerica_USA:1940.47000[&Region="NorthernAmerica"])NODE_0000317:9462.03000[&Region="NorthernAmerica"])NODE_0000316:714917.00000[&Region="NorthernAmerica"],((MH790600_2004_NorthernAmerica_USA:535484.00000[&Region="NorthernAmerica"],(MH790627_2006_NorthernAmerica_USA:8003.01000[&Region="NorthernAmerica"],(MH790561_2003_NorthernAmerica_USA:1528.98000[&Region="NorthernAmerica"],MH790619_2004_NorthernAmerica_USA:1529.98000[&Region="NorthernAmerica"])NODE_0000321:6471.03000[&Region="NorthernAmerica"])NODE_0000320:527483.00000[&Region="NorthernAmerica"])NODE_0000319:110174.00000[&Region="NorthernAmerica"],(MH790576_2006_CentralAfrica_CMR:642671.00000[&Region="CentralAfrica"],((MH790573_2011_NorthernAmerica_USA:1529.98000[&Region="NorthernAmerica"],MH790599_2015_NorthernAmerica_USA:1533.98000[&Region="NorthernAmerica"])NODE_0000324:6475.03000[&Region="NorthernAmerica"],(MH790591_2006_NorthernAmerica_USA:1529.98000[&Region="NorthernAmerica"],MH790613_2011_NorthernAmerica_USA:1534.98000[&Region="NorthernAmerica"])NODE_0000325:6470.03000[&Region="NorthernAmerica"])NODE_0000323:634671.00000[&Region="NorthernAmerica"])NODE_0000322:2989.10000[&Region="NorthernAmerica"])NODE_0000318:80656.50000[&Region="NorthernAmerica"])NODE_0000315:99909.00000[&Region="NorthernAmerica"])NODE_0000312:48564.10000[&Region="NorthernAmerica"],((MH790555_2004_NorthernAmerica_USA:486876.00000[&Region="NorthernAmerica"],MH790602_2005_NorthernAmerica_USA:486877.00000[&Region="NorthernAmerica"])NODE_0000327:285162.00000[&Region="NorthernAmerica"],(HSV-2-47_2014_NorthernAmerica_GLP:660564.00000[&Region="NorthernAmerica"],((HSV-2-79_2017_CentralAfrica_COG:8003.01000[&Region="CentralAfrica"],(HSV-2-30_2015_CentralAfrica_COG:2294.97000[&Region="CentralAfrica"],HSV-2-53_2014_CentralAfrica_COG:2293.97000[&Region="CentralAfrica"])NODE_0000331:5706.04000[&Region="CentralAfrica"])NODE_0000330:603782.00000[&Region="CentralAfrica"],(HSV-2-42_2014_WesternAsia_JOR:587696.00000[&Region="WesternAsia"],((MH790669_2009_NorthernAmerica_USA:458933.00000[&Region="NorthernAmerica"],(MH790590_2006_CentralAfrica_CMR:2354.72000[&Region="CentralAfrica"],MH790625_2006_CentralAfrica_CMR:2354.72000[&Region="CentralAfrica"])NODE_0000335:456575.00000[&Region="CentralAfrica"])NODE_0000334:111631.00000[&Region="NorthernAmerica"],(((KX574877_2006_SouthAmerica_PER:86524.70000[&Region="SouthAmerica"],MH790583_2003_SouthAmerica_PER:86521.70000[&Region="SouthAmerica"])NODE_0000338:9140.40000[&Region="SouthAmerica"],(MH790622_1999_NorthernAmerica_USA:29893.50000[&Region="NorthernAmerica"],(MF510295_2005_NorthernAmerica_USA:9289.11000[&Region="NorthernAmerica"],(MF510336_2007_NorthernAmerica_USA:8029.92000[&Region="NorthernAmerica"],(MH790562_1996_NorthernAmerica_USA:1119.23000[&Region="NorthernAmerica"],(MF510318_1994_NorthernAmerica_USA:1117.23000[&Region="NorthernAmerica"],MF510342_2013_NorthernAmerica_USA:1136.23000[&Region="NorthernAmerica"])NODE_0000343:0.00000[&Region="NorthernAmerica"])NODE_0000342:6899.68000[&Region="NorthernAmerica"])NODE_0000341:1261.20000[&Region="NorthernAmerica"])NODE_0000340:20610.40000[&Region="NorthernAmerica"])NODE_0000339:65764.60000[&Region="NorthernAmerica"])NODE_0000337:407364.00000[&Region="SouthAmerica"],((MH790671_2014_NorthernAmerica_USA:398157.00000[&Region="NorthernAmerica"],(KR135305_2007_EastAfrica_UGA:349631.00000[&Region="EastAfrica"],KX574885_2008_NorthernAmerica_USA:349632.00000[&Region="NorthernAmerica"])NODE_0000346:48518.90000[&Region="NorthernAmerica"])NODE_0000345:37683.50000[&Region="NorthernAmerica"],(((MF621255_2006_SouthAmerica_PER:414426.00000[&Region="SouthAmerica"],(MH790634_2000_NorthernAmerica_USA:386918.00000[&Region="NorthernAmerica"],(KX574881_2007_SouthernAfrica_ZAF:105070.00000[&Region="SouthernAfrica"],MF510289_2009_SouthernAfrica_BWA:105072.00000[&Region="SouthernAfrica"])NODE_0000351:281855.00000[&Region="SouthernAfrica"])NODE_0000350:27502.00000[&Region="NorthernAmerica"])NODE_0000349:13695.60000[&Region="NorthernAmerica"],((KR135308_2007_NorthernAmerica_USA:108947.00000[&Region="NorthernAmerica"],KX574903_2003_NorthernAmerica_USA:108943.00000[&Region="NorthernAmerica"])NODE_0000353:302909.00000[&Region="NorthernAmerica"],((HSV-2-5_2011_Africa_NCH:313411.00000[&Region="Africa"],HSV-2-59_2013_SoutheasternAsia_VNM:313413.00000[&Region="SoutheasternAsia"])NODE_0000355:20441.40000[&Region="NorthernAmerica"],(KX574860_2004_SouthAmerica_PER:295689.00000[&Region="SouthAmerica"],((KX574887_2008_NorthernAmerica_USA:2437.02000[&Region="NorthernAmerica"],KX574898_2011_NorthernAmerica_USA:2440.02000[&Region="NorthernAmerica"])NODE_0000358:25366.20000[&Region="NorthernAmerica"],(MH790606_2015_NorthernAmerica_USA:17558.00000[&Region="NorthernAmerica"],(MH790657_2012_NorthernAmerica_USA:15431.50000[&Region="NorthernAmerica"],MH790663_2010_NorthernAmerica_USA:15429.50000[&Region="NorthernAmerica"])NODE_0000360:2123.50000[&Region="NorthernAmerica"])NODE_0000359:10252.30000[&Region="NorthernAmerica"])NODE_0000357:267890.00000[&Region="NorthernAmerica"])NODE_0000356:38156.20000[&Region="NorthernAmerica"])NODE_0000354:78007.30000[&Region="NorthernAmerica"])NODE_0000352:16266.70000[&Region="NorthernAmerica"])NODE_0000348:6283.13000[&Region="NorthernAmerica"],(((HSV-2-13_2013_CentralAfrica_COG:408155.00000[&Region="CentralAfrica"],HSV-2-35_2015_EasternEurope_RUS:408157.00000[&Region="EasternEurope"])NODE_0000363:7981.90000[&Region="NorthernAmerica"],((KX574883_2006_EastAfrica_ZMB:399958.00000[&Region="EastAfrica"],(HSV-2-74_2017_EastAfrica_BDI:391001.00000[&Region="EastAfrica"],(HSV-2-63_2013_SoutheasternAsia_KHM:390274.00000[&Region="SoutheasternAsia"],(KX574894_2008_EastAfrica_KEN:340419.00000[&Region="EastAfrica"],KX574902_2006_EastAfrica_TZA:340417.00000[&Region="EastAfrica"])NODE_0000368:49849.70000[&Region="EastAfrica"])NODE_0000367:723.19200[&Region="EastAfrica"])NODE_0000366:8968.09000[&Region="EastAfrica"])NODE_0000365:7258.94000[&Region="EastAfrica"],((MH790575_2007_NorthernAmerica_USA:8003.01000[&Region="NorthernAmerica"],(MF510276_2012_NorthernAmerica_USA:2371.96000[&Region="NorthernAmerica"],MH790570_2004_NorthernAmerica_USA:2363.96000[&Region="NorthernAmerica"])NODE_0000371:5636.04000[&Region="NorthernAmerica"])NODE_0000370:190944.00000[&Region="NorthernAmerica"],(MH790580_1997_NorthernAmerica_USA:26550.10000[&Region="NorthernAmerica"],(MH790651_2002_NorthernAmerica_USA:1535.98000[&Region="NorthernAmerica"],MH790670_1996_NorthernAmerica_USA:1529.98000[&Region="NorthernAmerica"])NODE_0000373:25019.20000[&Region="NorthernAmerica"])NODE_0000372:172387.00000[&Region="NorthernAmerica"])NODE_0000369:208271.00000[&Region="NorthernAmerica"])NODE_0000364:8912.71000[&Region="NorthernAmerica"])NODE_0000362:7586.82000[&Region="NorthernAmerica"],(((HSV-2-92_2018_CentralAfrica_COG:338839.00000[&Region="CentralAfrica"],(MH790560_2008_NorthernAmerica_USA:311123.00000[&Region="NorthernAmerica"],MH790597_2008_WestAfrica_SEN:311123.00000[&Region="WestAfrica"])NODE_0000377:27706.00000[&Region="NorthernAmerica"])NODE_0000376:40137.10000[&Region="NorthernAmerica"],(MF510332_1998_NorthernAmerica_USA:22617.00000[&Region="NorthernAmerica"],(MF510305_1997_NorthernAmerica_USA:3782.78000[&Region="NorthernAmerica"],MH790642_2007_NorthernAmerica_USA:3792.78000[&Region="NorthernAmerica"])NODE_0000379:18833.20000[&Region="NorthernAmerica"])NODE_0000378:356339.00000[&Region="NorthernAmerica"])NODE_0000375:23865.20000[&Region="NorthernAmerica"],((MH790572_1998_NorthernAmerica_USA:60881.70000[&Region="NorthernAmerica"],MH790614_1998_NorthernAmerica_USA:60881.70000[&Region="NorthernAmerica"])NODE_0000381:206457.00000[&Region="NorthernAmerica"],((MF510306_2014_NorthernAmerica_USA:27138.40000[&Region="NorthernAmerica"],(MF510292_2014_NorthernAmerica_USA:1638.49000[&Region="NorthernAmerica"],MH790585_2002_NorthernAmerica_USA:1626.49000[&Region="NorthernAmerica"])NODE_0000384:25499.90000[&Region="NorthernAmerica"])NODE_0000383:232493.00000[&Region="NorthernAmerica"],(MH790665_1996_NorthernAmerica_USA:176284.00000[&Region="NorthernAmerica"],((HSV-2-32_2015_CentralAfrica_COG:114209.00000[&Region="CentralAfrica"],HSV-2-55_2013_Africa_NCH:114207.00000[&Region="Africa"])NODE_0000387:59266.40000[&Region="CentralAfrica"],(HSV-2-23_2015_NorthAfrica_DZA:161999.00000[&Region="NorthAfrica"],(MF510307_2010_NorthernAmerica_USA:19741.20000[&Region="NorthernAmerica"],((MF510288_2000_NorthernAmerica_USA:5869.44000[&Region="NorthernAmerica"],MF510328_2010_NorthernAmerica_USA:5879.44000[&Region="NorthernAmerica"])NODE_0000391:2130.57000[&Region="NorthernAmerica"],(MF510319_2010_NorthernAmerica_USA:764.98800[&Region="NorthernAmerica"],(MH790615_2004_NorthernAmerica_USA:2.99900[&Region="NorthernAmerica"],MF510278_2001_NorthernAmerica_USA:-0.00100[&Region="NorthernAmerica"])NODE_0000393:755.98900[&Region="NorthernAmerica"])NODE_0000392:7245.02000[&Region="NorthernAmerica"])NODE_0000390:11731.20000[&Region="NorthernAmerica"])NODE_0000389:142253.00000[&Region="NorthernAmerica"])NODE_0000388:11476.20000[&Region="NorthernAmerica"])NODE_0000386:2827.03000[&Region="NorthernAmerica"])NODE_0000385:83329.90000[&Region="NorthernAmerica"])NODE_0000382:7723.38000[&Region="NorthernAmerica"])NODE_0000380:135482.00000[&Region="NorthernAmerica"])NODE_0000374:20887.20000[&Region="NorthernAmerica"])NODE_0000361:10687.80000[&Region="NorthernAmerica"])NODE_0000347:1427.92000[&Region="NorthernAmerica"])NODE_0000344:67197.10000[&Region="NorthernAmerica"])NODE_0000336:67531.10000[&Region="NorthernAmerica"])NODE_0000333:17127.30000[&Region="NorthernAmerica"])NODE_0000332:24085.80000[&Region="NorthernAmerica"])NODE_0000329:48782.70000[&Region="NorthernAmerica"])NODE_0000328:111483.00000[&Region="NorthernAmerica"])NODE_0000326:102751.00000[&Region="NorthernAmerica"])NODE_0000311:42037.90000[&Region="NorthernAmerica"])NODE_0000310:32810.50000[&Region="NorthernAmerica"])NODE_0000286:26508.70000[&Region="NorthernAmerica"])NODE_0000252:25799.10000[&Region="NorthernAmerica"])NODE_0000243:19321.40000[&Region="NorthernAmerica"])NODE_0000241:30519.80000[&Region="NorthernAmerica"])NODE_0000234:8253.28000[&Region="NorthernAmerica"])NODE_0000206:28269.80000[&Region="NorthernAmerica"])NODE_0000172:18259.10000[&Region="NorthernAmerica"])NODE_0000150:17508.30000[&Region="NorthernAmerica"])NODE_0000125:13423.80000[&Region="NorthernAmerica"])NODE_0000101:32570.30000[&Region="NorthernAmerica"])NODE_0000069:19323.60000[&Region="NorthernAmerica"])NODE_0000046:2886.13000[&Region="NorthernAmerica"])NODE_0000042:41609.20000[&Region="NorthernAmerica"])NODE_0000037:12826.50000[&Region="EastAfrica"])NODE_0000036:46929.80000[&Region="EastAfrica"])NODE_0000034:24515.20000[&Region="EastAfrica"])NODE_0000028:34988.60000[&Region="EastAfrica"])NODE_0000021:44217.70000[&Region="EastAfrica"])NODE_0000019:115926.00000[&Region="EastAfrica"])NODE_0000016:601595.00000[&Region="EastAfrica"])NODE_0000015:451972.00000[&Region="EastAfrica"])NODE_0000013:3498480.00000[&Region="EastAfrica"])NODE_0000000:0.00100;
 
 Tree tree_1.3E-4=((((HSV-2-11_2006_WestAfrica_CIV:0.00850[&Region="WestAfrica"],HSV-2-12_2007_WestAfrica_CIV:1.00850[&Region="WestAfrica"])NODE_0000003:4.57671[&Region="WestAfrica"],(HSV-2-16_2014_WestAfrica_NCH:11.70450[&Region="WestAfrica"],(HSV-2-1_2008_WestAfrica_GIN:5.30986[&Region="WestAfrica"],HSV-2-7_2008_WestAfrica_MLI:5.30986[&Region="WestAfrica"])NODE_0000005:0.39469[&Region="WestAfrica"])NODE_0000004:0.88067[&Region="WestAfrica"])NODE_0000002:1.38328[&Region="WestAfrica"],((HSV-2-10_2006_CentralAfrica_COD:3.39044[&Region="CentralAfrica"],HSV-2-43_2014_CentralAfrica_COG:11.39040[&Region="CentralAfrica"])NODE_0000007:0.54874[&Region="CentralAfrica"],((HSV-2-2_2010_WestAfrica_NGA:4.78108[&Region="WestAfrica"],HSV-2-3_2010_WestAfrica_NER:4.78108[&Region="WestAfrica"])NODE_0000009:2.13035[&Region="WestAfrica"],((HSV-2-6_2008_CentralAfrica_GNQ:2.33213[&Region="CentralAfrica"],HSV-2-29_2015_CentralAfrica_GAB:9.33213[&Region="CentralAfrica"])NODE_0000011:1.11804[&Region="CentralAfrica"],(HSV-2-8_2009_WestAfrica_MLI:2.75071[&Region="WestAfrica"],HSV-2-31_2015_WestAfrica_BEN:8.75071[&Region="WestAfrica"])NODE_0000012:1.69945[&Region="WestAfrica"])NODE_0000010:1.46126[&Region="WestAfrica"])NODE_0000008:1.02776[&Region="WestAfrica"])NODE_0000006:2.02932[&Region="WestAfrica"])NODE_0000001:54.07720[&Region="WestAfrica"],((KU893109_2011_EastAfrica_UGA:0.45795[&Region="EastAfrica"],KX574906_2011_EastAfrica_UGA:0.45795[&Region="EastAfrica"])NODE_0000014:47.37230[&Region="EastAfrica"],(HSV-2-27_2015_WestAfrica_MLI:49.38550[&Region="WestAfrica"],((MF510366_2012_EastAfrica_UGA:14.65990[&Region="EastAfrica"],(KR135302_2007_EastAfrica_UGA:5.27925[&Region="EastAfrica"],MF510337_2012_EastAfrica_UGA:10.27920[&Region="EastAfrica"])NODE_0000018:4.38063[&Region="EastAfrica"])NODE_0000017:28.80570[&Region="EastAfrica"],((KR135303_2007_EastAfrica_UGA:10.12960[&Region="EastAfrica"],KR135315_2007_EastAfrica_UGA:10.12960[&Region="EastAfrica"])NODE_0000020:27.84730[&Region="EastAfrica"],(((HSV-2-17_2014_EastAfrica_BDI:11.92660[&Region="EastAfrica"],(KR135307_2008_EastAfrica_UGA:0.04414[&Region="EastAfrica"],KR135319_2008_EastAfrica_UGA:0.04414[&Region="EastAfrica"])NODE_0000024:5.88242[&Region="EastAfrica"])NODE_0000023:3.55004[&Region="EastAfrica"],(MH790652_2012_NorthernAmerica_USA:12.71150[&Region="NorthernAmerica"],(MF510296_2007_EastAfrica_UGA:5.93315[&Region="EastAfrica"],(KR135299_2007_EastAfrica_UGA:2.65851[&Region="EastAfrica"],KR135301_2007_EastAfrica_UGA:2.65851[&Region="EastAfrica"])NODE_0000027:3.27464[&Region="EastAfrica"])NODE_0000026:1.77831[&Region="EastAfrica"])NODE_0000025:0.76515[&Region="EastAfrica"])NODE_0000022:29.31520[&Region="EastAfrica"],((KR135318_2008_EastAfrica_UGA:10.19060[&Region="EastAfrica"],(KR135306_2008_EastAfrica_UGA:7.67033[&Region="EastAfrica"],(KR135300_2007_EastAfrica_UGA:2.78909[&Region="EastAfrica"],(MF621258_2009_EastAfrica_KEN:4.15731[&Region="EastAfrica"],(KR135316_2007_EastAfrica_UGA:2.02803[&Region="EastAfrica"],KR135317_2007_EastAfrica_UGA:2.02803[&Region="EastAfrica"])NODE_0000033:0.12929[&Region="EastAfrica"])NODE_0000032:0.63178[&Region="EastAfrica"])NODE_0000031:3.88125[&Region="EastAfrica"])NODE_0000030:2.52022[&Region="EastAfrica"])NODE_0000029:28.43890[&Region="EastAfrica"],((HSV-2-14_2013_WestAfrica_NCH:14.61820[&Region="WestAfrica"],MF510280_2009_EastAfrica_UGA:10.61820[&Region="EastAfrica"])NODE_0000035:28.91550[&Region="EastAfrica"],(HSV-2-48_2014_CentralAfrica_COG:44.34960[&Region="CentralAfrica"],((KR135304_2007_EastAfrica_UGA:11.66460[&Region="EastAfrica"],(MF510347_2009_EastAfrica_TZA:10.85090[&Region="EastAfrica"],(HSV-2-50_2014_CentralAfrica_COG:14.04550[&Region="CentralAfrica"],(MF510360_2013_NorthernAmerica_USA:11.00570[&Region="NorthernAmerica"],MF510369_2002_NorthernAmerica_USA:0.00574[&Region="NorthernAmerica"])NODE_0000041:2.03980[&Region="NorthernAmerica"])NODE_0000040:1.80539[&Region="NorthernAmerica"])NODE_0000039:2.81368[&Region="NorthernAmerica"])NODE_0000038:25.63490[&Region="EastAfrica"],(((HSV-2-39_2014_WestAfrica_MLI:13.76660[&Region="WestAfrica"],HSV-2-66_2012_CentralAfrica_COG:11.76660[&Region="CentralAfrica"])NODE_0000044:3.69666[&Region="EastAfrica"],(KX574862_2005_EastAfrica_ZMB:5.47452[&Region="EastAfrica"],KX574863_2005_EastAfrica_ZWE:5.47452[&Region="EastAfrica"])NODE_0000045:2.98875[&Region="EastAfrica"])NODE_0000043:26.68350[&Region="EastAfrica"],((HSV-2-78_2017_SoutheasternAsia_THA:28.08360[&Region="SoutheasternAsia"],(KR135298_2003_NorthernAmerica_USA:13.36090[&Region="NorthernAmerica"],((KR135328_2009_EasternAsia_JPN:13.12250[&Region="EasternAsia"],(MH790581_2011_NorthernAmerica_USA:7.67195[&Region="NorthernAmerica"],(KR135323_2010_EasternAsia_JPN:5.05800[&Region="EasternAsia"],(KR135324_2008_EasternAsia_JPN:0.93146[&Region="EasternAsia"],(KR135326_2009_EasternAsia_JPN:1.66093[&Region="EasternAsia"],KR135329_2010_EasternAsia_JPN:2.66093[&Region="EasternAsia"])NODE_0000054:0.27053[&Region="EasternAsia"])NODE_0000053:2.12654[&Region="EasternAsia"])NODE_0000052:1.61395[&Region="EasternAsia"])NODE_0000051:7.45051[&Region="EasternAsia"])NODE_0000050:5.37388[&Region="EasternAsia"],((KR135322_2009_EasternAsia_JPN:10.20220[&Region="EasternAsia"],KR135327_2010_EasternAsia_JPN:11.20220[&Region="EasternAsia"])NODE_0000056:7.77116[&Region="EasternAsia"],((MH790644_2009_NorthernAmerica_USA:5.15414[&Region="NorthernAmerica"],(MF510351_2013_NorthernAmerica_USA:9.09416[&Region="NorthernAmerica"],((MF510272_2004_NorthernAmerica_USA:0.01321[&Region="NorthernAmerica"],MF510291_2004_NorthernAmerica_USA:0.01321[&Region="NorthernAmerica"])NODE_0000061:0.04678[&Region="NorthernAmerica"],(MF510300_2007_NorthernAmerica_USA:1.00000[&Region="NorthernAmerica"],MF510357_2006_NorthernAmerica_USA:0.00000[&Region="NorthernAmerica"])NODE_0000062:2.05999[&Region="NorthernAmerica"])NODE_0000060:0.03417[&Region="NorthernAmerica"])NODE_0000059:0.05998[&Region="NorthernAmerica"])NODE_0000058:12.57180[&Region="NorthernAmerica"],((MF510321_2009_NorthernAmerica_USA:16.10710[&Region="NorthernAmerica"],(KX574889_1994_NorthernAmerica_USA:1.00312[&Region="NorthernAmerica"],KX574890_1993_NorthernAmerica_USA:0.00312[&Region="NorthernAmerica"])NODE_0000065:0.10400[&Region="NorthernAmerica"])NODE_0000064:1.11595[&Region="NorthernAmerica"],(MH790646_2007_NorthernAmerica_USA:3.54798[&Region="NorthernAmerica"],(MF510297_2014_NorthernAmerica_USA:10.06000[&Region="NorthernAmerica"],(MF510277_2013_NorthernAmerica_USA:9.01203[&Region="NorthernAmerica"],MH790571_2004_NorthernAmerica_USA:0.01203[&Region="NorthernAmerica"])NODE_0000068:0.04796[&Region="NorthernAmerica"])NODE_0000067:0.48800[&Region="NorthernAmerica"])NODE_0000066:11.67510[&Region="NorthernAmerica"])NODE_0000063:0.50287[&Region="NorthernAmerica"])NODE_0000057:0.24739[&Region="NorthernAmerica"])NODE_0000055:0.52301[&Region="NorthernAmerica"])NODE_0000049:0.86452[&Region="NorthernAmerica"])NODE_0000048:0.72273[&Region="NorthernAmerica"])NODE_0000047:19.05490[&Region="NorthernAmerica"],(((MF510302_2004_EastAfrica_ZMB:7.58917[&Region="EastAfrica"],MH790552_2013_NorthernAmerica_USA:16.58920[&Region="NorthernAmerica"])NODE_0000071:5.73253[&Region="NorthernAmerica"],(((MF510358_2012_EastAfrica_UGA:13.00790[&Region="EastAfrica"],(MF510327_2010_NorthernAmerica_USA:4.21480[&Region="NorthernAmerica"],(MF510316_2013_NorthernAmerica_USA:7.10702[&Region="NorthernAmerica"],MH790617_2006_NorthernAmerica_USA:0.10702[&Region="NorthernAmerica"])NODE_0000076:0.10778[&Region="NorthernAmerica"])NODE_0000075:6.79306[&Region="NorthernAmerica"])NODE_0000074:7.71060[&Region="NorthernAmerica"],((KX574893_2008_EastAfrica_KEN:10.85190[&Region="EastAfrica"],(MH790553_2005_NorthernAmerica_USA:5.89695[&Region="NorthernAmerica"],(MF510368_2012_NorthernAmerica_USA:10.18640[&Region="NorthernAmerica"],(HSV-2-60_2013_CentralAfrica_COG:9.18387[&Region="CentralAfrica"],KX574871_2004_EastAfrica_ZWE:0.18387[&Region="EastAfrica"])NODE_0000081:2.00254[&Region="EastAfrica"])NODE_0000080:2.71054[&Region="NorthernAmerica"])NODE_0000079:1.95497[&Region="NorthernAmerica"])NODE_0000078:5.51512[&Region="NorthernAmerica"],(HSV-2-41_2014_SouthAmerica_SUR:21.99970[&Region="SouthAmerica"],(KX574888_1994_NorthernAmerica_USA:0.01605[&Region="NorthernAmerica"],(KX574895_2009_NorthernAmerica_USA:5.32313[&Region="NorthernAmerica"],(MF510353_2009_NorthernAmerica_USA:5.12196[&Region="NorthernAmerica"],(MF510313_2004_NorthernAmerica_USA:0.00574[&Region="NorthernAmerica"],MF510365_2010_NorthernAmerica_USA:6.00574[&Region="NorthernAmerica"])NODE_0000086:0.11623[&Region="NorthernAmerica"])NODE_0000085:0.20117[&Region="NorthernAmerica"])NODE_0000084:9.69293[&Region="NorthernAmerica"])NODE_0000083:1.98363[&Region="NorthernAmerica"])NODE_0000082:0.36735[&Region="NorthernAmerica"])NODE_0000077:0.35143[&Region="NorthernAmerica"])NODE_0000073:0.32460[&Region="NorthernAmerica"],(((HSV-2-91_2018_WestAfrica_MLI:11.75790[&Region="WestAfrica"],(MF564036_2007_NorthernAmerica_USA:0.00574[&Region="NorthernAmerica"],MF564037_2008_NorthernAmerica_USA:1.00574[&Region="NorthernAmerica"])NODE_0000090:0.75219[&Region="NorthernAmerica"])NODE_0000089:13.09430[&Region="NorthernAmerica"],((KR135314_1996_NorthernAmerica_USA:2.26004[&Region="NorthernAmerica"],MF510325_2009_EastAfrica_ZMB:15.26000[&Region="EastAfrica"])NODE_0000092:0.33260[&Region="NorthernAmerica"],(MF510274_2002_NorthernAmerica_USA:0.06346[&Region="NorthernAmerica"],MF510311_2007_NorthernAmerica_USA:5.06346[&Region="NorthernAmerica"])NODE_0000093:8.52919[&Region="NorthernAmerica"])NODE_0000091:0.25955[&Region="NorthernAmerica"])NODE_0000088:0.02422[&Region="NorthernAmerica"],((MF510317_2015_NorthernAmerica_USA:1.06855[&Region="NorthernAmerica"],MF510356_2014_NorthernAmerica_USA:0.06855[&Region="NorthernAmerica"])NODE_0000095:14.13750[&Region="NorthernAmerica"],((HSV-2-90_2018_NorthAfrica_MAR:11.32090[&Region="NorthAfrica"],(KR135310_2007_NorthernAmerica_USA:0.21788[&Region="NorthernAmerica"],MH790620_2013_NorthernAmerica_USA:6.21788[&Region="NorthernAmerica"])NODE_0000098:0.10298[&Region="NorthernAmerica"])NODE_0000097:3.95602[&Region="NorthernAmerica"],(MH790632_2009_NorthernAmerica_USA:5.60078[&Region="NorthernAmerica"],(KX574904_2004_NorthernAmerica_USA:0.23839[&Region="NorthernAmerica"],MF510293_2013_NorthernAmerica_USA:9.23839[&Region="NorthernAmerica"])NODE_0000100:0.36240[&Region="NorthernAmerica"])NODE_0000099:0.67610[&Region="NorthernAmerica"])NODE_0000096:2.92915[&Region="NorthernAmerica"])NODE_0000094:6.67038[&Region="NorthernAmerica"])NODE_0000087:2.16665[&Region="NorthernAmerica"])NODE_0000072:0.27863[&Region="NorthernAmerica"])NODE_0000070:20.76160[&Region="NorthernAmerica"],(((HSV-2-9_2006_WestAfrica_CIV:9.34801[&Region="WestAfrica"],(HSV-2-64_2012_WestAfrica_CIV:1.24810[&Region="WestAfrica"],(HSV-2-21_2015_WestAfrica_CIV:3.87840[&Region="WestAfrica"],(KU310667_2013_NorthernAmerica_USA:1.56718[&Region="NorthernAmerica"],(HSV-2-62_2013_WestAfrica_CIV:0.86212[&Region="WestAfrica"],HSV-2-72_2016_SouthernEurope_ITA:3.86212[&Region="SouthernEurope"])NODE_0000107:0.70506[&Region="WestAfrica"])NODE_0000106:0.31122[&Region="WestAfrica"])NODE_0000105:0.36970[&Region="WestAfrica"])NODE_0000104:14.09990[&Region="WestAfrica"])NODE_0000103:10.50260[&Region="WestAfrica"],(KX574905_2006_EastAfrica_ZMB:19.62980[&Region="EastAfrica"],((MF564034_2004_NorthernAmerica_USA:0.11894[&Region="NorthernAmerica"],MF564035_2004_NorthernAmerica_USA:0.11894[&Region="NorthernAmerica"])NODE_0000110:17.14710[&Region="NorthernAmerica"],((KR135320_1995_SouthernAfrica_ZAF:6.27757[&Region="SouthernAfrica"],KR135321_1989_NorthernAmerica_USA:0.27757[&Region="NorthernAmerica"])NODE_0000112:1.56996[&Region="NorthernAmerica"],((MF510286_2007_NorthernAmerica_USA:0.01293[&Region="NorthernAmerica"],(MF510349_2012_NorthernAmerica_USA:0.97371[&Region="NorthernAmerica"],(MF510335_2013_NorthernAmerica_USA:1.96333[&Region="NorthernAmerica"],MH790556_2012_NorthernAmerica_USA:0.96333[&Region="NorthernAmerica"])NODE_0000116:0.01039[&Region="NorthernAmerica"])NODE_0000115:4.03922[&Region="NorthernAmerica"])NODE_0000114:6.71096[&Region="NorthernAmerica"],((HSV-2-38_2014_WestAfrica_NGA:7.64642[&Region="WestAfrica"],MH790565_2009_NorthernAmerica_USA:2.64642[&Region="NorthernAmerica"])NODE_0000118:3.66423[&Region="NorthernAmerica"],((MH790558_2005_NorthernAmerica_USA:0.01390[&Region="NorthernAmerica"],MH790574_2005_NorthernAmerica_USA:0.01390[&Region="NorthernAmerica"])NODE_0000120:2.12101[&Region="NorthernAmerica"],(MH790616_2005_NorthernAmerica_USA:1.66315[&Region="NorthernAmerica"],(MH790587_2013_NorthernAmerica_USA:9.65299[&Region="NorthernAmerica"],(HSV-2-34_2015_WestAfrica_CIV:11.46610[&Region="WestAfrica"],(MH790589_2004_NorthernAmerica_USA:0.00864[&Region="NorthernAmerica"],MH790636_2004_NorthernAmerica_USA:0.00864[&Region="NorthernAmerica"])NODE_0000124:0.45749[&Region="NorthernAmerica"])NODE_0000123:0.18686[&Region="NorthernAmerica"])NODE_0000122:0.01016[&Region="NorthernAmerica"])NODE_0000121:0.47177[&Region="NorthernAmerica"])NODE_0000119:0.17574[&Region="NorthernAmerica"])NODE_0000117:2.41324[&Region="NorthernAmerica"])NODE_0000113:13.12360[&Region="NorthernAmerica"])NODE_0000111:0.41846[&Region="NorthernAmerica"])NODE_0000109:0.36381[&Region="NorthernAmerica"])NODE_0000108:0.22086[&Region="NorthernAmerica"])NODE_0000102:16.12050[&Region="NorthernAmerica"],((((MF510304_1995_NorthernAmerica_USA:0.00862[&Region="NorthernAmerica"],(MF510310_1998_NorthernAmerica_USA:0.00574[&Region="NorthernAmerica"],MF510344_2006_NorthernAmerica_USA:8.00574[&Region="NorthernAmerica"])NODE_0000129:3.00288[&Region="NorthernAmerica"])NODE_0000128:6.21239[&Region="NorthernAmerica"],((KX574868_1994_NorthernAmerica_USA:0.00574[&Region="NorthernAmerica"],KX574869_1995_NorthernAmerica_USA:1.00574[&Region="NorthernAmerica"])NODE_0000131:3.60305[&Region="NorthernAmerica"],(HSV-2-37_2014_Unknown_NCH:14.60390[&Region="NorthernAmerica"],(KX574872_2004_SouthAmerica_PER:2.48009[&Region="SouthAmerica"],MF510334_2004_SouthAmerica_PER:2.48009[&Region="SouthAmerica"])NODE_0000133:2.12379[&Region="SouthAmerica"])NODE_0000132:9.00491[&Region="SouthAmerica"])NODE_0000130:1.61222[&Region="NorthernAmerica"])NODE_0000127:0.42583[&Region="NorthernAmerica"],((MF510309_2006_EastAfrica_ZMB:7.96021[&Region="EastAfrica"],MH790643_2005_NorthernAmerica_USA:6.96021[&Region="NorthernAmerica"])NODE_0000135:3.41045[&Region="NorthernAmerica"],((MH790554_2001_NorthernAmerica_USA:0.00771[&Region="NorthernAmerica"],MH790660_2008_NorthernAmerica_USA:7.00771[&Region="NorthernAmerica"])NODE_0000137:3.55796[&Region="NorthernAmerica"],(MH790633_2006_NorthernAmerica_USA:6.80330[&Region="NorthernAmerica"],(MH790601_2013_NorthernAmerica_USA:12.75680[&Region="NorthernAmerica"],(KR135325_2009_EasternAsia_JPN:7.85307[&Region="EasternAsia"],((MH790607_2005_NorthernAmerica_USA:0.01674[&Region="NorthernAmerica"],MH790648_2005_NorthernAmerica_USA:0.01674[&Region="NorthernAmerica"])NODE_0000142:3.65845[&Region="NorthernAmerica"],(MF621256_2007_EastAfrica_ZWE:5.56743[&Region="EastAfrica"],(HSV-2-76_2017_WestAfrica_GIN:15.53260[&Region="WestAfrica"],((MF510361_2006_EastAfrica_ZMB:2.38189[&Region="EastAfrica"],(KX574867_2005_SouthAmerica_PER:0.60014[&Region="SouthAmerica"],MF510275_2009_EastAfrica_KEN:4.60014[&Region="EastAfrica"])NODE_0000147:0.78175[&Region="EastAfrica"])NODE_0000146:2.14896[&Region="EastAfrica"],(MF510315_2002_NorthernAmerica_USA:0.00219[&Region="NorthernAmerica"],(MF510338_2015_NorthernAmerica_USA:7.27858[&Region="NorthernAmerica"],MH790592_2008_NorthernAmerica_USA:0.27858[&Region="NorthernAmerica"])NODE_0000149:5.72362[&Region="NorthernAmerica"])NODE_0000148:0.52866[&Region="NorthernAmerica"])NODE_0000145:0.00173[&Region="NorthernAmerica"])NODE_0000144:0.03485[&Region="NorthernAmerica"])NODE_0000143:0.10776[&Region="NorthernAmerica"])NODE_0000141:0.17788[&Region="NorthernAmerica"])NODE_0000140:0.90369[&Region="NorthernAmerica"])NODE_0000139:1.04654[&Region="NorthernAmerica"])NODE_0000138:1.76236[&Region="NorthernAmerica"])NODE_0000136:2.80499[&Region="NorthernAmerica"])NODE_0000134:6.27618[&Region="NorthernAmerica"])NODE_0000126:18.28360[&Region="NorthernAmerica"],((((HSV-2-51_2014_NorthernAmerica_HTI:13.10800[&Region="NorthernAmerica"],MF510320_2006_SouthAmerica_PER:5.10798[&Region="SouthAmerica"])NODE_0000153:3.94182[&Region="NorthernAmerica"],(KR135311_2005_NorthernAmerica_USA:7.30787[&Region="NorthernAmerica"],(MH790626_2005_NorthernAmerica_USA:0.01743[&Region="NorthernAmerica"],MH790647_2005_NorthernAmerica_USA:0.01743[&Region="NorthernAmerica"])NODE_0000155:7.29044[&Region="NorthernAmerica"])NODE_0000154:0.74193[&Region="NorthernAmerica"])NODE_0000152:7.84930[&Region="NorthernAmerica"],((KX574908_1995_NorthernAmerica_USA:0.69126[&Region="NorthernAmerica"],(KX574897_1998_NorthernAmerica_USA:0.00574[&Region="NorthernAmerica"],MH790618_2011_NorthernAmerica_USA:13.00570[&Region="NorthernAmerica"])NODE_0000158:3.68553[&Region="NorthernAmerica"])NODE_0000157:4.76672[&Region="NorthernAmerica"],((KR135312_2009_NorthernAmerica_USA:0.12348[&Region="NorthernAmerica"],KR135313_2011_NorthernAmerica_USA:2.12348[&Region="NorthernAmerica"])NODE_0000160:15.47500[&Region="NorthernAmerica"],((MF510282_2004_NorthernAmerica_USA:2.42047[&Region="NorthernAmerica"],(KX574875_2005_SouthAmerica_PER:2.46872[&Region="SouthAmerica"],(MF510298_2003_NorthernAmerica_USA:0.00761[&Region="NorthernAmerica"],MH790668_2007_NorthernAmerica_USA:4.00761[&Region="NorthernAmerica"])NODE_0000164:0.46112[&Region="NorthernAmerica"])NODE_0000163:0.95174[&Region="NorthernAmerica"])NODE_0000162:7.03051[&Region="NorthernAmerica"],((MH790586_2016_NorthernAmerica_USA:7.59035[&Region="NorthernAmerica"],MH790635_2010_NorthernAmerica_USA:1.59035[&Region="NorthernAmerica"])NODE_0000166:13.80970[&Region="NorthernAmerica"],((MF510339_1995_NorthernAmerica_USA:0.00574[&Region="NorthernAmerica"],(MF510314_2000_NorthernAmerica_USA:0.00574[&Region="NorthernAmerica"],MH790563_2007_NorthernAmerica_USA:7.00574[&Region="NorthernAmerica"])NODE_0000169:5.00000[&Region="NorthernAmerica"])NODE_0000168:0.28693[&Region="NorthernAmerica"],(MH790621_1998_NorthernAmerica_USA:0.00714[&Region="NorthernAmerica"],(MH790559_2012_NorthernAmerica_USA:0.01147[&Region="NorthernAmerica"],MH790637_2012_NorthernAmerica_USA:0.01147[&Region="NorthernAmerica"])NODE_0000171:13.99570[&Region="NorthernAmerica"])NODE_0000170:3.28552[&Region="NorthernAmerica"])NODE_0000167:0.10738[&Region="NorthernAmerica"])NODE_0000165:0.05093[&Region="NorthernAmerica"])NODE_0000161:1.14745[&Region="NorthernAmerica"])NODE_0000159:3.85955[&Region="NorthernAmerica"])NODE_0000156:0.44111[&Region="NorthernAmerica"])NODE_0000151:18.98520[&Region="NorthernAmerica"],((MH790661_2000_NorthernAmerica_USA:11.51310[&Region="NorthernAmerica"],(KX574878_2007_SouthAmerica_PER:8.73171[&Region="SouthAmerica"],(HSV-2-45_2014_Africa_NCH:14.48360[&Region="Africa"],(KX574880_2006_SouthernAfrica_ZAF:6.13420[&Region="SouthernAfrica"],((HSV-2-20_2015_Africa_NCH:14.56230[&Region="Africa"],((MF510322_2006_EastAfrica_ZMB:2.15110[&Region="EastAfrica"],MH790630_2006_CentralAfrica_CMR:2.15110[&Region="CentralAfrica"])NODE_0000180:3.11506[&Region="CentralAfrica"],((KX574882_2007_NorthernAmerica_USA:0.01732[&Region="NorthernAmerica"],KX574884_2008_NorthernAmerica_USA:1.01732[&Region="NorthernAmerica"])NODE_0000182:6.16286[&Region="NorthernAmerica"],(MH790655_2006_CentralAfrica_CMR:5.16517[&Region="CentralAfrica"],(HSV-2-15_2014_NorthernAmerica_MTQ:13.15520[&Region="NorthernAmerica"],(MF510355_2001_NorthernAmerica_USA:0.14892[&Region="NorthernAmerica"],(KX574900_2011_EastAfrica_UGA:10.10450[&Region="EastAfrica"],MH790595_2006_CentralAfrica_CMR:5.10449[&Region="CentralAfrica"])NODE_0000186:0.04443[&Region="CentralAfrica"])NODE_0000185:0.00632[&Region="CentralAfrica"])NODE_0000184:0.00994[&Region="CentralAfrica"])NODE_0000183:0.01500[&Region="CentralAfrica"])NODE_0000181:0.08599[&Region="CentralAfrica"])NODE_0000179:0.29614[&Region="CentralAfrica"])NODE_0000178:0.35413[&Region="CentralAfrica"],((HSV-2-93_2018_CentralAfrica_CMR:14.74290[&Region="CentralAfrica"],(MH790623_2006_CentralAfrica_CMR:2.57389[&Region="CentralAfrica"],(MF510287_2009_EastAfrica_ZMB:4.81923[&Region="EastAfrica"],MF510343_2005_EastAfrica_ZMB:0.81923[&Region="EastAfrica"])NODE_0000190:0.75466[&Region="EastAfrica"])NODE_0000189:0.16905[&Region="CentralAfrica"])NODE_0000188:0.15836[&Region="CentralAfrica"],(KX574864_2005_EastAfrica_ZMB:0.98089[&Region="EastAfrica"],(HSV-2-24_2015_CentralAfrica_COG:9.59034[&Region="CentralAfrica"],((HSV-2-28_2015_CentralAfrica_COG:2.42518[&Region="CentralAfrica"],HSV-2-57_2013_CentralAfrica_COG:0.42518[&Region="CentralAfrica"])NODE_0000194:7.15715[&Region="CentralAfrica"],(HSV-2-89_2017_CentralAfrica_COG:11.55760[&Region="CentralAfrica"],(MF510269_2006_EastAfrica_ZMB:0.55245[&Region="EastAfrica"],(MH790605_2011_NorthernAmerica_USA:5.54676[&Region="NorthernAmerica"],((HSV-2-58_2013_CentralAfrica_GAB:5.34776[&Region="CentralAfrica"],(HSV-2-44_2014_CentralAfrica_CMR:3.42493[&Region="CentralAfrica"],(HSV-2-77_2016_CentralAfrica_CMR:5.25363[&Region="CentralAfrica"],KX574899_2011_EastAfrica_UGA:0.25363[&Region="EastAfrica"])NODE_0000201:0.17130[&Region="CentralAfrica"])NODE_0000200:2.92283[&Region="CentralAfrica"])NODE_0000199:2.18865[&Region="CentralAfrica"],(MF510281_2006_CentralAfrica_CMR:0.50166[&Region="CentralAfrica"],(MH790656_2006_CentralAfrica_CMR:0.49928[&Region="CentralAfrica"],(MH790640_2006_CentralAfrica_CMR:0.47558[&Region="CentralAfrica"],(MH790612_2006_CentralAfrica_CMR:0.47289[&Region="CentralAfrica"],MH790666_2006_CentralAfrica_CMR:0.47289[&Region="CentralAfrica"])NODE_0000205:0.00269[&Region="CentralAfrica"])NODE_0000204:0.02369[&Region="CentralAfrica"])NODE_0000203:0.00239[&Region="CentralAfrica"])NODE_0000202:0.03475[&Region="CentralAfrica"])NODE_0000198:0.01035[&Region="CentralAfrica"])NODE_0000197:0.00569[&Region="CentralAfrica"])NODE_0000196:0.00516[&Region="CentralAfrica"])NODE_0000195:0.02473[&Region="CentralAfrica"])NODE_0000193:0.00800[&Region="CentralAfrica"])NODE_0000192:1.39055[&Region="CentralAfrica"])NODE_0000191:0.92041[&Region="CentralAfrica"])NODE_0000187:3.01513[&Region="CentralAfrica"])NODE_0000177:0.21777[&Region="CentralAfrica"])NODE_0000176:0.34940[&Region="CentralAfrica"])NODE_0000175:1.24811[&Region="CentralAfrica"])NODE_0000174:9.78137[&Region="CentralAfrica"])NODE_0000173:18.31770[&Region="NorthernAmerica"],((MH790569_2010_NorthernAmerica_USA:39.57130[&Region="NorthernAmerica"],(MF510270_2001_NorthernAmerica_USA:30.53010[&Region="NorthernAmerica"],(KX574873_2004_SouthAmerica_PER:33.43700[&Region="SouthAmerica"],(((HSV-2-18_2015_Africa_NCH:6.25520[&Region="Africa"],HSV-2-73_2016_WestAfrica_TGO:7.25520[&Region="WestAfrica"])NODE_0000212:2.00043[&Region="WestAfrica"],(HSV-2-26_2015_WestAfrica_GIN:0.17656[&Region="WestAfrica"],HSV-2-68_2016_WestAfrica_SEN:1.17656[&Region="WestAfrica"])NODE_0000213:8.07907[&Region="WestAfrica"])NODE_0000211:36.10040[&Region="WestAfrica"],(HSV-2-61_2013_EasternAsia_CHN:42.31760[&Region="EasternAsia"],(HSV-2-88_2017_WestAfrica_SEN:46.24630[&Region="WestAfrica"],(HSV-2-56_2013_WestAfrica_GIN:42.20700[&Region="WestAfrica"],((HSV-2-49_2014_Unknown_NCH:0.50613[&Region="NorthAfrica"],HSV-2-75_2017_NorthAfrica_DZA:3.50613[&Region="NorthAfrica"])NODE_0000218:42.66580[&Region="NorthAfrica"],((KR135331_1971_NorthernAmerica_USA:0.16332[&Region="NorthernAmerica"],(MH790610_2006_CentralAfrica_CMR:0.85697[&Region="CentralAfrica"],(MH790659_2006_CentralAfrica_CMR:0.61161[&Region="CentralAfrica"],(MH790603_2006_CentralAfrica_CMR:0.44791[&Region="CentralAfrica"],MH790649_2006_CentralAfrica_CMR:0.44791[&Region="CentralAfrica"])NODE_0000223:0.16370[&Region="CentralAfrica"])NODE_0000222:0.24536[&Region="CentralAfrica"])NODE_0000221:34.30640[&Region="CentralAfrica"])NODE_0000220:0.00690[&Region="NorthernAmerica"],((MH790631_2010_NorthernAmerica_USA:13.40860[&Region="NorthernAmerica"],(MH790564_2008_NorthernAmerica_USA:11.30500[&Region="NorthernAmerica"],(MH790609_2008_WestAfrica_SEN:10.50140[&Region="WestAfrica"],(MF510271_2006_NorthernAmerica_USA:8.00574[&Region="NorthernAmerica"],MF510279_1998_NorthernAmerica_USA:0.00574[&Region="NorthernAmerica"])NODE_0000228:0.49565[&Region="NorthernAmerica"])NODE_0000227:0.80367[&Region="NorthernAmerica"])NODE_0000226:0.10355[&Region="NorthernAmerica"])NODE_0000225:3.35891[&Region="NorthernAmerica"],(KX574876_2006_SouthAmerica_PER:12.52800[&Region="SouthAmerica"],(KX574901_2012_NorthernAmerica_USA:18.48800[&Region="NorthernAmerica"],(KX574892_2007_SouthernAfrica_ZAF:13.19760[&Region="SouthernAfrica"],(KF781518_1995_SouthernAfrica_ZAF:0.69599[&Region="SouthernAfrica"],(MF510268_1995_NorthernAmerica_USA:0.10583[&Region="NorthernAmerica"],MF510308_1995_NorthernAmerica_USA:0.10583[&Region="NorthernAmerica"])NODE_0000233:0.59016[&Region="NorthernAmerica"])NODE_0000232:0.50165[&Region="NorthernAmerica"])NODE_0000231:0.29032[&Region="NorthernAmerica"])NODE_0000230:0.04000[&Region="NorthernAmerica"])NODE_0000229:0.23956[&Region="NorthernAmerica"])NODE_0000224:22.40270[&Region="NorthernAmerica"])NODE_0000219:0.00175[&Region="NorthernAmerica"])NODE_0000217:0.03507[&Region="NorthernAmerica"])NODE_0000216:0.03929[&Region="NorthernAmerica"])NODE_0000215:0.07128[&Region="NorthernAmerica"])NODE_0000214:0.03839[&Region="NorthernAmerica"])NODE_0000210:0.08095[&Region="NorthernAmerica"])NODE_0000209:0.09320[&Region="NorthernAmerica"])NODE_0000208:0.04115[&Region="NorthernAmerica"])NODE_0000207:0.19092[&Region="NorthernAmerica"],(((HSV-2-4_2012_WestAfrica_CIV:15.45170[&Region="WestAfrica"],(HSV-2-36_2014_WesternEurope_FRA:13.94620[&Region="WesternEurope"],MH790653_2004_NorthernAmerica_USA:3.94616[&Region="NorthernAmerica"])NODE_0000237:3.50549[&Region="NorthernAmerica"])NODE_0000236:6.11630[&Region="NorthernAmerica"],(MH790641_2013_NorthernAmerica_USA:21.97370[&Region="NorthernAmerica"],(MF510359_1996_NorthernAmerica_USA:2.05999[&Region="NorthernAmerica"],(MF510329_1994_NorthernAmerica_USA:0.01919[&Region="NorthernAmerica"],MF510354_1994_NorthernAmerica_USA:0.01919[&Region="NorthernAmerica"])NODE_0000240:0.04080[&Region="NorthernAmerica"])NODE_0000239:2.91371[&Region="NorthernAmerica"])NODE_0000238:0.59425[&Region="NorthernAmerica"])NODE_0000235:1.64595[&Region="NorthernAmerica"],((HSV-2-25_2015_Africa_NCH:14.59140[&Region="Africa"],MF510330_2009_EastAfrica_ZMB:8.59136[&Region="EastAfrica"])NODE_0000242:9.97628[&Region="EastAfrica"],(((HSV-2-67_2012_WestAfrica_CIV:14.52590[&Region="WestAfrica"],KX574866_2005_SouthAmerica_PER:7.52593[&Region="SouthAmerica"])NODE_0000245:5.11153[&Region="NorthernAmerica"],(HSV-2-46_2014_Unknown_NCH:21.28420[&Region="NorthernAmerica"],(MH790584_2012_NorthernAmerica_USA:18.05380[&Region="NorthernAmerica"],(KR135309_2007_NorthernAmerica_USA:12.77720[&Region="NorthernAmerica"],((MH790550_2011_NorthernAmerica_USA:0.01147[&Region="NorthernAmerica"],MH790557_2011_NorthernAmerica_USA:0.01147[&Region="NorthernAmerica"])NODE_0000250:16.37170[&Region="NorthernAmerica"],(MH790588_1995_NorthernAmerica_USA:0.00571[&Region="NorthernAmerica"],MH790664_1995_NorthernAmerica_USA:0.00571[&Region="NorthernAmerica"])NODE_0000251:0.37744[&Region="NorthernAmerica"])NODE_0000249:0.39402[&Region="NorthernAmerica"])NODE_0000248:0.27662[&Region="NorthernAmerica"])NODE_0000247:1.23041[&Region="NorthernAmerica"])NODE_0000246:0.35325[&Region="NorthernAmerica"])NODE_0000244:1.60489[&Region="NorthernAmerica"],((KX574861_2003_SouthAmerica_PER:10.65860[&Region="SouthAmerica"],((MF510363_2015_NorthernAmerica_USA:2.05999[&Region="NorthernAmerica"],(MH790566_2013_NorthernAmerica_USA:0.01191[&Region="NorthernAmerica"],MH790604_2014_NorthernAmerica_USA:1.01191[&Region="NorthernAmerica"])NODE_0000256:0.04808[&Region="NorthernAmerica"])NODE_0000255:20.17580[&Region="NorthernAmerica"],((MF510290_2009_NorthernAmerica_USA:0.01235[&Region="NorthernAmerica"],MF510331_2015_NorthernAmerica_USA:6.01235[&Region="NorthernAmerica"])NODE_0000258:15.96130[&Region="NorthernAmerica"],(MH790577_2007_NorthernAmerica_USA:13.23520[&Region="NorthernAmerica"],(HSV-2-40_2014_NorthAfrica_MAR:20.07840[&Region="NorthAfrica"],(MH790598_2008_NorthernAmerica_USA:13.82820[&Region="NorthernAmerica"],((MF510312_2009_EastAfrica_ZMB:8.87164[&Region="EastAfrica"],(HSV-2-52_2014_SouthAmerica_BRA:9.31436[&Region="SouthAmerica"],(MF510348_2006_EastAfrica_ZWE:0.13083[&Region="EastAfrica"],MH790624_2008_WestAfrica_SEN:2.13083[&Region="WestAfrica"])NODE_0000265:1.18354[&Region="EastAfrica"])NODE_0000264:4.55728[&Region="EastAfrica"])NODE_0000263:5.73690[&Region="EastAfrica"],((HSV-2-87_2017_WestAfrica_CIV:11.54480[&Region="WestAfrica"],(MH790628_2007_WestAfrica_SEN:1.32989[&Region="WestAfrica"],(HSV-2-94_2018_WestAfrica_MLI:12.32010[&Region="WestAfrica"],MH790593_2006_CentralAfrica_CMR:0.32008[&Region="CentralAfrica"])NODE_0000269:0.00981[&Region="WestAfrica"])NODE_0000268:0.21492[&Region="WestAfrica"])NODE_0000267:10.99720[&Region="WestAfrica"],((MH790568_2012_NorthernAmerica_USA:12.28000[&Region="NorthernAmerica"],((MF510341_2007_NorthernAmerica_USA:0.34838[&Region="NorthernAmerica"],KX574870_2007_NorthernAmerica_USA:0.34838[&Region="NorthernAmerica"])NODE_0000273:6.24352[&Region="NorthernAmerica"],(KX574865_2005_SouthAmerica_PER:4.24296[&Region="SouthAmerica"],(KX574874_2004_SouthAmerica_PER:2.71501[&Region="SouthAmerica"],MF510303_2009_EastAfrica_TZA:7.71501[&Region="EastAfrica"])NODE_0000275:0.52795[&Region="SouthAmerica"])NODE_0000274:0.34894[&Region="SouthAmerica"])NODE_0000272:0.68813[&Region="NorthernAmerica"])NODE_0000271:5.24501[&Region="NorthernAmerica"],((MH790611_1995_NorthernAmerica_USA:0.06292[&Region="NorthernAmerica"],MH790662_1998_NorthernAmerica_USA:3.06292[&Region="NorthernAmerica"])NODE_0000277:0.39787[&Region="NorthernAmerica"],(((KX574891_2009_NorthernAmerica_USA:0.01605[&Region="NorthernAmerica"],KX574896_2010_NorthernAmerica_USA:1.01605[&Region="NorthernAmerica"])NODE_0000280:2.14865[&Region="NorthernAmerica"],(MH790551_2008_WestAfrica_SEN:0.52432[&Region="WestAfrica"],MH790667_2008_WestAfrica_SEN:0.52432[&Region="WestAfrica"])NODE_0000281:0.64038[&Region="WestAfrica"])NODE_0000279:2.39265[&Region="WestAfrica"],(MH790608_2006_CentralAfrica_CMR:1.16810[&Region="CentralAfrica"],((MH790578_2008_WestAfrica_SEN:0.01435[&Region="WestAfrica"],MH790645_2010_WestAfrica_SEN:2.01435[&Region="WestAfrica"])NODE_0000284:1.09338[&Region="WestAfrica"],(MH790579_2008_WestAfrica_SEN:1.03789[&Region="WestAfrica"],MH790596_2007_WestAfrica_SEN:0.03789[&Region="WestAfrica"])NODE_0000285:0.06983[&Region="WestAfrica"])NODE_0000283:2.06037[&Region="WestAfrica"])NODE_0000282:0.38925[&Region="WestAfrica"])NODE_0000278:9.90344[&Region="WestAfrica"])NODE_0000276:0.06424[&Region="NorthernAmerica"])NODE_0000270:0.01696[&Region="NorthernAmerica"])NODE_0000266:0.06654[&Region="NorthernAmerica"])NODE_0000262:0.21962[&Region="NorthernAmerica"])NODE_0000261:0.25019[&Region="NorthernAmerica"])NODE_0000260:0.15687[&Region="NorthernAmerica"])NODE_0000259:0.73842[&Region="NorthernAmerica"])NODE_0000257:0.26220[&Region="NorthernAmerica"])NODE_0000254:0.42274[&Region="NorthernAmerica"])NODE_0000253:1.23253[&Region="NorthernAmerica"],(((MF510301_2003_SouthAmerica_PER:7.43188[&Region="SouthAmerica"],(KX574907_2006_NorthernAmerica_USA:0.50166[&Region="NorthernAmerica"],(KX574886_2008_NorthernAmerica_USA:1.13537[&Region="NorthernAmerica"],(MF510371_2008_NorthernAmerica_USA:1.05998[&Region="NorthernAmerica"],(MF510294_2014_NorthernAmerica_USA:7.00574[&Region="NorthernAmerica"],MF510352_2007_NorthernAmerica_USA:0.00574[&Region="NorthernAmerica"])NODE_0000292:0.05425[&Region="NorthernAmerica"])NODE_0000291:0.07539[&Region="NorthernAmerica"])NODE_0000290:1.36628[&Region="NorthernAmerica"])NODE_0000289:9.93023[&Region="NorthernAmerica"])NODE_0000288:3.94364[&Region="NorthernAmerica"],((HSV-2-69_2017_NorthAfrica_DZA:24.40850[&Region="NorthAfrica"],(HSV-2-19_2015_Unknown_NCH:22.24830[&Region="NorthernAmerica"],((MF510364_1995_NorthernAmerica_USA:0.01662[&Region="NorthernAmerica"],MF510367_2001_NorthernAmerica_USA:6.01662[&Region="NorthernAmerica"])NODE_0000297:0.87610[&Region="NorthernAmerica"],(HSV-2-22_2015_CentralAfrica_CMR:11.47630[&Region="CentralAfrica"],(KX574879_2005_SouthernAfrica_ZAF:0.89611[&Region="SouthernAfrica"],MF510284_2015_NorthernAmerica_USA:10.89610[&Region="NorthernAmerica"])NODE_0000299:0.58022[&Region="SouthernAfrica"])NODE_0000298:9.41639[&Region="SouthernAfrica"])NODE_0000296:1.35556[&Region="NorthernAmerica"])NODE_0000295:0.16023[&Region="NorthernAmerica"])NODE_0000294:0.54475[&Region="NorthernAmerica"],(((MF510362_2005_NorthernAmerica_USA:0.45697[&Region="NorthernAmerica"],MF621254_2005_NorthernAmerica_USA:0.45697[&Region="NorthernAmerica"])NODE_0000302:5.75350[&Region="NorthernAmerica"],(MF510340_2013_NorthernAmerica_USA:10.26280[&Region="NorthernAmerica"],(HSV-2-54_2013_CentralAfrica_COG:4.42501[&Region="CentralAfrica"],MH790650_2011_NorthernAmerica_USA:2.42501[&Region="NorthernAmerica"])NODE_0000304:5.83782[&Region="NorthernAmerica"])NODE_0000303:3.94764[&Region="NorthernAmerica"])NODE_0000301:6.39469[&Region="NorthernAmerica"],((MF510267_1994_NorthernAmerica_USA:0.01669[&Region="NorthernAmerica"],(MF510346_1996_NorthernAmerica_USA:0.00574[&Region="NorthernAmerica"],MH790567_2006_NorthernAmerica_USA:10.00570[&Region="NorthernAmerica"])NODE_0000307:2.01096[&Region="NorthernAmerica"])NODE_0000306:0.61678[&Region="NorthernAmerica"],(MH790639_2012_NorthernAmerica_USA:4.05999[&Region="NorthernAmerica"],(MF510273_2008_NorthernAmerica_USA:0.01147[&Region="NorthernAmerica"],MF621257_2008_NorthernAmerica_USA:0.01147[&Region="NorthernAmerica"])NODE_0000309:0.04852[&Region="NorthernAmerica"])NODE_0000308:14.57350[&Region="NorthernAmerica"])NODE_0000305:0.97168[&Region="NorthernAmerica"])NODE_0000300:0.34812[&Region="NorthernAmerica"])NODE_0000293:0.42226[&Region="NorthernAmerica"])NODE_0000287:0.26360[&Region="NorthernAmerica"],(MF510350_2007_NorthernAmerica_USA:15.39590[&Region="NorthernAmerica"],(((MF510333_2010_NorthernAmerica_USA:15.85300[&Region="NorthernAmerica"],(MH790629_1999_NorthernAmerica_USA:0.00726[&Region="NorthernAmerica"],MH790654_2002_NorthernAmerica_USA:3.00726[&Region="NorthernAmerica"])NODE_0000314:4.84577[&Region="NorthernAmerica"])NODE_0000313:1.87815[&Region="NorthernAmerica"],((MF510285_1995_NorthernAmerica_USA:0.01785[&Region="NorthernAmerica"],(MF510326_1997_NorthernAmerica_USA:0.01825[&Region="NorthernAmerica"],MF510370_2009_NorthernAmerica_USA:12.01830[&Region="NorthernAmerica"])NODE_0000317:1.99960[&Region="NorthernAmerica"])NODE_0000316:2.15862[&Region="NorthernAmerica"],((MH790600_2004_NorthernAmerica_USA:5.31767[&Region="NorthernAmerica"],(MH790627_2006_NorthernAmerica_USA:3.05999[&Region="NorthernAmerica"],(MH790561_2003_NorthernAmerica_USA:0.00574[&Region="NorthernAmerica"],MH790619_2004_NorthernAmerica_USA:1.00574[&Region="NorthernAmerica"])NODE_0000321:0.05425[&Region="NorthernAmerica"])NODE_0000320:4.25767[&Region="NorthernAmerica"])NODE_0000319:1.10715[&Region="NorthernAmerica"],(MH790576_2006_CentralAfrica_CMR:8.24963[&Region="CentralAfrica"],((MH790573_2011_NorthernAmerica_USA:0.00574[&Region="NorthernAmerica"],MH790599_2015_NorthernAmerica_USA:4.00574[&Region="NorthernAmerica"])NODE_0000324:5.05425[&Region="NorthernAmerica"],(MH790591_2006_NorthernAmerica_USA:0.00574[&Region="NorthernAmerica"],MH790613_2011_NorthernAmerica_USA:5.00574[&Region="NorthernAmerica"])NODE_0000325:0.05425[&Region="NorthernAmerica"])NODE_0000323:8.18965[&Region="NorthernAmerica"])NODE_0000322:0.17519[&Region="NorthernAmerica"])NODE_0000318:4.75166[&Region="NorthernAmerica"])NODE_0000315:0.55470[&Region="NorthernAmerica"])NODE_0000312:0.40425[&Region="NorthernAmerica"],((MH790555_2004_NorthernAmerica_USA:5.03381[&Region="NorthernAmerica"],MH790602_2005_NorthernAmerica_USA:6.03381[&Region="NorthernAmerica"])NODE_0000327:6.54500[&Region="NorthernAmerica"],(HSV-2-47_2014_NorthernAmerica_GLP:21.12010[&Region="NorthernAmerica"],((HSV-2-79_2017_CentralAfrica_COG:3.05999[&Region="CentralAfrica"],(HSV-2-30_2015_CentralAfrica_COG:1.01172[&Region="CentralAfrica"],HSV-2-53_2014_CentralAfrica_COG:0.01172[&Region="CentralAfrica"])NODE_0000331:0.04827[&Region="CentralAfrica"])NODE_0000330:20.92650[&Region="CentralAfrica"],(HSV-2-42_2014_WesternAsia_JOR:20.90930[&Region="WesternAsia"],((MH790669_2009_NorthernAmerica_USA:8.82437[&Region="NorthernAmerica"],(MH790590_2006_CentralAfrica_CMR:0.02229[&Region="CentralAfrica"],MH790625_2006_CentralAfrica_CMR:0.02229[&Region="CentralAfrica"])NODE_0000335:5.80208[&Region="CentralAfrica"])NODE_0000334:7.03360[&Region="NorthernAmerica"],(((KX574877_2006_SouthAmerica_PER:4.62272[&Region="SouthAmerica"],MH790583_2003_SouthAmerica_PER:1.62272[&Region="SouthAmerica"])NODE_0000338:7.53171[&Region="SouthAmerica"],(MH790622_1999_NorthernAmerica_USA:5.12331[&Region="NorthernAmerica"],(MF510295_2005_NorthernAmerica_USA:11.06330[&Region="NorthernAmerica"],(MF510336_2007_NorthernAmerica_USA:13.04620[&Region="NorthernAmerica"],(MF510318_1994_NorthernAmerica_USA:0.00574[&Region="NorthernAmerica"],(MF510342_2013_NorthernAmerica_USA:17.01520[&Region="NorthernAmerica"],MH790562_1996_NorthernAmerica_USA:0.01517[&Region="NorthernAmerica"])NODE_0000343:1.99057[&Region="NorthernAmerica"])NODE_0000342:0.04049[&Region="NorthernAmerica"])NODE_0000341:0.01710[&Region="NorthernAmerica"])NODE_0000340:0.05998[&Region="NorthernAmerica"])NODE_0000339:0.03111[&Region="NorthernAmerica"])NODE_0000337:0.53641[&Region="NorthernAmerica"],((MH790671_2014_NorthernAmerica_USA:9.73188[&Region="NorthernAmerica"],(KR135305_2007_EastAfrica_UGA:2.24133[&Region="EastAfrica"],KX574885_2008_NorthernAmerica_USA:3.24133[&Region="NorthernAmerica"])NODE_0000346:0.49055[&Region="NorthernAmerica"])NODE_0000345:9.17953[&Region="NorthernAmerica"],(((MF621255_2006_SouthAmerica_PER:9.04278[&Region="SouthAmerica"],(MH790634_2000_NorthernAmerica_USA:2.78569[&Region="NorthernAmerica"],(KX574881_2007_SouthernAfrica_ZAF:0.67430[&Region="SouthernAfrica"],MF510289_2009_SouthernAfrica_BWA:2.67430[&Region="SouthernAfrica"])NODE_0000351:9.11138[&Region="SouthernAfrica"])NODE_0000350:0.25709[&Region="NorthernAmerica"])NODE_0000349:0.22356[&Region="NorthernAmerica"],((KR135308_2007_NorthernAmerica_USA:4.45161[&Region="NorthernAmerica"],KX574903_2003_NorthernAmerica_USA:0.45161[&Region="NorthernAmerica"])NODE_0000353:1.78562[&Region="NorthernAmerica"],((HSV-2-5_2011_Africa_NCH:4.73665[&Region="Africa"],HSV-2-59_2013_SoutheasternAsia_VNM:6.73665[&Region="SoutheasternAsia"])NODE_0000355:3.64496[&Region="Africa"],(KX574860_2004_SouthAmerica_PER:1.22171[&Region="SouthAmerica"],((KX574887_2008_NorthernAmerica_USA:0.00963[&Region="NorthernAmerica"],KX574898_2011_NorthernAmerica_USA:3.00963[&Region="NorthernAmerica"])NODE_0000358:0.20922[&Region="NorthernAmerica"],(MH790606_2015_NorthernAmerica_USA:5.10498[&Region="NorthernAmerica"],(MH790657_2012_NorthernAmerica_USA:2.08682[&Region="NorthernAmerica"],MH790663_2010_NorthernAmerica_USA:0.08682[&Region="NorthernAmerica"])NODE_0000360:0.01816[&Region="NorthernAmerica"])NODE_0000359:2.11387[&Region="NorthernAmerica"])NODE_0000357:5.00286[&Region="NorthernAmerica"])NODE_0000356:0.15989[&Region="NorthernAmerica"])NODE_0000354:1.85563[&Region="NorthernAmerica"])NODE_0000352:4.02911[&Region="NorthernAmerica"])NODE_0000348:1.63463[&Region="NorthernAmerica"],(((HSV-2-13_2013_CentralAfrica_COG:2.56594[&Region="CentralAfrica"],HSV-2-35_2015_EasternEurope_RUS:4.56594[&Region="EasternEurope"])NODE_0000363:15.27770[&Region="CentralAfrica"],((KX574883_2006_EastAfrica_ZMB:3.24242[&Region="EastAfrica"],(HSV-2-74_2017_EastAfrica_BDI:13.85670[&Region="EastAfrica"],(HSV-2-63_2013_SoutheasternAsia_KHM:9.84343[&Region="SoutheasternAsia"],(KX574894_2008_EastAfrica_KEN:4.30600[&Region="EastAfrica"],KX574902_2006_EastAfrica_TZA:2.30600[&Region="EastAfrica"])NODE_0000368:0.53743[&Region="EastAfrica"])NODE_0000367:0.01333[&Region="EastAfrica"])NODE_0000366:0.38566[&Region="EastAfrica"])NODE_0000365:7.55245[&Region="EastAfrica"],((MH790575_2007_NorthernAmerica_USA:3.05998[&Region="NorthernAmerica"],(MF510276_2012_NorthernAmerica_USA:8.00574[&Region="NorthernAmerica"],MH790570_2004_NorthernAmerica_USA:0.00574[&Region="NorthernAmerica"])NODE_0000371:0.05425[&Region="NorthernAmerica"])NODE_0000370:8.32744[&Region="NorthernAmerica"],(MH790580_1997_NorthernAmerica_USA:1.05999[&Region="NorthernAmerica"],(MH790651_2002_NorthernAmerica_USA:6.00574[&Region="NorthernAmerica"],MH790670_1996_NorthernAmerica_USA:0.00574[&Region="NorthernAmerica"])NODE_0000373:0.05425[&Region="NorthernAmerica"])NODE_0000372:0.32743[&Region="NorthernAmerica"])NODE_0000369:0.40745[&Region="NorthernAmerica"])NODE_0000364:0.04873[&Region="NorthernAmerica"])NODE_0000362:0.02971[&Region="NorthernAmerica"],(((HSV-2-92_2018_CentralAfrica_COG:12.89340[&Region="CentralAfrica"],(MH790560_2008_NorthernAmerica_USA:2.62912[&Region="NorthernAmerica"],MH790597_2008_WestAfrica_SEN:2.62912[&Region="WestAfrica"])NODE_0000377:0.26427[&Region="NorthernAmerica"])NODE_0000376:9.57870[&Region="NorthernAmerica"],(MF510332_1998_NorthernAmerica_USA:1.05998[&Region="NorthernAmerica"],(MF510305_1997_NorthernAmerica_USA:0.00574[&Region="NorthernAmerica"],MH790642_2007_NorthernAmerica_USA:10.00570[&Region="NorthernAmerica"])NODE_0000379:0.05425[&Region="NorthernAmerica"])NODE_0000378:1.41210[&Region="NorthernAmerica"])NODE_0000375:0.30423[&Region="NorthernAmerica"],((MH790572_1998_NorthernAmerica_USA:0.50886[&Region="NorthernAmerica"],MH790614_1998_NorthernAmerica_USA:0.50886[&Region="NorthernAmerica"])NODE_0000381:2.01926[&Region="NorthernAmerica"],((MF510306_2014_NorthernAmerica_USA:12.13160[&Region="NorthernAmerica"],(MF510292_2014_NorthernAmerica_USA:12.00700[&Region="NorthernAmerica"],MH790585_2002_NorthernAmerica_USA:0.00702[&Region="NorthernAmerica"])NODE_0000384:0.12461[&Region="NorthernAmerica"])NODE_0000383:6.38537[&Region="NorthernAmerica"],(MH790665_1996_NorthernAmerica_USA:0.38371[&Region="NorthernAmerica"],((HSV-2-32_2015_CentralAfrica_COG:2.93178[&Region="CentralAfrica"],HSV-2-55_2013_Africa_NCH:0.93178[&Region="Africa"])NODE_0000387:13.02270[&Region="Africa"],(HSV-2-23_2015_NorthAfrica_DZA:15.88520[&Region="NorthAfrica"],(MF510307_2010_NorthernAmerica_USA:10.14790[&Region="NorthernAmerica"],((MF510288_2000_NorthernAmerica_USA:0.04194[&Region="NorthernAmerica"],MF510328_2010_NorthernAmerica_USA:10.04190[&Region="NorthernAmerica"])NODE_0000391:0.01804[&Region="NorthernAmerica"],(MF510278_2001_NorthernAmerica_USA:0.00000[&Region="NorthernAmerica"],(MH790615_2004_NorthernAmerica_USA:0.00000[&Region="NorthernAmerica"],MF510319_2010_NorthernAmerica_USA:6.00000[&Region="NorthernAmerica"])NODE_0000393:3.00000[&Region="NorthernAmerica"])NODE_0000392:1.05998[&Region="NorthernAmerica"])NODE_0000390:0.08796[&Region="NorthernAmerica"])NODE_0000389:0.73731[&Region="NorthernAmerica"])NODE_0000388:0.06923[&Region="NorthernAmerica"])NODE_0000386:3.42923[&Region="NorthernAmerica"])NODE_0000385:0.13329[&Region="NorthernAmerica"])NODE_0000382:0.01112[&Region="NorthernAmerica"])NODE_0000380:0.24819[&Region="NorthernAmerica"])NODE_0000374:0.09701[&Region="NorthernAmerica"])NODE_0000361:0.02765[&Region="NorthernAmerica"])NODE_0000347:0.01044[&Region="NorthernAmerica"])NODE_0000344:1.77942[&Region="NorthernAmerica"])NODE_0000336:0.16714[&Region="NorthernAmerica"])NODE_0000333:0.05131[&Region="NorthernAmerica"])NODE_0000332:0.07722[&Region="NorthernAmerica"])NODE_0000329:0.13365[&Region="NorthernAmerica"])NODE_0000328:0.45866[&Region="NorthernAmerica"])NODE_0000326:0.55661[&Region="NorthernAmerica"])NODE_0000311:0.26049[&Region="NorthernAmerica"])NODE_0000310:0.24321[&Region="NorthernAmerica"])NODE_0000286:0.25197[&Region="NorthernAmerica"])NODE_0000252:0.35124[&Region="NorthernAmerica"])NODE_0000243:0.32530[&Region="NorthernAmerica"])NODE_0000241:1.64626[&Region="NorthernAmerica"])NODE_0000234:18.54830[&Region="NorthernAmerica"])NODE_0000206:0.06854[&Region="NorthernAmerica"])NODE_0000172:0.05356[&Region="NorthernAmerica"])NODE_0000150:0.04607[&Region="NorthernAmerica"])NODE_0000125:0.04077[&Region="NorthernAmerica"])NODE_0000101:0.11210[&Region="NorthernAmerica"])NODE_0000069:0.05521[&Region="NorthernAmerica"])NODE_0000046:0.00830[&Region="NorthernAmerica"])NODE_0000042:0.15279[&Region="NorthernAmerica"])NODE_0000037:0.04999[&Region="NorthernAmerica"])NODE_0000036:0.18417[&Region="NorthernAmerica"])NODE_0000034:0.09570[&Region="NorthernAmerica"])NODE_0000028:0.16236[&Region="NorthernAmerica"])NODE_0000021:0.18510[&Region="NorthernAmerica"])NODE_0000019:0.48870[&Region="NorthernAmerica"])NODE_0000016:2.91989[&Region="NorthernAmerica"])NODE_0000015:2.44475[&Region="NorthernAmerica"])NODE_0000013:17.21550[&Region="NorthernAmerica"])NODE_0000000:0.00100;
[truncated: 1,882,807 more chars]
