# Supplementary material for: Phylogeographic analysis reveals an ancient East African origin of human herpes simplex virus 2 dispersal out-of-Africa
Source: Nat Commun. 2022 Sep 17;13:5477. doi: 10.1038/s41467-022-33214-y (PMC9482657; doi:10.1038/s41467-022-33214-y)
Supplement: Supplementary file 6 — Supplementary Data 4 [file 41467_2022_33214_MOESM6_ESM.xlsx]

## Sheet: Sheet1
Supplementary Data 3. Age of root and out-of-Africa dispersal across clock rates for robustness analysis of geographic partitioning
Partitioning scheme	Substitution rate	Root age1	Maximum support for East Africa migration	Rate support in simulations
All subregions	1e-08	122447	0.976	Not rejected
All subregions	1.3e-08	91470	0.977	Not rejected
All subregions	1.8e-08	68746	0.976	Not rejected
All subregions	2.4e-08	51445	0.977	Not rejected
All subregions	3.2e-08	38414	0.977	Not rejected
All subregions	4.2e-08	28910	0.978	Not rejected
All subregions	5.6e-08	21641	0.977	Not rejected
All subregions	7.5e-08	16279	0.977	Not rejected
All subregions	1e-07	12163	0.977	Not rejected
All subregions	1.3e-07	9135	0.977	Not rejected
All subregions	1.8e-07	6838	0.978	Not rejected
All subregions	2.4e-07	5130	0.978	Not rejected
All subregions	3.2e-07	3851	0.978	Not rejected
All subregions	4.2e-07	2891	0.978	Intermediate
All subregions	5.6e-07	2181	0.977	Intermediate
All subregions	7.5e-07	1630	0.979	Intermediate
All subregions	1e-06	1226	0.979	Intermediate
All subregions	1.3e-06	923	0.981	Intermediate
All subregions	1.8e-06	693	0.982	Intermediate
All subregions	2.4e-06	521	0.983	Intermediate
All subregions	3.2e-06	396	0.984	Rejected by all
All subregions	4.2e-06	299	0.986	Rejected by all
All subregions	5.6e-06	226	0.988	Rejected by all
All subregions	7.5e-06	173	0.989	Rejected by all
All subregions	1e-05	132	0.992	Rejected by all
All subregions	1.3e-05	102	0.994	Rejected by all
All subregions	1.8e-05	80	0.995	Rejected by all
All subregions	2.4e-05	64	0.997	Rejected by all
All subregions	3.2e-05	54	0.997	Rejected by all
All subregions	4.2e-05	52	0.993	Rejected by all
All subregions	5.6e-05	50	0.967	Rejected by all
All subregions	7.5e-05	49	0.824	Rejected by all
All subregions	0.0001	49	0.437	Rejected by all
Out of Africa and African merged	1e-08	124370	0.985	Not rejected
Out of Africa and African merged	1.3e-08	92838	0.986	Not rejected
Out of Africa and African merged	1.8e-08	69776	0.985	Not rejected
Out of Africa and African merged	2.4e-08	52233	0.986	Not rejected
Out of Africa and African merged	3.2e-08	38987	0.985	Not rejected
Out of Africa and African merged	4.2e-08	29342	0.986	Not rejected
Out of Africa and African merged	5.6e-08	21961	0.986	Not rejected
Out of Africa and African merged	7.5e-08	16528	0.985	Not rejected
Out of Africa and African merged	1e-07	12350	0.985	Not rejected
Out of Africa and African merged	1.3e-07	9271	0.985	Not rejected
Out of Africa and African merged	1.8e-07	6943	0.986	Not rejected
Out of Africa and African merged	2.4e-07	5206	0.986	Not rejected
Out of Africa and African merged	3.2e-07	3911	0.986	Not rejected
Out of Africa and African merged	4.2e-07	2937	0.986	Intermediate
Out of Africa and African merged	5.6e-07	2214	0.985	Intermediate
Out of Africa and African merged	7.5e-07	1655	0.985	Intermediate
Out of Africa and African merged	1e-06	1245	0.985	Intermediate
Out of Africa and African merged	1.3e-06	937	0.985	Intermediate
Out of Africa and African merged	1.8e-06	704	0.985	Intermediate
Out of Africa and African merged	2.4e-06	530	0.984	Intermediate
Out of Africa and African merged	3.2e-06	403	0.984	Rejected by all
Out of Africa and African merged	4.2e-06	304	0.984	Rejected by all
Out of Africa and African merged	5.6e-06	230	0.984	Rejected by all
Out of Africa and African merged	7.5e-06	176	0.983	Rejected by all
Out of Africa and African merged	1e-05	134	0.984	Rejected by all
Out of Africa and African merged	1.3e-05	104	0.984	Rejected by all
Out of Africa and African merged	1.8e-05	81	0.986	Rejected by all
Out of Africa and African merged	2.4e-05	65	0.988	Rejected by all
Out of Africa and African merged	3.2e-05	55	0.989	Rejected by all
Out of Africa and African merged	4.2e-05	52	0.977	Rejected by all
Out of Africa and African merged	5.6e-05	50	0.939	Rejected by all
Out of Africa and African merged	7.5e-05	49	0.827	Rejected by all
Out of Africa and African merged	0.0001	49	0.551	Rejected by all
1Years prior to most recently sampled virus, 2018
